# Supplementary material for: Gut Microbiota in Untreated Diffuse Large B Cell Lymphoma Patients
Source: Front Microbiol. 2021 Apr 13;12:646361. doi: 10.3389/fmicb.2021.646361 (PMC8076791; doi:10.3389/fmicb.2021.646361)
Supplement: Supplementary file 1 [file Data_Sheet_1.ZIP]

Archive with 16 entries (16 files):
- F-errbar_EG-CG.txt
- G-errbar_EG-CG.txt
- P-errbar_EG-CG.txt
- PD_whole_tree.txt
- RDA.xlsx
- Raw_clean_tags.txt
- Samples_Final_Tags_OTUs.txt
- alpha_box.txt
- anosim_stat.txt
- chao1.txt
- final_otus.txt
- lefsein.txt
- observed_species.txt
- picrust.docx
- pls-da_plot.txt
- shannon.txt
