# Supplementary material for: Gut Microbiota in Untreated Diffuse Large B Cell Lymphoma Patients
Source: Front Microbiol. 2021 Apr 13;12:646361. doi: 10.3389/fmicb.2021.646361 (PMC8076791; doi:10.3389/fmicb.2021.646361)
Supplement: Supplementary file 1 [file Data_Sheet_1.ZIP › F-errbar_EG-CG.txt]

	EG	EG	EG	EG	EG	EG	EG	EG	EG	EG	EG	EG	EG	EG	EG	EG	EG	EG	EG	EG	EG	EG	EG	EG	EG	CG	CG	CG	CG	CG	CG	CG	CG	CG	CG	CG	CG	CG	CG	CG	CG	CG	CG	CG	CG	CG	CG	CG	CG
f__Corynebacteriaceae	5.03626107977438e-05	0	0.000100725221595488	0	0.000151087832393231	0	5.03626107977438e-05	0	0	0	0	0	0	0	0.000100725221595488	0	0	0	0	0.000151087832393231	0	0	5.03626107977438e-05	0	0	0	0	0	0	0	0	0	0	0	0	0	0	0.000151087832393231	0	0	0	0	0	0	0	0	0	0	0
f__P5D1-392	5.03626107977438e-05	0	5.03626107977438e-05	0	5.03626107977438e-05	0.000201450443190975	0.000100725221595488	0.000503626107977438	0	0.000151087832393231	0.000201450443190975	0	0	5.03626107977438e-05	0	0.000100725221595488	5.03626107977438e-05	0.000100725221595488	0.000100725221595488	0.000100725221595488	0.000100725221595488	0.000201450443190975	0.000100725221595488	0	0.000100725221595488	5.03626107977438e-05	0	0	0	5.03626107977438e-05	0	0	0	0	5.03626107977438e-05	5.03626107977438e-05	0.00125906526994359	0.000503626107977438	5.03626107977438e-05	0	0.000100725221595488	0	0	0	0.000151087832393231	5.03626107977438e-05	0.000100725221595488	0	0
f__Clostridiales_vadinBB60_group	0.000251813053988719	0	0.000100725221595488	0	0	0	0.00478444802578566	0	0.00040290088638195	0	0.00130942788074134	0.000151087832393231	0	5.03626107977438e-05	0.00458299758259468	0.000201450443190975	0	0.000604351329572925	0	0	0	0.000654713940370669	0	5.03626107977438e-05	0	0	0	0.000251813053988719	0	0	0	0	0	0	0	0.000453263497179694	0	0	0	0	0	0	0	0	0	0	0	0	0
f__Enterobacteriaceae	0.0276994359387591	0.00710112812248187	0.00433118452860596	0.163023771152297	0.205328364222401	0.298902095084609	0.0118352135374698	0.00387792103142627	0.000352538275584206	0.104351329572925	0.0561543110394843	0.0394842868654311	0.0497582594681708	0.0105761482675262	0.00130942788074134	0.0318795326349718	0.176621676067687	0.00790692989524577	0.637187751813054	0.355106768734891	0.00705076551168413	0.172340854149879	0.545578162771958	0.167203867848509	0.310787671232877	5.03626107977438e-05	0.00141015310233683	0.00156124093473006	0.125654713940371	0.00327356970185334	0.0370668815471394	0.251510878323932	0.0177780016116035	0.00120870265914585	0.00689967767929089	0.000100725221595488	0.00740330378726833	0.0599818694601128	0.00266921837228042	0.0170729250604351	0.00120870265914585	0.0599818694601128	0.0511180499597099	0.000956889605157131	0.0390813859790492	0.0987107171635778	0.0111804995970991	0.00871273166800967	0.00105761482675262
f__Actinomycetaceae	0	0	0.000100725221595488	5.03626107977438e-05	0	0.00100725221595488	0.000201450443190975	0.000201450443190975	5.03626107977438e-05	0.000956889605157131	0.000302175664786463	0.000100725221595488	0	0.000100725221595488	0.000251813053988719	0.000100725221595488	0	0.000151087832393231	0.00135979049153908	0.00231668009669621	0.000100725221595488	0.000201450443190975	0.000654713940370669	5.03626107977438e-05	0.000503626107977438	0	0	0	5.03626107977438e-05	0.000151087832393231	5.03626107977438e-05	5.03626107977438e-05	0.000201450443190975	0	0.000100725221595488	0	0.000503626107977438	0.000352538275584206	0.000100725221595488	0	0	0	5.03626107977438e-05	0	0.000251813053988719	0.000100725221595488	0	0.000100725221595488	5.03626107977438e-05
f__Defluviitaleaceae	0.000151087832393231	0.000100725221595488	0.000503626107977438	0	0	0	0.000553988718775181	0	0	0	0.000251813053988719	0	0	0	0	0	0	5.03626107977438e-05	0	0	0	0.000100725221595488	0	0.000100725221595488	0	0	0	0	0	0	0	0	0	0	0	0	0	0	0	0	0	0	5.03626107977438e-05	0	0	0	0	0	0
f__Enterococcaceae	0.000654713940370669	0.00166196615632554	0	5.03626107977438e-05	0.00528807413376309	0.276238920225625	0	5.03626107977438e-05	0	0.0016116035455278	0	0.000604351329572925	0.00040290088638195	0	5.03626107977438e-05	0.000604351329572925	0.0111301369863014	5.03626107977438e-05	0.0495568090249799	0.00609387590652699	0.00770547945205479	0	0.105207493956487	0.00317284448025786	0.00156124093473006	0	0.000151087832393231	0.000302175664786463	0.0107775987107172	0.000906526994359388	0	0.000151087832393231	0	5.03626107977438e-05	0	0	0	5.03626107977438e-05	0	5.03626107977438e-05	0	0	0.000201450443190975	0	0	0.00186341659951652	0	0	0.000553988718775181
[truncated: 2 more columns]
