# Supplementary material for: Gut Microbiota in Untreated Diffuse Large B Cell Lymphoma Patients
Source: Front Microbiol. 2021 Apr 13;12:646361. doi: 10.3389/fmicb.2021.646361 (PMC8076791; doi:10.3389/fmicb.2021.646361)
Supplement: Supplementary file 1 [file Data_Sheet_1.ZIP › G-errbar_EG-CG.txt]

	EG	EG	EG	EG	EG	EG	EG	EG	EG	EG	EG	EG	EG	EG	EG	EG	EG	EG	EG	EG	EG	EG	EG	EG	EG	CG	CG	CG	CG	CG	CG	CG	CG	CG	CG	CG	CG	CG	CG	CG	CG	CG	CG	CG	CG	CG	CG	CG	CG
g__Eubacterium_ventriosum_group	0.00176269137792103	0	0.0008058017727639	0	0.00176269137792103	0	0.00156124093473006	0	0	0	0.000705076551168413	0.000201450443190975	0	0	0.00040290088638195	0.000553988718775181	0	0.000956889605157131	0	0	0	0.00105761482675262	0	0.000856164383561644	0	0.0234186140209508	0.000251813053988719	0.000755439161966156	0.000251813053988719	0.0008058017727639	0	5.03626107977438e-05	0.000352538275584206	0.0008058017727639	0.000201450443190975	0.000755439161966156	5.03626107977438e-05	0.00135979049153908	0.00141015310233683	0.000302175664786463	0.00141015310233683	0.00191377921031426	0	0.00186341659951652	0.00347502014504432	0	0.00292103142626914	0.000956889605157131	0.00261885576148268
g__Clostridium_innocuum_group	0.000151087832393231	0.000503626107977438	0.000151087832393231	5.03626107977438e-05	0.000201450443190975	0	0.000352538275584206	0.000755439161966156	0.00538879935535858	0.000251813053988719	0.000503626107977438	0.00548952457695407	0.000302175664786463	5.03626107977438e-05	0.000302175664786463	5.03626107977438e-05	0.00327356970185334	0	0	0.00720185334407736	0.00412973408541499	0	0.008058017727639	0	0.000352538275584206	0	0.000100725221595488	0	5.03626107977438e-05	0.000151087832393231	5.03626107977438e-05	0	0.000100725221595488	0	0	0	0.000100725221595488	5.03626107977438e-05	5.03626107977438e-05	0	0.000201450443190975	0	0	0	0.000100725221595488	0.00110797743755036	0	0	0.000251813053988719
g__Dorea	0.00901490733279613	0.00810838033843674	0.0120366639806608	0	0.00146051571313457	0	0.000654713940370669	0	0.000453263497179694	0	0.0100725221595488	0	0	0.0116841257050766	0.00841055600322321	0.0212530217566479	0	0.0145547945205479	0	5.03626107977438e-05	0.00992143432715552	0.0147058823529412	0	0.00271958098307816	0	0.00528807413376309	0.0110294117647059	0.00317284448025786	0.000201450443190975	0.000100725221595488	5.03626107977438e-05	0.00171232876712329	0.0114323126510878	0.0040290088638195	0.00392828364222401	0.0293110394842869	0.00317284448025786	0.00926672038678485	0.0165692989524577	0.00770547945205479	0.00977034649476229	0.00423045930701048	0.013950443190975	0.0318795326349718	0.0147058823529412	5.03626107977438e-05	0.0124395648670427	0.0108279613215149	0.00498589846897663
g__Eubacterium_rectale_group	0.000100725221595488	0	0	0	0	0	0	0	0	0	0	0	0	0	0	0	0	0	0	0	0	0	0	0	0	5.03626107977438e-05	0.000100725221595488	5.03626107977438e-05	0	5.03626107977438e-05	0	0	0	5.03626107977438e-05	0	0.000151087832393231	0	0	0.000100725221595488	5.03626107977438e-05	0	0.000100725221595488	0	0	5.03626107977438e-05	0	5.03626107977438e-05	0	5.03626107977438e-05
g__Roseburia	0.0539383561643836	0	0.0184327155519742	0	0.0173751007252216	0	0.00206486704270749	5.03626107977438e-05	0.00825946817082998	5.03626107977438e-05	0.0254834810636583	0.0365128928283642	0.0581184528605963	0.0290088638195004	0.00936744560838034	0.0227639000805802	0.000352538275584206	0.0377215954875101	0	0.0604351329572925	0	0.0240229653505238	0	5.03626107977438e-05	0	0.0403404512489927	0.0263900080580177	0.0200946817082998	0.00982070910556003	0.0774576954069299	0.0126913779210314	0.00297139403706688	0.0369157937147462	0.0755439161966156	0.0188356164383562	0.096494762288477	0.0346494762288477	0.0398368251410153	0.0356567284448026	0.0241236905721193	0.0327356970185334	0.0225624496373892	0.0236200644641418	0.0340451248992748	0.00634568896051571	0	0.0351531023368251	0.0440672844480258	0.00367647058823529
g__Tyzzerella_3	0	0.00538879935535858	0	0	0	0	0.00115834004834811	0	0	0	0	0	0	0	0	0	0	0	0	0	0	0	0	0	0	0.00317284448025786	0.00342465753424658	0.000100725221595488	0.00438154713940371	0.00649677679290894	0.00810838033843674	0.000604351329572925	0.00146051571313457	0	0.0024174053182917	0	5.03626107977438e-05	0	0.0342465753424658	0	5.03626107977438e-05	0.00146051571313457	0.000151087832393231	0	0.00548952457695407	0.0303182917002417	0	0	0.00206486704270749
g__Tyzzerella	0	0	0	0	0	0	0.000705076551168413	0	5.03626107977438e-05	0	0	0	0	0	0	0	0	0	0	0	0	0	0	0	0	0	0.00463336019339243	0	0	0.000856164383561644	0.000352538275584206	0	0	0	0	0	0.000654713940370669	5.03626107977438e-05	0	0	0	0	0	0	0	0.000604351329572925	0	0.00100725221595488	0
g__Erysipelotrichaceae_UCG-003	0	0.00327356970185334	0.000856164383561644	0.00553988718775181	0.000251813053988719	0	0.0105257856567284	0	0	0	0.00956889605157131	0	0	0	0.015914585012087	0.0032232070910556	0.000100725221595488	0.000201450443190975	0	5.03626107977438e-05	0.00428082191780822	0.000906526994359388	0	0	0	0.0115330378726833	0.0016116035455278	0.00221595487510073	0.00251813053988719	0.00246776792908944	0	0	0.00100725221595488	0.000151087832393231	0.00271958098307816	0.0179794520547945	0.0153102336825141	0.00246776792908944	0.00282030620467365	0.00387792103142627	0.000453263497179694	0.00574133763094279	0.00317284448025786	0.000553988718775181	0.00261885576148268	0	0.00337429492344883	0.00171232876712329	0.00453263497179694
g__Prevotella_2	0.0593271555197421	0	0	0	0.028303787268332	0	0	0	0	0	0.000503626107977438	0	0	0	0.00553988718775181	0	0	0	0.000100725221595488	0.00040290088638195	5.03626107977438e-05	0.19062248186946	0.000352538275584206	0.000251813053988719	0	0	0	0	5.03626107977438e-05	0	0	5.03626107977438e-05	0	0	0	0	0	0	0	0.0734790491539081	0	0	0	0	0	0	0	0	0
g__Peptostreptococcus	0	0	0	0	0	5.03626107977438e-05	0	0.000151087832393231	5.03626107977438e-05	0.000100725221595488	0	0.00468372280419017	0	0	0.000100725221595488	0	0	5.03626107977438e-05	5.03626107977438e-05	0.000302175664786463	0	0.000453263497179694	0	0	0	0	0	0	0	0	0	0	0	0	0	0	0.000100725221595488	5.03626107977438e-05	0	5.03626107977438e-05	0	0	0	0	0.000100725221595488	0	0	0	0
g__Escherichia-Shigella	0.0147562449637389	0.00705076551168413	0.00433118452860596	0.0130439161966156	0.178182917002417	0.237711522965351	0.00151087832393231	0.00271958098307816	0.000201450443190975	0.10425060435133	0.0561543110394843	0.0394842868654311	0.0494057211925866	0.00317284448025786	0.00110797743755036	0.0309226430298147	0.167657131345689	0.000956889605157131	0.000201450443190975	0.347854552780016	0.00589242546333602	0.116639806607575	0.449838839645447	0.154210314262691	0.0204975825946817	5.03626107977438e-05	0.00100725221595488	0.00146051571313457	0.125	0.00251813053988719	0.0350523771152297	0.247532232070911	0.0166196615632554	0.00105761482675262	0.00664786462530218	0	0.00669822723609992	0.000705076551168413	0.00251813053988719	0.0159649476228848	0.00115834004834811	0.0508158742949235	0.0348005640612409	0.000906526994359388	0.000705076551168413	0.0153605962933118	0.00115834004834811	0.00825946817082998	0.000503626107977438
g__Shuttleworthia	0	0	5.03626107977438e-05	0	0	0	0.000100725221595488	0	0.000956889605157131	0	0.000151087832393231	5.03626107977438e-05	0	0.000100725221595488	0	0	0	0	0	0	0	0	0	0	0	0	0	0	0	0	0	0	0	0	0	0	0	0	0	0	0	0	0	0.000151087832393231	0	0	0	0	0
g__Lachnospiraceae_ND3007_group	0	0	0.00307211925866237	0	0.000352538275584206	0	0.000604351329572925	0	0	0	0.00443190975020145	0	0	0.00342465753424658	0.00428082191780822	0.00120870265914585	0	0.000856164383561644	0	0	0	5.03626107977438e-05	0	0.000251813053988719	5.03626107977438e-05	0.00740330378726833	0.000856164383561644	0.000956889605157131	0.000705076551168413	0.00105761482675262	0	0	0.000553988718775181	0.00302175664786463	0.000856164383561644	0.0032232070910556	0.000100725221595488	0.00362610797743755	0.00196414182111201	0.000956889605157131	0.000100725221595488	0.0108783239323127	0	0.000453263497179694	0.00211522965350524	0	0.0124899274778405	0.000705076551168413	0.00120870265914585
g__Veillonella	5.03626107977438e-05	0.000100725221595488	0.000151087832393231	0.00412973408541499	0.00926672038678485	0.096696212731668	0	0.0145044319097502	0	0.000453263497179694	0.00755439161966156	0.0233682514101531	0.00226631748589847	0.00266921837228042	0.00377719580983078	0.00775584206285254	0.000100725221595488	0.000856164383561644	0.0210012087026591	0.0164182111200645	0.00654713940370669	0.00146051571313457	0.0936744560838034	0.00146051571313457	0.132504029008864	0.000151087832393231	0.000100725221595488	5.03626107977438e-05	0.00287066881547139	0.00458299758259468	0.00125906526994359	0	0	5.03626107977438e-05	0.00206486704270749	0.000705076551168413	0.00221595487510073	0.0133964544721998	0	0.000251813053988719	5.03626107977438e-05	0.000302175664786463	0.000906526994359388	0	0.000654713940370669	0.0232171635777599	0.000302175664786463	0.000352538275584206	0
g__Lachnospiraceae_FCS020_group	5.03626107977438e-05	0	0.000201450443190975	0	0.000453263497179694	0	0	0	0	0	0.00619460112812248	0	0	0.00256849315068493	0.00105761482675262	0.00191377921031426	5.03626107977438e-05	0.00120870265914585	0	0	0	0.00040290088638195	0	5.03626107977438e-05	0	0.00151087832393231	0	0.000201450443190975	0.000352538275584206	0	0	0.000100725221595488	0.000352538275584206	0.00518734891216761	0.000151087832393231	0.00115834004834811	0.000604351329572925	0.00125906526994359	0.00100725221595488	0.000604351329572925	0.000100725221595488	0.00100725221595488	5.03626107977438e-05	0.00135979049153908	0.000251813053988719	0	0.0032232070910556	0.000201450443190975	0.000503626107977438
g__Erysipelotrichaceae_UCG-007	0	0	5.03626107977438e-05	0	0	5.03626107977438e-05	5.03626107977438e-05	5.03626107977438e-05	0	0	0	0.000151087832393231	0	0	0.000100725221595488	0	0	5.03626107977438e-05	0.000201450443190975	5.03626107977438e-05	0	0.000151087832393231	0	0	0	0	0	0	0	5.03626107977438e-05	0	0	0	0	0	0	0.000100725221595488	0.000100725221595488	0	0	0	0	0	0	0	0	0	0	0
g__Lachnospira	0.00956889605157131	0.0656728444802579	0.000453263497179694	0	0.000352538275584206	0	0.0101732473811442	5.03626107977438e-05	0	0	0.00700040290088638	0	0	0.0236200644641418	0.00226631748589847	0.008058017727639	0	0.00392828364222401	0	0	5.03626107977438e-05	0.0150584206285254	0	0	0	0.0093170829975826	0.00423045930701048	0.0032232070910556	0.0270447219983884	0.0856164383561644	0	0.000302175664786463	0.00407937147461724	0.0192888799355359	0.0219077356970185	0.0108279613215149	0.0179794520547945	0.0232675261885576	0.0739826752618856	0.0040290088638195	0.000755439161966156	0.0549456083803384	0.00196414182111201	0.00569097502014504	0.0162671232876712	0.00684931506849315	0.0401390008058018	0.00251813053988719	0.0348509266720387
g__Eubacterium_hallii_group	0	0	0.0271454472199839	0	0.00292103142626914	0.000553988718775181	5.03626107977438e-05	5.03626107977438e-05	0.00292103142626914	0	0.0125906526994359	0	5.03626107977438e-05	0.00443190975020145	0.00271958098307816	0.0308219178082192	0	0.00946817082997583	0	0	0	0.00463336019339243	0	0.00689967767929089	0	0.0180298146655923	0.00830983078162772	0.0032232070910556	0.00503626107977438	0.00634568896051571	5.03626107977438e-05	0.000755439161966156	0.00372683319903304	0.00533843674456084	0.00141015310233683	0.0329371474617244	0.00327356970185334	0.00513698630136986	0.0465350523771152	0.00201450443190975	0.00478444802578566	0.00307211925866237	0.00654713940370669	0.0101228847703465	0.022209911361805	0	0.0115834004834811	0.00503626107977438	0.00997179693795326
g__Acidaminococcus	0	0	0	0	0	0	0	0	0	0	0	0	0	0	0	0	0	0	0	0	0	0	0	0	0	0	0	0	0	0	0	0.00367647058823529	0	0	0	0	0	0.00443190975020145	0	0	0	0	0	0.0132453666398066	0	5.03626107977438e-05	0	0	0
g__Romboutsia	0.00523771152296535	0	5.03626107977438e-05	0.000201450443190975	0.000302175664786463	0.0265914585012087	0.00151087832393231	0	0.00443190975020145	0	0.0048348106365834	0	0.00689967767929089	0.00302175664786463	0.0016116035455278	0.0206486704270749	5.03626107977438e-05	0.00125906526994359	0	0	0.000856164383561644	0.00176269137792103	0	0.000151087832393231	0	0.00105761482675262	0.000755439161966156	0.000856164383561644	0.000151087832393231	0.0269439967767929	0.00423045930701048	0.000553988718775181	0.00186341659951652	0.00261885576148268	0.0124395648670427	0.00292103142626914	0.0767022562449637	0.0150080580177276	0.00418009669621273	0.00156124093473006	0.00146051571313457	0.000302175664786463	0.000151087832393231	0.0008058017727639	0.00141015310233683	0.00191377921031426	0.0016116035455278	0.00317284448025786	0.000654713940370669
g__Actinomyces	0	0	0.000100725221595488	5.03626107977438e-05	0	0.00100725221595488	0.000201450443190975	0.000201450443190975	5.03626107977438e-05	0.000956889605157131	0.000302175664786463	0.000100725221595488	0	0.000100725221595488	0.000251813053988719	0.000100725221595488	0	0.000151087832393231	0.00135979049153908	0.00226631748589847	0.000100725221595488	0.000201450443190975	0.000654713940370669	5.03626107977438e-05	0.000503626107977438	0	0	0	5.03626107977438e-05	0.000151087832393231	5.03626107977438e-05	5.03626107977438e-05	0.000201450443190975	0	0.000100725221595488	0	0.000503626107977438	0.000352538275584206	0.000100725221595488	0	0	0	5.03626107977438e-05	0	0.000251813053988719	0.000100725221595488	0	0.000100725221595488	5.03626107977438e-05
g__Defluviitaleaceae_UCG-011	0.000151087832393231	0.000100725221595488	0.000503626107977438	0	0	0	0.000553988718775181	0	0	0	0.000251813053988719	0	0	0	0	0	0	5.03626107977438e-05	0	0	0	0.000100725221595488	0	0.000100725221595488	0	0	0	0	0	0	0	0	0	0	0	0	0	0	0	0	0	0	5.03626107977438e-05	0	0	0	0	0	0
g__Enterococcus	0.000654713940370669	0.00166196615632554	0	5.03626107977438e-05	0.00528807413376309	0.274677679290894	0	5.03626107977438e-05	0	0.0016116035455278	0	0.000604351329572925	0.00040290088638195	0	5.03626107977438e-05	0.000604351329572925	0.0111301369863014	5.03626107977438e-05	0.0495568090249799	0.00609387590652699	0.00750402900886382	0	0.105207493956487	0.00317284448025786	0.00151087832393231	0	0.000151087832393231	0.000302175664786463	0.0107775987107172	0.000906526994359388	0	0.000151087832393231	0	5.03626107977438e-05	0	0	0	5.03626107977438e-05	0	5.03626107977438e-05	0	0	0.000201450443190975	0	0	0.00181305398871878	0	0	0.000553988718775181
g__Peptoclostridium	0.00191377921031426	0.00176269137792103	0	0.000705076551168413	0.00282030620467365	0.0158138597904915	0.000755439161966156	0	0.00246776792908944	0.00478444802578566	0.000151087832393231	0.000956889605157131	0.000100725221595488	0	0.00518734891216761	0.000503626107977438	0	5.03626107977438e-05	0.0530821917808219	0.0236704270749396	0.00443190975020145	0.000352538275584206	0.0275483481063658	0.000654713940370669	0.00352538275584206	0	0.000201450443190975	0	0.000251813053988719	5.03626107977438e-05	0.000302175664786463	0	0.000151087832393231	0.000604351329572925	0	0.000100725221595488	0	0.00120870265914585	0	0.00684931506849315	0.00040290088638195	0.00201450443190975	0.000604351329572925	5.03626107977438e-05	0.000755439161966156	0.0016116035455278	0	0	0
g__Allisonella	0	0	0	0	0	0	0	0	0	0	0	0	0	0.000100725221595488	0	0	0	0	0	0	0	0	0	0	0	0.00040290088638195	0	5.03626107977438e-05	0	0.00407937147461724	0	0.00100725221595488	0.00130942788074134	0	0	0.00040290088638195	0	0.000604351329572925	0.00191377921031426	0.000604351329572925	0.00181305398871878	0	0.00141015310233683	0.000302175664786463	0	0.00236704270749396	0	0	0.000705076551168413
g__Peptoniphilus	0	0	0	0	0	5.03626107977438e-05	0	0	0	5.03626107977438e-05	0	5.03626107977438e-05	0	0	0	0	0	0	0.000553988718775181	0	0	0	0	0	0	0	0	0	0	0	0	0	0	0	0	0	0	0	0	0	0	0	0	0	0	0	0	0	0
g__Anaerostipes	0.00171232876712329	0.00130942788074134	0.00292103142626914	0	0.000352538275584206	5.03626107977438e-05	0.00105761482675262	0.0191377921031426	0.0444701853344077	0.00292103142626914	0.00347502014504432	0	0	0.0132453666398066	0.00191377921031426	0.018281627719581	0.00634568896051571	0.00110797743755036	0	0.0024174053182917	0	0.0032232070910556	0	0.000453263497179694	5.03626107977438e-05	0.0125906526994359	0.00523771152296535	0.00105761482675262	0.00896454472199839	0.0132957292506044	0.0177780016116035	0.000100725221595488	0.000503626107977438	0.00332393231265109	0.00881345688960516	0.107775987107172	0.0165692989524577	0.00594278807413376	0.110243755036261	0.000553988718775181	0.00100725221595488	0.0139000805801773	0.00221595487510073	0.00498589846897663	0.0210515713134569	0.0600322320709106	0.0196414182111201	0.00412973408541499	0.00730257856567284
g__Cellulosilyticum	0	0	0	0	0	0.0168211120064464	0	0	0	0	0	5.03626107977438e-05	0	0	0.00317284448025786	0	0	0	5.03626107977438e-05	0	0	0	0	0	0	0	0	0	0	0	0	0	0	0	0	0	0	0	0	0	0	0	0	0	0	0	0	0	0
[truncated: 2 more columns]
