# Supplementary material for: Gut Microbiota in Untreated Diffuse Large B Cell Lymphoma Patients
Source: Front Microbiol. 2021 Apr 13;12:646361. doi: 10.3389/fmicb.2021.646361 (PMC8076791; doi:10.3389/fmicb.2021.646361)
Supplement: Supplementary file 1 [file Data_Sheet_1.ZIP › P-errbar_EG-CG.txt]

	EG	EG	EG	EG	EG	EG	EG	EG	EG	EG	EG	EG	EG	EG	EG	EG	EG	EG	EG	EG	EG	EG	EG	EG	EG	CG	CG	CG	CG	CG	CG	CG	CG	CG	CG	CG	CG	CG	CG	CG	CG	CG	CG	CG	CG	CG	CG	CG	CG	CG	CG
p__Proteobacteria	0.0509165995165189	0.0242244157937147	0.0114323126510878	0.197371071716358	0.242546333601934	0.299204270749396	0.0483984689766317	0.030267929089444	0.058370265914585	0.214343271555197	0.0987610797743755	0.0397360999194198	0.0584709911361805	0.0264907332796132	0.019842868654311	0.0690975020145044	0.197673247381144	0.0220588235294118	0.637187751813054	0.398720789685737	0.0282534246575342	0.181406124093473	0.545729250604351	0.190521756647865	0.311190572119259	0.0149073327961322	0.0189867042707494	0.0318291700241741	0.17969379532635	0.060535858178888	0.0467365028203062	0.255489524576954	0.032030620467365	0.00256849315068493	0.0189363416599517	0.0248791297340854	0.0320809830781628	0.0971494762288477	0.0156124093473006	0.042052780016116	0.0167203867848509	0.0704069298952458	0.0750402900886382	0.00810838033843674	0.0507655116841257	0.179794520547945	0.0254331184528606	0.0530318291700242	0.0189363416599517	0.0103746978243352	0.0208501208702659
