# Supplementary material for: Gut Microbiota in Untreated Diffuse Large B Cell Lymphoma Patients
Source: Front Microbiol. 2021 Apr 13;12:646361. doi: 10.3389/fmicb.2021.646361 (PMC8076791; doi:10.3389/fmicb.2021.646361)
Supplement: Supplementary file 1 [file Data_Sheet_1.ZIP › PD_whole_tree.txt]

We used Tukey test
            diff       lwr      upr     p adj
EG-CG -0.4960308 -3.091404 2.099342 0.7025864
