# Supplementary material for: Gut Microbiota in Untreated Diffuse Large B Cell Lymphoma Patients
Source: Front Microbiol. 2021 Apr 13;12:646361. doi: 10.3389/fmicb.2021.646361 (PMC8076791; doi:10.3389/fmicb.2021.646361)
Supplement: Supplementary file 1 [file Data_Sheet_1.ZIP › RDA.xlsx]

## Sheet: Sheet1
Analysis 'Constrained'
Forward Selection Results:
Name	Explains %	Contribution %	pseudo-F	P
LDH	4.9	49	1.2	0.236
age	2.6	26.3	0.6	0.826
IPI score	2.5	24.7	0.6	0.88
* Correlation matrix *
Resp Ax1	1
Resp Ax2	-0.0462	1
Resp Ax3	-0.3627	-0.005	1
Resp Ax4	-0.8552	0.0331	0.532	1
Expl Ax1	0.4543	0	0	0	1
Expl Ax2	0	0.5716	0	0	0	1
Expl Ax3	0	0	0.5466	0	0	0	1
Expl Ax4	0	0	0	0	0	0	0
LDH	0.4324	0.1173	-0.1247	0	0.9518	0.2052	-0.2281
IPIScore	0.3142	0.208	0.341	0	0.6917	0.3638	0.6239
Age	0.233	-0.3142	0.3604	0	0.5129	-0.5497	0.6594
	Resp Ax1	Resp Ax2	Resp Ax3	Resp Ax4	Expl Ax1	Expl Ax2	Expl Ax3
Expl Ax4	0
LDH	0	1
IPIScore	0	0.5907	1
Age	0	0.2249	0.5661	1
	Expl Ax4	LDH	IPIScore	Age
**** Summary ****
Axes 1 2 3 4 Total variance
Eigenvalues : 0.052 0.027 0.021 0.288 1.000
Pseudo-canonical correlations : 0.454 0.572 0.547 0.000
Cumulative percentage variance
of response data : 5.2 7.9 10.0 38.8
of fitted response data : 51.6 78.8 100.0 0.0
Sum of all eigenvalues: 1.0000
Sum of all canonical eigenvalues: 0.1002
The first three eigenvalues reported above are canonical, the fourth is not.
since only three independent constraints can be formed from the explanatory
variables.
