# Supplementary material for: Gut Microbiota in Untreated Diffuse Large B Cell Lymphoma Patients
Source: Front Microbiol. 2021 Apr 13;12:646361. doi: 10.3389/fmicb.2021.646361 (PMC8076791; doi:10.3389/fmicb.2021.646361)
Supplement: Supplementary file 1 [file Data_Sheet_1.ZIP › Raw_clean_tags.txt]

#SampleID	raw_tags	clean_tags
CG10	64107	62318
CG11	230264	214968
CG12	107351	103249
CG13	55001	51504
CG14	92138	83893
CG15	36805	35571
CG16	134090	126459
CG17	100416	93537
CG18	26474	25326
CG19	58290	54845
CG1	128637	115977
CG20	56065	52122
CG21	69144	65501
CG22	67996	64980
CG23	52156	44064
CG24	34844	32403
CG25	39279	33890
CG26	43008	39734
CG2	64970	57499
CG3	138633	127445
CG4	214918	194306
CG5	173949	170920
CG6	54552	50851
CG7	46694	45052
CG8	134480	122774
CG9	131340	125179
EG10	54028	48964
EG11	195027	182877
EG12	54478	52557
EG13	225883	201571
EG14	31089	30744
EG15	51906	49676
EG16	41985	41119
EG17	39416	39198
EG18	178258	168958
EG19	71291	70263
EG1	274083	240864
EG20	34066	33874
EG21	144074	139242
EG22	102929	97271
EG23	20223	20051
EG24	105620	95470
EG25	47492	37380
EG2	58483	52023
EG3	340484	307567
EG4	58733	46893
EG5	130252	113364
EG6	43821	41798
EG7	169599	153187
EG8	144218	132605
EG9	91390	78486
