# Supplementary material for: Gut Microbiota in Untreated Diffuse Large B Cell Lymphoma Patients
Source: Front Microbiol. 2021 Apr 13;12:646361. doi: 10.3389/fmicb.2021.646361 (PMC8076791; doi:10.3389/fmicb.2021.646361)
Supplement: Supplementary file 1 [file Data_Sheet_1.ZIP › Samples_Final_Tags_OTUs.txt]

SampleID	Final_tags	OTUs
EG1	19856	272
EG2	19856	158
EG3	19856	250
EG4	19856	71
EG5	19856	190
EG6	19856	76
EG7	19856	183
EG8	19856	95
EG9	19856	202
EG10	19856	97
EG11	19856	365
EG12	19856	115
EG13	19856	79
EG14	19856	181
EG15	19856	352
EG16	19856	202
EG17	19856	79
EG18	19856	259
EG19	19856	51
EG20	19856	105
EG21	19856	72
EG22	19856	210
EG23	19856	48
EG24	19856	251
EG25	19856	39
CG1	19856	182
CG2	19856	184
CG3	19856	219
CG4	19856	144
CG5	19856	139
CG6	19856	109
CG7	19856	139
CG8	19856	171
CG9	19856	185
CG10	19856	128
CG11	19856	251
CG12	19856	170
CG13	19856	214
CG14	19856	150
CG15	19856	192
CG16	19856	173
CG17	19856	234
CG18	19856	183
CG19	19856	212
CG20	19856	164
CG21	19856	101
CG22	19856	222
CG23	19856	186
CG24	19856	149
CG25	19856	229
CG26	19856	215
