# Supplementary material for: Gut Microbiota in Untreated Diffuse Large B Cell Lymphoma Patients
Source: Front Microbiol. 2021 Apr 13;12:646361. doi: 10.3389/fmicb.2021.646361 (PMC8076791; doi:10.3389/fmicb.2021.646361)
Supplement: Supplementary file 1 [file Data_Sheet_1.ZIP › anosim_stat.txt]

Method name	R statistic	p-value	Number of permutations	group
ANOSIM	0.0986	0.002	999	EG-CG
ANOSIM	0.0986	0.002	999	all
