# Supplementary material for: Gut Microbiota in Untreated Diffuse Large B Cell Lymphoma Patients
Source: Front Microbiol. 2021 Apr 13;12:646361. doi: 10.3389/fmicb.2021.646361 (PMC8076791; doi:10.3389/fmicb.2021.646361)
Supplement: Supplementary file 1 [file Data_Sheet_1.ZIP › lefsein.txt]

ID	EG1	EG2	EG3	EG4	EG5	EG6	EG7	EG8	EG9	EG10	EG11	EG12	EG13	EG14	EG15	EG16	EG17	EG18	EG19	EG20	EG21	EG22	EG23	EG24	EG25	CG1	CG2	CG3	CG4	CG5	CG6	CG7	CG8	CG9	CG10	CG11	CG12	CG13	CG14	CG15	CG16	CG17	CG18	CG19	CG20	CG21	CG22	CG23	CG24
group	EG	EG	EG	EG	EG	EG	EG	EG	EG	EG	EG	EG	EG	EG	EG	EG	EG	EG	EG	EG	EG	EG	EG	EG	EG	CG	CG	CG	CG	CG	CG	CG	CG	CG	CG	CG	CG	CG	CG	CG	CG	CG	CG	CG	CG	CG	CG	CG	CG
k__Bacteria	1.00000000000002	1.00000000000001	1.00000000000002	1.00000000000001	1	1.00000000000001	1.00000000000001	1	1.00000000000001	1.00000000000001	1.00000000000002	1	1.00000000000001	1.00000000000001	1.00000000000001	1.00000000000001	1.00000000000001	1.00000000000002	1.00000000000001	1.00000000000001	1.00000000000001	1.00000000000001	1	1.00000000000001	1	1	1.00000000000001	1.00000000000002	1.00000000000001	1	1.00000000000001	1.00000000000001	1.00000000000001	1.00000000000001	1.00000000000001	1.00000000000002	1.00000000000001	1.00000000000001	1.00000000000001	1.00000000000002	1.00000000000001	1.00000000000002	1.00000000000001	1.00000000000001	1.00000000000001	1.00000000000001	1.00000000000002	1.00000000000001	1.00000000000001
k__Bacteria|p__Proteobacteria	0.0509165995165189	0.0242244157937147	0.0114323126510878	0.197371071716358	0.242546333601933	0.299204270749395	0.0483984689766317	0.030267929089444	0.058370265914585	0.214343271555198	0.0987610797743754	0.0397360999194198	0.0584709911361805	0.0264907332796132	0.0198428686543111	0.0690975020145044	0.197673247381144	0.0220588235294116	0.637187751813054	0.398720789685737	0.0282534246575342	0.181406124093473	0.545729250604351	0.190521756647865	0.311190572119259	0.0149073327961321	0.0189867042707494	0.0318291700241741	0.179693795326349	0.060535858178888	0.0467365028203062	0.255489524576954	0.032030620467365	0.00256849315068493	0.0189363416599517	0.0248791297340854	0.0320809830781627	0.0971494762288477	0.0156124093473005	0.042052780016116	0.0167203867848509	0.0704069298952458	0.0750402900886381	0.00810838033843675	0.0507655116841257	0.179794520547946	0.0254331184528605	0.0530318291700242	0.0189363416599516
k__Bacteria|p__Fusobacteria	0	0.000100725221595488	0	0	5.03626107977438e-05	0	0	0.00206486704270749	0	0.0016116035455278	5.03626107977438e-05	0.0114323126510878	0	0	0.000201450443190975	0	0.448680499597099	0.000151087832393231	5.03626107977438e-05	5.03626107977438e-05	0	0.000302175664786463	5.03626107977438e-05	0	0.000201450443190975	0	5.03626107977438e-05	0.000201450443190975	0.0803283642224012	0.000201450443190975	0.0126410153102337	0	0	0	5.03626107977438e-05	0.000151087832393232	0.0567082997582594	0.000100725221595488	0	0	0	5.03626107977438e-05	0	0	0	0.000100725221595488	0	0	0.000151087832393231
k__Bacteria|p__Actinobacteria	0.00992143432715553	0.0189363416599517	0.0298146655922641	0.051873489121676	0.000906526994359388	0.0855157131345689	0.0459810636583401	0.00775584206285254	0.0634568896051572	0.0587731668009669	0.0104754230459306	0.00916599516518936	0.000453263497179694	0.0299657534246576	0.0354552780016117	0.0726228847703464	0.0996172441579371	0.00221595487510071	0.00216559226430299	0.00765511684125705	0.163980660757453	0.00594278807413376	0.0118352135374698	0.00790692989524576	0.0770044319097502	0.00649677679290894	0.00896454472199839	0.00256849315068493	0.0117344883158743	0.00780620467365029	0.000251813053988719	0.00100725221595488	0.0190370668815472	0.00307211925866236	0.00261885576148268	0.0129431909750202	0.00337429492344883	0.0172240128928283	0.0502618855761483	0.00382755842062853	0.0474919419822723	0.00206486704270749	0.0373690572119259	0.0131950040290087	0.0961925866236905	0.0959911361804995	0.0120870265914586	0.0145044319097502	0.0125402900886381
k__Bacteria|p__Verrucomicrobia	0	0	0.0048348106365834	0	0	0	0.0146555197421434	0	0	0	0.00292103142626914	0.151490733279613	0	0	0.000906526994359388	0.000604351329572925	0	0.00105761482675262	0	0	5.03626107977438e-05	0.000755439161966156	0	0.00226631748589847	0	0	0.00790692989524577	5.03626107977438e-05	0	0	0	0	0	0	0	0.000553988718775181	0	0	5.03626107977438e-05	0	0.00569097502014504	0.000151087832393231	0.0280016116035455	0	0.000201450443190975	0	0	0	0
k__Bacteria|p__Bacteroidetes	0.405721192586625	0.400030217566478	0.179593070104754	0.553334004834812	0.472653102336824	0.000100725221595488	0.652195809830783	0.423197018533441	0.335465350523769	0.435082594681711	0.309730056406121	0.234236502820305	0.639504431909751	0.445155116841258	0.36986301369863	0.137137389202256	0.00256849315068492	0.48972602739726	0.00423045930701048	0.00156124093473006	0.304089443996777	0.363567687348911	0.116387993553586	0.343624093473004	0.414333199033038	0.288728847703462	0.642072925060435	0.567989524576955	0.41413174858985	0.319550765511684	0.54708904109589	0.673499194198228	0.634065269943596	0.633108380338437	0.808873892022562	0.0531829170024174	0.158491136180497	0.13325946817083	0.161462530217567	0.623338033843676	0.355056406124093	0.341458501208702	0.542254230459309	0.452759871071717	0.366186543110396	0.48035858178888	0.182413376309428	0.632000402900887	0.562197824335213
k__Bacteria|p__Lentisphaerae	0.000352538275584206	0	0	0	0	0	0	0	0	0	0	0	0	0	5.03626107977438e-05	0.000503626107977438	0	0.000100725221595488	0	0	0	0	0	0.00266921837228042	0	0	0	0	0	0	0	5.03626107977438e-05	0	0	0	0.000151087832393231	0	0	0	0	0	0	0.000302175664786463	0	0	0	0	0	0
k__Bacteria|p__Cyanobacteria	0	0	0	0	0	0	0	5.03626107977438e-05	5.03626107977438e-05	0	0.00473408541498792	0	0	5.03626107977438e-05	0.00256849315068493	0	0.000100725221595488	0	0	0	0	0	0	0	0	0	0	0	0	0	0	0	0	0	0	0.000100725221595488	0	0	0	0	0	0.00367647058823529	0	0	0	0	0.000100725221595488	0	0
k__Bacteria|p__Tenericutes	0	0	0.000503626107977438	0	0	0	0	0	0	0	0.000352538275584207	0	0	0	0.00397864625302176	5.03626107977438e-05	0	0.000201450443190975	0	0	0	0	0	0.000100725221595488	0	0	0	0	0	0	0	0	0	0.000251813053988719	0	0.000201450443190976	0	0	0	0	0	0	0	0	0	0	0.000705076551168413	0	0
k__Bacteria|p__Synergistetes	0.000302175664786463	0	0.00307211925866237	0	0	0	0	5.03626107977438e-05	0	0	0	0.0199939564867042	0	0	0.000453263497179694	0	0	0	0	0	0	5.03626107977438e-05	0	0.00216559226430297	0	0	0.0016116035455278	0	0	0	0	0.000100725221595488	0	0	0	0.000100725221595488	0	0.000100725221595488	0	0	0.00498589846897663	0	0	0	5.03626107977438e-05	0	0	0	0
k__Bacteria|p__Saccharibacteria	0.000100725221595488	0	0.000100725221595488	0	0	0.000100725221595488	5.03626107977438e-05	5.03626107977438e-05	0.000100725221595488	0.000100725221595488	0	0	0	0	0	0	0	0	0.000151087832393232	0.000100725221595488	0	0	0	0	5.03626107977438e-05	0	0	0	5.03626107977438e-05	0.000151087832393232	0	0	0	5.03626107977438e-05	0.000100725221595488	5.03626107977438e-05	0.000201450443190975	0.000201450443190975	0	0.000151087832393231	5.03626107977438e-05	0.000201450443190976	5.03626107977438e-05	0	0	5.03626107977438e-05	0	0	0
k__Bacteria|p__Firmicutes	0.532685334407739	0.556708299758267	0.770648670427084	0.197421434327157	0.283843674456085	0.615078565672848	0.238718775181308	0.536563255439163	0.542556406124093	0.290088638195004	0.572975423045926	0.533944399677678	0.301571313456892	0.498338033843674	0.566680096696214	0.71998388396454	0.251359790491542	0.484488315874298	0.356214746172442	0.591911764705885	0.503626107977437	0.447975423045934	0.325997179693797	0.450745366639807	0.197219983883966	0.689867042707499	0.320406929895248	0.397360999194203	0.314061240934729	0.611754633360196	0.393281627719586	0.0698529411764695	0.31486704270749	0.360948831587433	0.169419822723609	0.907685334407747	0.749143835616445	0.751964141821122	0.77261281224819	0.330630539887194	0.569953666398076	0.581990330378739	0.316982272360996	0.52593674456084	0.486603545527798	0.243704673650284	0.779260676873501	0.300463336019337	0.406174456083812
k__Bacteria|p__Saccharibacteria|c__Candidatus_Saccharibacteria_bacterium_UB2523	5.03626107977438e-05	0	0	0	0	0	0	0	0	0	0	0	0	0	0	0	0	0	0	0	0	0	0	0	0	0	0	0	0	0	0	0	0	0	0	0	0	0	0	0	0	5.03626107977438e-05	0	0	0	0	0	0	0
k__Bacteria|p__Lentisphaerae|c__Lentisphaeria	0.000352538275584206	0	0	0	0	0	0	0	0	0	0	0	0	0	5.03626107977438e-05	0.000503626107977438	0	0.000100725221595488	0	0	0	0	0	0.00266921837228042	0	0	0	0	0	0	0	5.03626107977438e-05	0	0	0	0.000151087832393231	0	0	0	0	0	0	0.000302175664786463	0	0	0	0	0	0
k__Bacteria|p__Cyanobacteria|c__Chloroplast	0	0	0	0	0	0	0	0	5.03626107977438e-05	0	0	0	0	5.03626107977438e-05	0	0	0.000100725221595488	0	0	0	0	0	0	0	0	0	0	0	0	0	0	0	0	0	0	0.000100725221595488	0	0	0	0	0	0	0	0	0	0	0.000100725221595488	0	0
k__Bacteria|p__Fusobacteria|c__Fusobacteriia	0	0.000100725221595488	0	0	5.03626107977438e-05	0	0	0.00206486704270749	0	0.0016116035455278	5.03626107977438e-05	0.0114323126510878	0	0	0.000201450443190975	0	0.448680499597099	0.000151087832393231	5.03626107977438e-05	5.03626107977438e-05	0	0.000302175664786463	5.03626107977438e-05	0	0.000201450443190975	0	5.03626107977438e-05	0.000201450443190975	0.0803283642224012	0.000201450443190975	0.0126410153102337	0	0	0	5.03626107977438e-05	0.000151087832393232	0.0567082997582594	0.000100725221595488	0	0	0	5.03626107977438e-05	0	0	0	0.000100725221595488	0	0	0.000151087832393231
k__Bacteria|p__Bacteroidetes|c__Bacteroidia	0.405721192586625	0.400030217566478	0.179593070104754	0.553334004834812	0.472653102336824	0.000100725221595488	0.652195809830783	0.423197018533441	0.335465350523769	0.435082594681711	0.309578968573728	0.234236502820305	0.639504431909751	0.445155116841258	0.36986301369863	0.137137389202256	0.00256849315068492	0.48972602739726	0.00423045930701048	0.00156124093473006	0.304089443996777	0.36336623690572	0.116387993553586	0.343573730862206	0.414333199033038	0.288728847703462	0.642072925060435	0.567989524576955	0.41413174858985	0.319550765511684	0.54708904109589	0.673499194198228	0.634065269943596	0.633108380338437	0.808873892022562	0.0531829170024174	0.158491136180497	0.13325946817083	0.161462530217567	0.623338033843676	0.355056406124093	0.341458501208702	0.542254230459309	0.452608783239324	0.366186543110396	0.48035858178888	0.182413376309428	0.632000402900887	0.562197824335213
k__Bacteria|p__Proteobacteria|c__Betaproteobacteria	0.0104754230459307	0.00669822723609992	0.00705076551168413	0.034196212731668	0.0360092667203867	0	0.0209508460918614	0.0251813053988719	0.0225120870265915	0.106970185334408	0.0368654311039483	0	0.00830983078162772	0.0131950040290089	0.0124899274778404	0.0350020145044319	0.000100725221595488	0.00589242546333602	0	0.0432111200644641	0.0212026591458501	0.00115834004834811	0.000151087832393231	0.00977034649476228	0	0.0133964544721998	0.0140008058017727	0.0253323932312651	0.0523771152296535	0.0548952457695407	0.00669822723609992	0.0020648670427075	0.0125402900886382	0.000856164383561644	0.0119359387590653	0.0240733279613215	0.00881345688960516	0.0234186140209508	0.0129431909750201	0.0207493956486704	0.00710112812248187	0.00533843674456085	0.0193392425463336	0.00559024979854956	0.00971998388396455	0.0784649476228848	0.0127417405318291	0.0397864625302176	0.0151591458501209
k__Bacteria|p__Proteobacteria|c__Deltaproteobacteria	0.0107775987107171	0.00911563255439162	0	0	0.00110797743755036	0	0.0156124093473005	0	0.00135979049153908	0.00302175664786463	0.00473408541498792	0	0	0.000654713940370669	0.00599315068493151	0.00135979049153908	0.0209508460918614	0.0016116035455278	0	0	0	0.00171232876712329	0	0.0135475423045931	0	0.00135979049153908	0.00357574536663981	0.00493553585817889	0.00151087832393231	5.03626107977438e-05	0.00211522965350524	0.00191377921031426	0.00171232876712329	0.000352538275584206	0.000100725221595488	0.000705076551168413	5.03626107977438e-05	0.00166196615632554	0	0.00266921837228041	0.00841055600322321	0.00040290088638195	0.0035757453666398	0.00146051571313457	0.00146051571313457	0.00221595487510073	0.00105761482675262	0.00443190975020146	0.00271958098307816
k__Bacteria|p__Proteobacteria|c__Gammaproteobacteria	0.029663577759871	0.00841055600322321	0.0043815471394037	0.16317485898469	0.205429089443996	0.2991035455278	0.0118352135374698	0.00508662369057212	0.000402900886381951	0.104351329572925	0.0571615632554392	0.0394842868654311	0.0501611603545528	0.0125906526994359	0.00130942788074134	0.0327356970185335	0.176621676067687	0.0145547945205478	0.637187751813054	0.355509669621273	0.00705076551168413	0.177830378726834	0.545578162771958	0.167203867848509	0.311190572119259	0.000151087832393232	0.00141015310233683	0.00156124093473006	0.125805801772764	0.00548952457695408	0.0379230459307011	0.251510878323933	0.0177780016116035	0.00135979049153908	0.0068996776792909	0.000100725221595488	0.0230157131345689	0.0716156325543917	0.00266921837228042	0.0186341659951651	0.00120870265914585	0.064665592264303	0.0513195004029008	0.00105761482675262	0.0395850120870265	0.0991136180499596	0.0116337630942788	0.00881345688960516	0.00105761482675262
k__Bacteria|p__Firmicutes|c__Negativicutes	0.0155620467365028	0.0242244157937147	0.00679895245769541	0.00412973408541499	0.0270447219983884	0.0967465753424657	0.0375705076551169	0.0606869460112811	0.00896454472199839	0.110092667203868	0.0218070104754231	0.0336925866236905	0.00236704270749396	0.0182312651087833	0.0616941982272361	0.0615431103948429	0.0224617244157937	0.0547441579371475	0.0213537469782433	0.0166196615632555	0.0288577759871071	0.0277497985495568	0.0936744560838034	0.0252316680096695	0.132705479452055	0.185334407735697	0.0736301369863013	0.148620064464141	0.0448730862207897	0.0172240128928282	0.0240229653505237	0.0383763094278808	0.142224012892828	0.0327860596293311	0.00357574536663981	0.0533340048348106	0.00287066881547139	0.0459810636583398	0.0100725221595487	0.0379230459307009	0.352085012087027	0.0135979049153909	0.0826954069298951	0.190521756647864	0.0156627719580982	0.0284548751007253	0.0440672844480257	0.0111301369863014	0.0368654311039484
k__Bacteria|p__Synergistetes|c__Synergistia	0.000302175664786463	0	0.00307211925866237	0	0	0	0	5.03626107977438e-05	0	0	0	0.0199939564867042	0	0	0.000453263497179694	0	0	0	0	0	0	5.03626107977438e-05	0	0.00216559226430297	0	0	0.0016116035455278	0	0	0	0	0.000100725221595488	0	0	0	0.000100725221595488	0	0.000100725221595488	0	0	0.00498589846897663	0	0	0	5.03626107977438e-05	0	0	0	0
k__Bacteria|p__Actinobacteria|c__Actinobacteria	5.03626107977438e-05	0.015914585012087	0.0164182111200644	0.0517224012892829	0.000201450443190975	0.0854653505237712	0.0331889605157132	0.00750402900886382	0.000604351329572926	0.0578666398066076	0.00105761482675262	0.00146051571313456	0	0.0195406929895246	0.0146051571313457	0.0493553585817888	0.0985092667203867	0.000151087832393231	0.00211522965350525	0.00740330378726834	0.161714343271555	0.00513698630136987	0.0107775987107172	0.00307211925866236	0.0769540692989525	0.00518734891216761	0.00307211925866237	0.000251813053988719	0.00513698630136986	0.00745366639806608	5.03626107977438e-05	0.000352538275584207	0.0185838033843675	0.00181305398871877	0.00261885576148268	0.0028706688154714	0.00302175664786463	0.0101228847703465	0.0465350523771153	0.000151087832393232	0.0352538275584206	0.00135979049153908	0.0173247381144238	0.00412973408541499	0.0850120870265914	0.0708098307816277	0.00584206285253828	0.00921635777598711	0.000100725221595488
k__Bacteria|p__Firmicutes|c__Bacilli	0.00251813053988719	0.00548952457695406	0.00186341659951651	0.00161160354552779	0.0103243352135374	0.280771555197422	0.00100725221595488	0.142072925060433	0.0048348106365834	0.00579170024174054	0.0138497179693796	0.163376309427881	0.000553988718775182	0.00533843674456082	0.0133460918614019	0.0568090249798547	0.0143029814665593	0.0404915390813859	0.0511684125705076	0.0681909750201452	0.0089645447219984	0.00433118452860596	0.106668009669621	0.00548952457695408	0.00231668009669621	0.000100725221595488	0.00191377921031424	0.00211522965350522	0.0115330378726834	0.0181305398871877	0.00025181305398872	0.000302175664786463	0.00810838033843674	0.000705076551168414	0.000856164383561644	0.0028706688154714	0.343573730862207	0.1785858178888	0.000503626107977438	0.0204472199838839	0.00594278807413376	0.00141015310233683	0.00271958098307816	0.00246776792908945	0.0234689766317484	0.00478444802578566	0.00186341659951653	0.0011583400483481	0.00478444802578566
k__Bacteria|p__Proteobacteria|c__Alphaproteobacteria	0	0	0	0	0	0	0	0	0.0340954875100725	0	0	0	0	0	0	0	0	0	0	0	0	0.000553988718775181	0	0	0	0	0	0	0	0	0	0	0	0	0	0	0	0	0	0	0	0	0.0008058017727639	0	0	0	0	0	0
k__Bacteria|p__Proteobacteria|c__Epsilonproteobacteria	0	0	0	0	0	0.000100725221595488	0	0	0	0	0	0.000251813053988719	0	5.03626107977438e-05	5.03626107977438e-05	0	0	0	0	0	0	0.000151087832393231	0	0	0	0	0	0	0	0.000100725221595488	0	0	0	0	0	0	0.000201450443190975	0.000453263497179694	0	0	0	0	0	0	0	0	0	0	0
k__Bacteria|p__Verrucomicrobia|c__Verrucomicrobiae	0	0	0.0048348106365834	0	0	0	0.0146555197421434	0	0	0	0.00292103142626914	0.151490733279613	0	0	0.000906526994359388	0.000604351329572925	0	0.00105761482675262	0	0	5.03626107977438e-05	0.000755439161966156	0	0.00226631748589847	0	0	0.00790692989524577	5.03626107977438e-05	0	0	0	0	0	0	0	0.000553988718775181	0	0	5.03626107977438e-05	0	0.00569097502014504	0.000151087832393231	0.0280016116035455	0	0.000201450443190975	0	0	0	0
k__Bacteria|p__Firmicutes|c__Clostridia	0.512389202256247	0.52286462530218	0.760525785656739	0.186089846897663	0.245417002417407	0.195759468170829	0.187298549556811	0.332947219983886	0.516317485898464	0.173499194198227	0.520547945205476	0.325342465753424	0.298146655922644	0.474163980660758	0.457040692989527	0.593321917808218	0.0920628525382747	0.382252215954876	0.2834911361805	0.473458904109593	0.457342868654311	0.414585012087029	0.117596696212732	0.410606365833999	0.0585717163577758	0.492848509266726	0.242949234488317	0.243956486704271	0.254834810636581	0.573630136986305	0.363769137792105	0.0310737308622072	0.163225221595485	0.320507655116839	0.161261079774375	0.832443593875918	0.385676873489118	0.524425866236911	0.759115632554394	0.248740934730059	0.210868251410151	0.560535858178897	0.227991539081382	0.332191780821919	0.444450040290088	0.20452256244964	0.728696615632568	0.286210717163577	0.359538678485101
k__Bacteria|p__Actinobacteria|c__Coriobacteriia	0.00987107171635779	0.00302175664786462	0.0133964544721998	0.000151087832393232	0.000705076551168413	5.03626107977438e-05	0.0127921031426269	0.000251813053988719	0.0628525382755842	0.000906526994359388	0.00941780821917809	0.0077054794520548	0.000453263497179694	0.010425060435133	0.0208501208702659	0.0232675261885576	0.00110797743755036	0.00206486704270749	5.03626107977438e-05	0.000251813053988719	0.00226631748589847	0.0008058017727639	0.00105761482675262	0.0048348106365834	5.03626107977438e-05	0.00130942788074133	0.00589242546333602	0.00231668009669621	0.00659750201450444	0.000352538275584207	0.000201450443190975	0.000654713940370669	0.000453263497179694	0.00125906526994359	0	0.0100725221595488	0.000352538275584206	0.00710112812248187	0.00372683319903304	0.00367647058823529	0.0122381144238517	0.000705076551168413	0.0200443190975021	0.00906526994359387	0.0111804995970991	0.0251813053988718	0.00624496373892023	0.00528807413376309	0.0124395648670426
k__Bacteria|p__Firmicutes|c__Erysipelotrichia	0.00221595487510072	0.00412973408541499	0.00146051571313457	0.00559024979854955	0.00105761482675262	0.0418009669621272	0.0128424657534246	0.000856164383561644	0.0124395648670427	0.000705076551168413	0.0167707493956487	0.0109286865431104	0.000503626107977438	0.000604351329572926	0.03459911361805	0.00830983078162771	0.12253223207091	0.00700040290088638	0.000201450443190975	0.0336422240128928	0.00846091861402095	0.00130942788074134	0.008058017727639	0.00941780821917808	0.00362610797743755	0.011583400483481	0.00191377921031426	0.00266921837228043	0.00282030620467365	0.0027699435938759	0.00523771152296535	0.000100725221595488	0.00130942788074134	0.00695004029008864	0.00372683319903304	0.0190370668815472	0.0170225624496374	0.00297139403706688	0.00292103142626914	0.0235193392425463	0.00105761482675262	0.0064464141821112	0.00357574536663981	0.000755439161966157	0.00302175664786463	0.00594278807413375	0.00463336019339242	0.001964141821112	0.00498589846897663
k__Bacteria|p__Tenericutes|c__Mollicutes	0	0	0.000503626107977438	0	0	0	0	0	0	0	0.000352538275584207	0	0	0	0.00397864625302176	5.03626107977438e-05	0	0.000201450443190975	0	0	0	0	0	0.000100725221595488	0	0	0	0	0	0	0	0	0	0.000251813053988719	0	0.000201450443190976	0	0	0	0	0	0	0	0	0	0	0.000705076551168413	0	0
k__Bacteria|p__Bacteroidetes|c__Flavobacteriia	0	0	0	0	0	0	0	0	0	0	0.000151087832393231	0	0	0	0	0	0	0	0	0	0	0.000201450443190975	0	5.03626107977438e-05	0	0	0	0	0	0	0	0	0	0	0	0	0	0	0	0	0	0	0	0.000151087832393231	0	0	0	0	0
k__Bacteria|p__Cyanobacteria|c__Melainabacteria	0	0	0	0	0	0	0	5.03626107977438e-05	0	0	0.00473408541498792	0	0	0	0.00256849315068493	0	0	0	0	0	0	0	0	0	0	0	0	0	0	0	0	0	0	0	0	0	0	0	0	0	0	0.00367647058823529	0	0	0	0	0	0	0
k__Bacteria|p__Tenericutes|c__Mollicutes|o__Mollicutes_RF9	0	0	0.000503626107977438	0	0	0	0	0	0	0	5.03626107977438e-05	0	0	0	0.00261885576148268	5.03626107977438e-05	0	0.000201450443190975	0	0	0	0	0	0.000100725221595488	0	0	0	0	0	0	0	0	0	0.000251813053988719	0	0.000201450443190976	0	0	0	0	0	0	0	0	0	0	0.000705076551168413	0	0
k__Bacteria|p__Proteobacteria|c__Deltaproteobacteria|o__Desulfovibrionales	0.0107775987107171	0.00911563255439162	0	0	0.00110797743755036	0	0.0156124093473005	0	0.00135979049153908	0.00302175664786463	0.00473408541498792	0	0	0.000654713940370669	0.00599315068493151	0.00135979049153908	0.0209508460918614	0.0016116035455278	0	0	0	0.00171232876712329	0	0.0135475423045931	0	0.00135979049153908	0.00357574536663981	0.00493553585817889	0.00151087832393231	5.03626107977438e-05	0.00211522965350524	0.00191377921031426	0.00171232876712329	0.000352538275584206	0.000100725221595488	0.000705076551168413	5.03626107977438e-05	0.00166196615632554	0	0.00266921837228041	0.00841055600322321	0.00040290088638195	0.0035757453666398	0.00146051571313457	0.00146051571313457	0.00221595487510073	0.00105761482675262	0.00443190975020146	0.00271958098307816
k__Bacteria|p__Firmicutes|c__Clostridia|o__Thermoanaerobacterales	0	0	0.000151087832393231	0	0	0	0	0	5.03626107977438e-05	0	0	0	0	0	5.03626107977438e-05	0	0	0	0	0	0	0	0	0	0	0	0	0	0	0	0	0	0	0	0	0	0	0	0	0	0	0	0	0	0	0	0	0	0
k__Bacteria|p__Firmicutes|c__Clostridia|o__Clostridiales	0.512389202256247	0.52286462530218	0.760374697824344	0.186089846897663	0.245417002417407	0.195759468170829	0.187298549556811	0.332947219983886	0.516267123287667	0.173499194198227	0.520547945205476	0.325342465753424	0.298146655922644	0.474163980660758	0.45699033037873	0.593321917808218	0.0920628525382747	0.382252215954876	0.2834911361805	0.473458904109593	0.457342868654311	0.414585012087029	0.117596696212732	0.410606365833999	0.0585717163577758	0.492848509266726	0.242949234488317	0.243956486704271	0.254834810636581	0.573630136986305	0.363769137792105	0.0310737308622072	0.163225221595485	0.320507655116839	0.161261079774375	0.832443593875918	0.385676873489118	0.524425866236911	0.759115632554394	0.248740934730059	0.210868251410151	0.560535858178897	0.227991539081382	0.332191780821919	0.444450040290088	0.20452256244964	0.728696615632568	0.286210717163577	0.359538678485101
k__Bacteria|p__Bacteroidetes|c__Flavobacteriia|o__Flavobacteriales	0	0	0	0	0	0	0	0	0	0	0.000151087832393231	0	0	0	0	0	0	0	0	0	0	0.000201450443190975	0	5.03626107977438e-05	0	0	0	0	0	0	0	0	0	0	0	0	0	0	0	0	0	0	0	0.000151087832393231	0	0	0	0	0
k__Bacteria|p__Proteobacteria|c__Betaproteobacteria|o__Neisseriales	0	0	0	0	0	0	0	5.03626107977438e-05	0	0	5.03626107977438e-05	0	0	0	0	0	0	0	0	0.000352538275584206	0	0	0.000151087832393231	0	0	5.03626107977438e-05	0	0	0	0	0	0	0	0	0	0	0	0	0	0	0	0	0	0	0	0.000251813053988719	0.000151087832393231	0	0
k__Bacteria|p__Fusobacteria|c__Fusobacteriia|o__Fusobacteriales	0	0.000100725221595488	0	0	5.03626107977438e-05	0	0	0.00206486704270749	0	0.0016116035455278	5.03626107977438e-05	0.0114323126510878	0	0	0.000201450443190975	0	0.448680499597099	0.000151087832393231	5.03626107977438e-05	5.03626107977438e-05	0	0.000302175664786463	5.03626107977438e-05	0	0.000201450443190975	0	5.03626107977438e-05	0.000201450443190975	0.0803283642224012	0.000201450443190975	0.0126410153102337	0	0	0	5.03626107977438e-05	0.000151087832393232	0.0567082997582594	0.000100725221595488	0	0	0	5.03626107977438e-05	0	0	0	0.000100725221595488	0	0	0.000151087832393231
k__Bacteria|p__Bacteroidetes|c__Bacteroidia|o__Bacteroidales	0.405721192586625	0.400030217566478	0.179593070104754	0.553334004834812	0.472653102336824	0.000100725221595488	0.652195809830783	0.423197018533441	0.335465350523769	0.435082594681711	0.309578968573728	0.234236502820305	0.639504431909751	0.445155116841258	0.36986301369863	0.137137389202256	0.00256849315068492	0.48972602739726	0.00423045930701048	0.00156124093473006	0.304089443996777	0.36336623690572	0.116387993553586	0.343573730862206	0.414333199033038	0.288728847703462	0.642072925060435	0.567989524576955	0.41413174858985	0.319550765511684	0.54708904109589	0.673499194198228	0.634065269943596	0.633108380338437	0.808873892022562	0.0531829170024174	0.158491136180497	0.13325946817083	0.161462530217567	0.623338033843676	0.355056406124093	0.341458501208702	0.542254230459309	0.452608783239324	0.366186543110396	0.48035858178888	0.182413376309428	0.632000402900887	0.562197824335213
k__Bacteria|p__Actinobacteria|c__Actinobacteria|o__Micrococcales	0	0	5.03626107977438e-05	0	0	0.000302175664786463	0	0.000100725221595488	0	5.03626107977438e-05	0	0	0	0	0	0.000151087832393231	0	0	0.000100725221595488	0.0032232070910556	0	5.03626107977438e-05	0	0	0	0	0	0	0	0.000201450443190976	0	0	0	0	0	0.000100725221595488	0.00105761482675262	0.00115834004834811	0	0	0	0	0	0	0.000100725221595488	0.00171232876712329	0.000251813053988719	0	0
k__Bacteria|p__Lentisphaerae|c__Lentisphaeria|o__Victivallales	0.000352538275584206	0	0	0	0	0	0	0	0	0	0	0	0	0	5.03626107977438e-05	0.000503626107977438	0	0.000100725221595488	0	0	0	0	0	0.00266921837228042	0	0	0	0	0	0	0	5.03626107977438e-05	0	0	0	0.000151087832393231	0	0	0	0	0	0	0.000302175664786463	0	0	0	0	0	0
k__Bacteria|p__Tenericutes|c__Mollicutes|o__NB1-n	0	0	0	0	0	0	0	0	0	0	0.000302175664786463	0	0	0	0.00135979049153908	0	0	0	0	0	0	0	0	0	0	0	0	0	0	0	0	0	0	0	0	0	0	0	0	0	0	0	0	0	0	0	0	0	0
k__Bacteria|p__Proteobacteria|c__Gammaproteobacteria|o__Enterobacteriales	0.027699435938759	0.00710112812248187	0.00433118452860596	0.163023771152297	0.205328364222401	0.298902095084609	0.0118352135374698	0.00387792103142627	0.000352538275584207	0.104351329572925	0.0561543110394843	0.0394842868654311	0.0497582594681708	0.0105761482675262	0.00130942788074134	0.0318795326349718	0.176621676067687	0.00790692989524576	0.637187751813054	0.355106768734891	0.00705076551168413	0.17234085414988	0.545578162771958	0.167203867848509	0.310787671232877	5.03626107977438e-05	0.00141015310233683	0.00156124093473006	0.125654713940371	0.00327356970185335	0.0370668815471395	0.251510878323933	0.0177780016116035	0.00120870265914585	0.0068996776792909	0.000100725221595488	0.00740330378726833	0.0599818694601128	0.00266921837228042	0.0170729250604351	0.00120870265914585	0.0599818694601129	0.0511180499597098	0.000956889605157132	0.0390813859790491	0.0987107171635776	0.0111804995970991	0.00871273166800967	0.00105761482675262
k__Bacteria|p__Firmicutes|c__Erysipelotrichia|o__Erysipelotrichales	0.00221595487510072	0.00412973408541499	0.00146051571313457	0.00559024979854955	0.00105761482675262	0.0418009669621272	0.0128424657534246	0.000856164383561644	0.0124395648670427	0.000705076551168413	0.0167707493956487	0.0109286865431104	0.000503626107977438	0.000604351329572926	0.03459911361805	0.00830983078162771	0.12253223207091	0.00700040290088638	0.000201450443190975	0.0336422240128928	0.00846091861402095	0.00130942788074134	0.008058017727639	0.00941780821917808	0.00362610797743755	0.011583400483481	0.00191377921031426	0.00266921837228043	0.00282030620467365	0.0027699435938759	0.00523771152296535	0.000100725221595488	0.00130942788074134	0.00695004029008864	0.00372683319903304	0.0190370668815472	0.0170225624496374	0.00297139403706688	0.00292103142626914	0.0235193392425463	0.00105761482675262	0.0064464141821112	0.00357574536663981	0.000755439161966157	0.00302175664786463	0.00594278807413375	0.00463336019339242	0.001964141821112	0.00498589846897663
k__Bacteria|p__Cyanobacteria|c__Chloroplast|o__Solanum_torvum	0	0	0	0	0	0	0	0	5.03626107977438e-05	0	0	0	0	5.03626107977438e-05	0	0	0.000100725221595488	0	0	0	0	0	0	0	0	0	0	0	0	0	0	0	0	0	0	0.000100725221595488	0	0	0	0	0	0	0	0	0	0	0.000100725221595488	0	0
k__Bacteria|p__Firmicutes|c__Negativicutes|o__Selenomonadales	0.0155620467365028	0.0242244157937147	0.00679895245769541	0.00412973408541499	0.0270447219983884	0.0967465753424657	0.0375705076551169	0.0606869460112811	0.00896454472199839	0.110092667203868	0.0218070104754231	0.0336925866236905	0.00236704270749396	0.0182312651087833	0.0616941982272361	0.0615431103948429	0.0224617244157937	0.0547441579371475	0.0213537469782433	0.0166196615632555	0.0288577759871071	0.0277497985495568	0.0936744560838034	0.0252316680096695	0.132705479452055	0.185334407735697	0.0736301369863013	0.148620064464141	0.0448730862207897	0.0172240128928282	0.0240229653505237	0.0383763094278808	0.142224012892828	0.0327860596293311	0.00357574536663981	0.0533340048348106	0.00287066881547139	0.0459810636583398	0.0100725221595487	0.0379230459307009	0.352085012087027	0.0135979049153909	0.0826954069298951	0.190521756647864	0.0156627719580982	0.0284548751007253	0.0440672844480257	0.0111301369863014	0.0368654311039484
k__Bacteria|p__Proteobacteria|c__Betaproteobacteria|o__Burkholderiales	0.0104754230459307	0.00669822723609992	0.00705076551168413	0.034196212731668	0.0360092667203867	0	0.0209508460918614	0.0251309427880741	0.0225120870265915	0.106970185334408	0.0368150684931506	0	0.00830983078162772	0.0131950040290089	0.0124899274778404	0.0350020145044319	0.000100725221595488	0.00589242546333602	0	0.0428585817888799	0.0212026591458501	0.00115834004834811	0	0.00977034649476228	0	0.0133460918614021	0.0140008058017727	0.0253323932312651	0.0523771152296535	0.0548952457695407	0.00669822723609992	0.0020648670427075	0.0125402900886382	0.000856164383561644	0.0119359387590653	0.0240733279613215	0.00881345688960516	0.0234186140209508	0.0129431909750201	0.0207493956486704	0.00710112812248187	0.00533843674456085	0.0193392425463336	0.00559024979854956	0.00971998388396455	0.078213134568896	0.0125906526994359	0.0397864625302176	0.0151591458501209
k__Bacteria|p__Verrucomicrobia|c__Verrucomicrobiae|o__Verrucomicrobiales	0	0	0.0048348106365834	0	0	0	0.0146555197421434	0	0	0	0.00292103142626914	0.151490733279613	0	0	0.000906526994359388	0.000604351329572925	0	0.00105761482675262	0	0	5.03626107977438e-05	0.000755439161966156	0	0.00226631748589847	0	0	0.00790692989524577	5.03626107977438e-05	0	0	0	0	0	0	0	0.000553988718775181	0	0	5.03626107977438e-05	0	0.00569097502014504	0.000151087832393231	0.0280016116035455	0	0.000201450443190975	0	0	0	0
k__Bacteria|p__Cyanobacteria|c__Melainabacteria|o__Gastranaerophilales	0	0	0	0	0	0	0	5.03626107977438e-05	0	0	0.00473408541498792	0	0	0	0.00256849315068493	0	0	0	0	0	0	0	0	0	0	0	0	0	0	0	0	0	0	0	0	0	0	0	0	0	0	0.00367647058823529	0	0	0	0	0	0	0
k__Bacteria|p__Actinobacteria|c__Actinobacteria|o__Corynebacteriales	5.03626107977438e-05	0	0.000100725221595488	0	0.000151087832393231	0	5.03626107977438e-05	0	0	0	0	0	0	0	0.000100725221595488	0	0	0	0	0.000151087832393231	0	0	5.03626107977438e-05	0	0	0	0	0	0	0	0	0	0	0	0	0	0	0.000151087832393231	0	0	0	0	0	0	0	0	0	0	0
k__Bacteria|p__Synergistetes|c__Synergistia|o__Synergistales	0.000302175664786463	0	0.00307211925866237	0	0	0	0	5.03626107977438e-05	0	0	0	0.0199939564867042	0	0	0.000453263497179694	0	0	0	0	0	0	5.03626107977438e-05	0	0.00216559226430297	0	0	0.0016116035455278	0	0	0	0	0.000100725221595488	0	0	0	0.000100725221595488	0	0.000100725221595488	0	0	0.00498589846897663	0	0	0	5.03626107977438e-05	0	0	0	0
k__Bacteria|p__Actinobacteria|c__Actinobacteria|o__Actinomycetales	0	5.03626107977438e-05	0.000100725221595488	5.03626107977438e-05	0	0.00105761482675262	0.000201450443190975	0.000201450443190975	5.03626107977438e-05	0.00105761482675262	0.000302175664786463	0.000151087832393232	0	0.000100725221595488	0.000251813053988719	0.000100725221595488	0	0.000151087832393231	0.00176269137792104	0.00261885576148268	0.000100725221595488	0.000201450443190976	0.000705076551168413	5.03626107977438e-05	0.000553988718775182	0	0	0	5.03626107977438e-05	0.000151087832393232	5.03626107977438e-05	5.03626107977438e-05	0.000201450443190975	0	0.000100725221595488	0	0.000503626107977438	0.000352538275584207	0.000100725221595488	5.03626107977438e-05	0	0	5.03626107977438e-05	0	0.000251813053988719	0.000100725221595488	0	0.000100725221595488	0.000100725221595488
k__Bacteria|p__Actinobacteria|c__Actinobacteria|o__Bifidobacteriales	0	0.0158642224012893	0.0161663980660758	0.0516720386784851	5.03626107977438e-05	0.0841055600322321	0.0329371474617245	0.00720185334407736	0.000553988718775182	0.0567586623690572	0.000755439161966157	0.00130942788074133	0	0.0194399677679291	0.0142526188557615	0.0491035455278002	0.0985092667203867	0	0.000251813053988719	0.00141015310233682	0.16161361804996	0.00488517324738115	0.010022159548751	0.00302175664786462	0.0764000805801773	0.00518734891216761	0.00307211925866237	0.000251813053988719	0.00508662369057212	0.00710112812248187	0	0.000302175664786463	0.0183823529411765	0.00181305398871877	0.00251813053988719	0.00276994359387591	0.00146051571313457	0.00846091861402096	0.0464343271555198	0.000100725221595488	0.0352538275584206	0.00135979049153908	0.0172743755036261	0.00412973408541499	0.0846595487510072	0.0689967767929089	0.00559024979854956	0.00911563255439162	0
k__Bacteria|p__Proteobacteria|c__Gammaproteobacteria|o__Pasteurellales	0.00186341659951652	0.00130942788074134	5.03626107977438e-05	0.000151087832393232	0.000100725221595488	0.000201450443190975	0	0.00120870265914585	5.03626107977438e-05	0	0.00100725221595488	0	0.00040290088638195	0.000956889605157131	0	0.000856164383561644	0	0.00664786462530217	0	0.000402900886381951	0	0.00548952457695407	0	0	0.00040290088638195	0.000100725221595488	0	0	0.000151087832393231	0.00221595487510073	0.000856164383561644	0	0	0.000151087832393231	0	0	0.0156124093473006	0.0115330378726834	0	0.00156124093473005	0	0.00468372280419017	0.000201450443190975	0.000100725221595488	0.000503626107977438	0.00040290088638195	0.000453263497179694	0.000100725221595488	0
k__Bacteria|p__Proteobacteria|c__Epsilonproteobacteria|o__Campylobacterales	0	0	0	0	0	0.000100725221595488	0	0	0	0	0	0.000251813053988719	0	5.03626107977438e-05	5.03626107977438e-05	0	0	0	0	0	0	0.000151087832393231	0	0	0	0	0	0	0	0.000100725221595488	0	0	0	0	0	0	0.000201450443190975	0.000453263497179694	0	0	0	0	0	0	0	0	0	0	0
k__Bacteria|p__Proteobacteria|c__Alphaproteobacteria|o__Rhodospirillales	0	0	0	0	0	0	0	0	0.0340954875100725	0	0	0	0	0	0	0	0	0	0	0	0	0.000553988718775181	0	0	0	0	0	0	0	0	0	0	0	0	0	0	0	0	0	0	0	0	0.0008058017727639	0	0	0	0	0	0
k__Bacteria|p__Firmicutes|c__Bacilli|o__Lactobacillales	0.00206486704270749	0.00543916196615632	0.00186341659951651	0.00161160354552779	0.0103243352135374	0.280519742143433	0.00100725221595488	0.14192183722804	0.0048348106365834	0.00564061240934731	0.0138497179693796	0.163376309427881	0.000503626107977438	0.00528807413376308	0.0133460918614019	0.0566075745366637	0.0143029814665593	0.0404915390813859	0.0511684125705076	0.0675362610797744	0.0089645447219984	0.00433118452860596	0.106668009669621	0.00538879935535859	0.00231668009669621	0.000100725221595488	0.0018634165995165	0.00211522965350522	0.0115330378726834	0.017878726833199	0.000201450443190976	0.000302175664786463	0.00810838033843674	0.000705076551168414	0.000856164383561644	0.00271958098307817	0.34307010475423	0.178334004834811	0.000503626107977438	0.0203968573730862	0.00594278807413376	0.00141015310233683	0.00271958098307816	0.00161160354552779	0.0234186140209507	0.00478444802578566	0.00186341659951653	0.00110797743755036	0.00443190975020146
k__Bacteria|p__Firmicutes|c__Bacilli|o__Bacillales	0.000453263497179694	5.03626107977438e-05	0	0	0	0.000251813053988719	0	0.000151087832393231	0	0.000151087832393231	0	0	5.03626107977438e-05	5.03626107977438e-05	0	0.000201450443190975	0	0	0	0.000654713940370669	0	0	0	0.000100725221595488	0	0	5.03626107977438e-05	0	0	0.000251813053988719	5.03626107977438e-05	0	0	0	0	0.000151087832393231	0.000503626107977438	0.000251813053988719	0	5.03626107977438e-05	0	0	0	0.000856164383561644	5.03626107977438e-05	0	0	5.03626107977438e-05	0.000352538275584207
k__Bacteria|p__Saccharibacteria|c__Candidatus_Saccharibacteria_bacterium_UB2523|o__Candidatus_Saccharibacteria_bacterium_UB2523	5.03626107977438e-05	0	0	0	0	0	0	0	0	0	0	0	0	0	0	0	0	0	0	0	0	0	0	0	0	0	0	0	0	0	0	0	0	0	0	0	0	0	0	0	0	5.03626107977438e-05	0	0	0	0	0	0	0
k__Bacteria|p__Proteobacteria|c__Gammaproteobacteria|o__Pseudomonadales	0.000100725221595488	0	0	0	0	0	0	0	0	0	0	0	0	0.00105761482675262	0	0	0	0	0	0	0	0	0	0	0	0	0	0	0	0	0	0	0	0	0	0	0	0.000100725221595488	0	0	0	0	0	0	0	0	0	0	0
k__Bacteria|p__Actinobacteria|c__Coriobacteriia|o__Coriobacteriales	0.00987107171635779	0.00302175664786462	0.0133964544721998	0.000151087832393232	0.000705076551168413	5.03626107977438e-05	0.0127921031426269	0.000251813053988719	0.0628525382755842	0.000906526994359388	0.00941780821917809	0.0077054794520548	0.000453263497179694	0.010425060435133	0.0208501208702659	0.0232675261885576	0.00110797743755036	0.00206486704270749	5.03626107977438e-05	0.000251813053988719	0.00226631748589847	0.0008058017727639	0.00105761482675262	0.0048348106365834	5.03626107977438e-05	0.00130942788074133	0.00589242546333602	0.00231668009669621	0.00659750201450444	0.000352538275584207	0.000201450443190975	0.000654713940370669	0.000453263497179694	0.00125906526994359	0	0.0100725221595488	0.000352538275584206	0.00710112812248187	0.00372683319903304	0.00367647058823529	0.0122381144238517	0.000705076551168413	0.0200443190975021	0.00906526994359387	0.0111804995970991	0.0251813053988718	0.00624496373892023	0.00528807413376309	0.0124395648670426
k__Bacteria|p__Proteobacteria|c__Gammaproteobacteria|o__Pseudomonadales|f__Moraxellaceae	0	0	0	0	0	0	0	0	0	0	0	0	0	0.00105761482675262	0	0	0	0	0	0	0	0	0	0	0	0	0	0	0	0	0	0	0	0	0	0	0	0	0	0	0	0	0	0	0	0	0	0	0
k__Bacteria|p__Proteobacteria|c__Epsilonproteobacteria|o__Campylobacterales|f__Campylobacteraceae	0	0	0	0	0	0.000100725221595488	0	0	0	0	0	0.000251813053988719	0	5.03626107977438e-05	5.03626107977438e-05	0	0	0	0	0	0	0.000151087832393231	0	0	0	0	0	0	0	0.000100725221595488	0	0	0	0	0	0	0.000201450443190975	0.000453263497179694	0	0	0	0	0	0	0	0	0	0	0
k__Bacteria|p__Firmicutes|c__Negativicutes|o__Selenomonadales|f__Veillonellaceae	5.03626107977438e-05	0.000100725221595488	0.000151087832393231	0.00412973408541499	0.0159649476228848	0.0967465753424657	0.00493553585817889	0.0606869460112811	0	0.000503626107977438	0.0076047542304593	0.0336925866236905	0.00236704270749396	0.0180801772763901	0.0543412570507655	0.0462832393231265	0.000201450443190976	0.0267929089443997	0.0213033843674456	0.01651893634166	0.00664786462530217	0.00317284448025786	0.0936744560838034	0.00327356970185334	0.132705479452055	0.181607574536664	0.000151087832393232	0.0575141015310233	0.00312248186946011	0.0103746978243352	0.00130942788074133	0.0333904109589042	0.142072925060435	0.0327860596293311	0.00236704270749396	0.0423549556809025	0.00256849315068493	0.0415491539081384	0.00191377921031426	0.000956889605157132	0.345487510072522	0.000302175664786463	0.00246776792908945	0.177276390008058	0.0148066075745366	0.0284045124899276	0.0401893634165995	0.010425060435133	0.000755439161966157
k__Bacteria|p__Proteobacteria|c__Gammaproteobacteria|o__Pseudomonadales|f__Pseudomonadaceae	0.000100725221595488	0	0	0	0	0	0	0	0	0	0	0	0	0	0	0	0	0	0	0	0	0	0	0	0	0	0	0	0	0	0	0	0	0	0	0	0	0.000100725221595488	0	0	0	0	0	0	0	0	0	0	0
k__Bacteria|p__Firmicutes|c__Negativicutes|o__Selenomonadales|f__Acidaminococcaceae	0.015511684125705	0.0241236905721193	0.00664786462530218	0	0.0110797743755036	0	0.032634971796938	0	0.00896454472199839	0.10958904109589	0.0142022562449638	0	0	0.000151087832393231	0.00735294117647059	0.0152598710717164	0.0222602739726027	0.0279512489927478	5.03626107977438e-05	0.000100725221595488	0.022209911361805	0.024576954069299	0	0.0219580983078163	0	0.00372683319903304	0.0734790491539081	0.0911059629331185	0.0417506043513296	0.00684931506849315	0.0227135374697824	0.00498589846897663	0.000151087832393231	0	0.00120870265914585	0.0109790491539081	0.000302175664786463	0.00443190975020145	0.00815874294923449	0.0369661563255439	0.00659750201450443	0.0132957292506044	0.0802276390008058	0.0132453666398066	0.000856164383561644	5.03626107977438e-05	0.00387792103142627	0.000705076551168413	0.0361099919419823
k__Bacteria|p__Actinobacteria|c__Actinobacteria|o__Micrococcales|f__Micrococcaceae	0	0	5.03626107977438e-05	0	0	0.000302175664786463	0	0.000100725221595488	0	5.03626107977438e-05	0	0	0	0	0	0.000151087832393231	0	0	0.000100725221595488	0.0032232070910556	0	5.03626107977438e-05	0	0	0	0	0	0	0	0.000201450443190976	0	0	0	0	0	0.000100725221595488	0.00105761482675262	0.00115834004834811	0	0	0	0	0	0	0.000100725221595488	0.000100725221595488	0.000251813053988719	0	0
k__Bacteria|p__Proteobacteria|c__Betaproteobacteria|o__Burkholderiales|f__Oxalobacteraceae	0	0	0	0	0.000151087832393231	0	0	0	0	0	0.000453263497179694	0	0	0	0.000251813053988719	0.000251813053988719	0	0	0	0	0	0	0	5.03626107977438e-05	0	0	0.000352538275584206	5.03626107977438e-05	0	0	0	0	0.000100725221595488	0	0	0	0	0	0	0	0.000151087832393231	0	0	0	0	0	0	0	0
k__Bacteria|p__Firmicutes|c__Clostridia|o__Thermoanaerobacterales|f__Thermoanaerobacteraceae	0	0	0.000151087832393231	0	0	0	0	0	5.03626107977438e-05	0	0	0	0	0	5.03626107977438e-05	0	0	0	0	0	0	0	0	0	0	0	0	0	0	0	0	0	0	0	0	0	0	0	0	0	0	0	0	0	0	0	0	0	0
k__Bacteria|p__Firmicutes|c__Erysipelotrichia|o__Erysipelotrichales|f__Erysipelotrichaceae	0.00221595487510072	0.00412973408541499	0.00146051571313457	0.00559024979854955	0.00105761482675262	0.0418009669621272	0.0128424657534246	0.000856164383561644	0.0124395648670427	0.000705076551168413	0.0167707493956487	0.0109286865431104	0.000503626107977438	0.000604351329572926	0.03459911361805	0.00830983078162771	0.12253223207091	0.00700040290088638	0.000201450443190975	0.0336422240128928	0.00846091861402095	0.00130942788074134	0.008058017727639	0.00941780821917808	0.00362610797743755	0.011583400483481	0.00191377921031426	0.00266921837228043	0.00282030620467365	0.0027699435938759	0.00523771152296535	0.000100725221595488	0.00130942788074134	0.00695004029008864	0.00372683319903304	0.0190370668815472	0.0170225624496374	0.00297139403706688	0.00292103142626914	0.0235193392425463	0.00105761482675262	0.0064464141821112	0.00357574536663981	0.000755439161966157	0.00302175664786463	0.00594278807413375	0.00463336019339242	0.001964141821112	0.00498589846897663
k__Bacteria|p__Firmicutes|c__Clostridia|o__Clostridiales|f__Eubacteriaceae	0.00292103142626914	0	0.000352538275584207	0	0	0	0	0	0.000100725221595488	0.000100725221595488	0.000251813053988719	0	0	0	5.03626107977438e-05	0	0	0	0	0	0	0	0	0	0	0	0	0	0	0	0	0	0	0	0	0	5.03626107977438e-05	0	0	0	0.000100725221595488	0	5.03626107977438e-05	0	0	0	0	0	0
k__Bacteria|p__Bacteroidetes|c__Bacteroidia|o__Bacteroidales|f__Bacteroidales_S24-7_group	0	0	0	0	0	0	0	0	0	0	0	0	0	0	0.00433118452860596	0.0136986301369863	0	0	0	0	0	0	0	0	0	0	0	0	5.03626107977438e-05	0	0	0.000201450443190975	0	0	0	0	0	0	0	0	0	0	0.0024174053182917	0	0	0	0	0	0
k__Bacteria|p__Firmicutes|c__Clostridia|o__Clostridiales|f__Family_XI	0	0.000100725221595488	5.03626107977438e-05	0	0	5.03626107977438e-05	0	0	0	0.000251813053988719	0	0.00674858984689766	5.03626107977438e-05	0	5.03626107977438e-05	0	0	0	0.000654713940370669	5.03626107977438e-05	0	0.000151087832393231	5.03626107977438e-05	0	0	0	0	0	0	0	0	0	0	0	0	5.03626107977438e-05	0.000100725221595488	0	0	0	5.03626107977438e-05	0	5.03626107977438e-05	0	0	0	0	0	5.03626107977438e-05
k__Bacteria|p__Firmicutes|c__Bacilli|o__Bacillales|f__Family_XI	0.000352538275584206	5.03626107977438e-05	0	0	0	0.000251813053988719	0	0.000151087832393231	0	0.000151087832393231	0	0	5.03626107977438e-05	5.03626107977438e-05	0	0	0	0	0	0.000100725221595488	0	0	0	0.000100725221595488	0	0	5.03626107977438e-05	0	0	0.000201450443190975	5.03626107977438e-05	0	0	0	0	0.000151087832393231	0.000503626107977438	0.000251813053988719	0	5.03626107977438e-05	0	0	0	0.000100725221595488	5.03626107977438e-05	0	0	5.03626107977438e-05	0.000100725221595488
k__Bacteria|p__Actinobacteria|c__Actinobacteria|o__Corynebacteriales|f__Corynebacteriaceae	5.03626107977438e-05	0	0.000100725221595488	0	0.000151087832393231	0	5.03626107977438e-05	0	0	0	0	0	0	0	0.000100725221595488	0	0	0	0	0.000151087832393231	0	0	5.03626107977438e-05	0	0	0	0	0	0	0	0	0	0	0	0	0	0	0.000151087832393231	0	0	0	0	0	0	0	0	0	0	0
k__Bacteria|p__Proteobacteria|c__Betaproteobacteria|o__Burkholderiales|f__Alcaligenaceae	0.010425060435133	0.00669822723609992	0.00705076551168413	0.034196212731668	0.0358581788879935	0	0.0209508460918614	0.0251309427880741	0.0225120870265915	0.106970185334408	0.0363618049959709	0	0.00830983078162772	0.0131950040290089	0.0118352135374698	0.0347502014504432	0.000100725221595488	0.00574133763094279	0	0.0428585817888799	0.0212026591458501	0.00115834004834811	0	0.00971998388396454	0	0.0133460918614021	0.0136482675261885	0.0252820306204674	0.0523771152296535	0.0548952457695407	0.00669822723609992	0.0020648670427075	0.0124395648670427	0.000856164383561644	0.0119359387590653	0.0240733279613215	0.00856164383561644	0.0234186140209508	0.0129431909750201	0.0207493956486704	0.00695004029008864	0.00533843674456085	0.0193392425463336	0.00559024979854956	0.00971998388396455	0.078213134568896	0.0125906526994359	0.0397864625302176	0.0151591458501209
k__Bacteria|p__Firmicutes|c__Bacilli|o__Lactobacillales|f__Enterococcaceae	0.000654713940370669	0.00166196615632554	0	5.03626107977438e-05	0.00528807413376309	0.276238920225624	0	5.03626107977438e-05	0	0.0016116035455278	0	0.000604351329572925	0.00040290088638195	0	5.03626107977438e-05	0.000604351329572925	0.0111301369863014	5.03626107977438e-05	0.0495568090249799	0.00609387590652699	0.00770547945205479	0	0.105207493956487	0.00317284448025786	0.00156124093473005	0	0.000151087832393231	0.000302175664786463	0.0107775987107172	0.000906526994359388	0	0.000151087832393231	0	5.03626107977438e-05	0	0	0	5.03626107977438e-05	0	5.03626107977438e-05	0	0	0.000201450443190975	0	0	0.00186341659951652	0	0	0.000553988718775181
k__Bacteria|p__Lentisphaerae|c__Lentisphaeria|o__Victivallales|f__Victivallaceae	0.000151087832393231	0	0	0	0	0	0	0	0	0	0	0	0	0	5.03626107977438e-05	0.000503626107977438	0	0.000100725221595488	0	0	0	0	0	0.00266921837228042	0	0	0	0	0	0	0	5.03626107977438e-05	0	0	0	0.000151087832393231	0	0	0	0	0	0	0.000302175664786463	0	0	0	0	0	0
k__Bacteria|p__Firmicutes|c__Clostridia|o__Clostridiales|f__Ruminococcaceae	0.217062852538275	0.349667606768736	0.284498388396454	0.000302175664786464	0.0643634165995159	0.0157131345688961	0.0858682514101526	0.0592264302981464	0.271051571313456	0.00271958098307816	0.188507252215952	0.0751913779210311	0.133108380338436	0.158944399677679	0.248791297340852	0.234589041095888	0.0492042707493956	0.167304593070105	0.000251813053988719	0.0160153102336823	0.207091055600324	0.171081788879935	0.00292103142626914	0.277246172441579	0.0531829170024174	0.158994762288477	0.0760979049153908	0.0955378726833197	0.0470386784850924	0.157786059629332	0.191680096696213	0.00533843674456082	0.0237711522965348	0.101581385979048	0.0276994359387586	0.206486704270752	0.0405419016921835	0.214192183722804	0.152548348106366	0.103797340854149	0.0606869460112807	0.209407735697017	0.0622481869460111	0.0889907332796128	0.160253827558421	0.00800765511684124	0.271152296535056	0.107272360999195	0.12887792103143
k__Bacteria|p__Cyanobacteria|c__Chloroplast|o__Solanum_torvum|f__Solanum_torvum	0	0	0	0	0	0	0	0	5.03626107977438e-05	0	0	0	0	5.03626107977438e-05	0	0	0.000100725221595488	0	0	0	0	0	0	0	0	0	0	0	0	0	0	0	0	0	0	0.000100725221595488	0	0	0	0	0	0	0	0	0	0	0.000100725221595488	0	0
k__Bacteria|p__Firmicutes|c__Bacilli|o__Bacillales|f__Bacillaceae	0	0	0	0	0	0	0	0	0	0	0	0	0	0	0	0	0	0	0	0	0	0	0	0	0	0	0	0	0	0	0	0	0	0	0	0	0	0	0	0	0	0	0	0.000755439161966156	0	0	0	0	0
k__Bacteria|p__Proteobacteria|c__Betaproteobacteria|o__Burkholderiales|f__Burkholderiaceae	5.03626107977438e-05	0	0	0	0	0	0	0	0	0	0	0	0	0	0	0	0	0	0	0	0	0	0	0	0	0	0	0	0	0	0	0	0	0	0	0	0	0	0	0	0	0	0	0	0	0	0	0	0
k__Bacteria|p__Firmicutes|c__Clostridia|o__Clostridiales|f__Family_XIII	0.00181305398871877	0.000453263497179694	0.00297139403706689	0	0.000856164383561644	5.03626107977438e-05	0.00226631748589846	0.000100725221595488	0.00201450443190975	5.03626107977438e-05	0.00251813053988719	0.00342465753424658	5.03626107977438e-05	0.000251813053988719	0.00141015310233682	0.000856164383561645	0	0.00115834004834811	0.000100725221595488	0	0	0.00130942788074134	0	0.00161160354552779	0	5.03626107977438e-05	0.000604351329572925	0.000705076551168413	0	0	0	0	0.000100725221595488	5.03626107977438e-05	0	0.00161160354552779	0.000100725221595488	0.000402900886381952	0.00040290088638195	0.000100725221595488	0.000453263497179694	0.000100725221595488	0.000201450443190975	0.000906526994359389	0.000503626107977438	0	0.00105761482675262	0.000100725221595488	5.03626107977438e-05
k__Bacteria|p__Actinobacteria|c__Actinobacteria|o__Micrococcales|f__Microbacteriaceae	0	0	0	0	0	0	0	0	0	0	0	0	0	0	0	0	0	0	0	0	0	0	0	0	0	0	0	0	0	0	0	0	0	0	0	0	0	0	0	0	0	0	0	0	0	0.0016116035455278	0	0	0
k__Bacteria|p__Firmicutes|c__Bacilli|o__Lactobacillales|f__P5D1-392	5.03626107977438e-05	0	5.03626107977438e-05	0	5.03626107977438e-05	0.000201450443190975	0.000100725221595488	0.000503626107977438	0	0.000151087832393231	0.000201450443190975	0	0	5.03626107977438e-05	0	0.000100725221595488	5.03626107977438e-05	0.000100725221595488	0.000100725221595488	0.000100725221595488	0.000100725221595488	0.000201450443190975	0.000100725221595488	0	0.000100725221595488	5.03626107977438e-05	0	0	0	5.03626107977438e-05	0	0	0	0	5.03626107977438e-05	5.03626107977438e-05	0.00125906526994359	0.000503626107977438	5.03626107977438e-05	0	0.000100725221595488	0	0	0	0.000151087832393231	5.03626107977438e-05	0.000100725221595488	0	0
k__Bacteria|p__Synergistetes|c__Synergistia|o__Synergistales|f__Synergistaceae	0.000302175664786463	0	0.00307211925866237	0	0	0	0	5.03626107977438e-05	0	0	0	0.0199939564867042	0	0	0.000453263497179694	0	0	0	0	0	0	5.03626107977438e-05	0	0.00216559226430297	0	0	0.0016116035455278	0	0	0	0	0.000100725221595488	0	0	0	0.000100725221595488	0	0.000100725221595488	0	0	0.00498589846897663	0	0	0	5.03626107977438e-05	0	0	0	0
k__Bacteria|p__Firmicutes|c__Clostridia|o__Clostridiales|f__Lachnospiraceae	0.26868452860596	0.167254230459308	0.465652699435937	0.184528605962933	0.168412570507657	0.0875805801772762	0.088890008058017	0.273468976631749	0.232473811442385	0.165491539081385	0.255791700241738	0.231315471394036	0.157886784850926	0.31043513295729	0.134115632554393	0.329018936341657	0.00901490733279612	0.204724012892831	0.000352538275584208	0.432816277195811	0.238869863013696	0.231919822723612	0.00166196615632555	0.0999697824335207	0.000151087832393232	0.330227639000811	0.163275584206283	0.14217365028203	0.206285253827559	0.364877115229657	0.166549153908139	0.0251813053988712	0.137288477034647	0.205630539887188	0.11407131345689	0.612510072522166	0.267274375503624	0.284901289282837	0.601883561643835	0.135525785656729	0.146101933924255	0.346343674456087	0.163628122481868	0.239625302175663	0.281325543916195	0.192939161966158	0.43155721192587	0.174707896857371	0.229603142626918
k__Bacteria|p__Firmicutes|c__Bacilli|o__Lactobacillales|f__Leuconostocaceae	0	0	0	0	0	0.000705076551168413	0	0	0	0	0	0	0	0.000352538275584206	0	0.0008058017727639	0	0.00141015310233683	0	0	0	0	0	0	0	0	5.03626107977438e-05	5.03626107977438e-05	0	0.000755439161966156	0	0	0	5.03626107977438e-05	0	0.000100725221595488	0	0.000251813053988719	5.03626107977438e-05	0	0	0.000100725221595488	0.000402900886381951	0.000201450443190975	0	0.000201450443190975	0.000151087832393231	0	0.000100725221595488
k__Bacteria|p__Lentisphaerae|c__Lentisphaeria|o__Victivallales|f__vadinBE97	0.000201450443190975	0	0	0	0	0	0	0	0	0	0	0	0	0	0	0	0	0	0	0	0	0	0	0	0	0	0	0	0	0	0	0	0	0	0	0	0	0	0	0	0	0	0	0	0	0	0	0	0
k__Bacteria|p__Actinobacteria|c__Coriobacteriia|o__Coriobacteriales|f__Coriobacteriaceae	0.00987107171635779	0.00302175664786462	0.0133964544721998	0.000151087832393232	0.000705076551168413	5.03626107977438e-05	0.0127921031426269	0.000251813053988719	0.0628525382755842	0.000906526994359388	0.00941780821917809	0.0077054794520548	0.000453263497179694	0.010425060435133	0.0208501208702659	0.0232675261885576	0.00110797743755036	0.00206486704270749	5.03626107977438e-05	0.000251813053988719	0.00226631748589847	0.0008058017727639	0.00105761482675262	0.0048348106365834	5.03626107977438e-05	0.00130942788074133	0.00589242546333602	0.00231668009669621	0.00659750201450444	0.000352538275584207	0.000201450443190975	0.000654713940370669	0.000453263497179694	0.00125906526994359	0	0.0100725221595488	0.000352538275584206	0.00710112812248187	0.00372683319903304	0.00367647058823529	0.0122381144238517	0.000705076551168413	0.0200443190975021	0.00906526994359387	0.0111804995970991	0.0251813053988718	0.00624496373892023	0.00528807413376309	0.0124395648670426
k__Bacteria|p__Actinobacteria|c__Actinobacteria|o__Bifidobacteriales|f__Bifidobacteriaceae	0	0.0158642224012893	0.0161663980660758	0.0516720386784851	5.03626107977438e-05	0.0841055600322321	0.0329371474617245	0.00720185334407736	0.000553988718775182	0.0567586623690572	0.000755439161966157	0.00130942788074133	0	0.0194399677679291	0.0142526188557615	0.0491035455278002	0.0985092667203867	0	0.000251813053988719	0.00141015310233682	0.16161361804996	0.00488517324738115	0.010022159548751	0.00302175664786462	0.0764000805801773	0.00518734891216761	0.00307211925866237	0.000251813053988719	0.00508662369057212	0.00710112812248187	0	0.000302175664786463	0.0183823529411765	0.00181305398871877	0.00251813053988719	0.00276994359387591	0.00146051571313457	0.00846091861402096	0.0464343271555198	0.000100725221595488	0.0352538275584206	0.00135979049153908	0.0172743755036261	0.00412973408541499	0.0846595487510072	0.0689967767929089	0.00559024979854956	0.00911563255439162	0
k__Bacteria|p__Proteobacteria|c__Betaproteobacteria|o__Burkholderiales|f__Comamonadaceae	0	0	0	0	0	0	0	0	0	0	0	0	0	0	0.00040290088638195	0	0	0.000151087832393231	0	0	0	0	0	0	0	0	0	0	0	0	0	0	0	0	0	0	0.000251813053988719	0	0	0	0	0	0	0	0	0	0	0	0
k__Bacteria|p__Bacteroidetes|c__Bacteroidia|o__Bacteroidales|f__Rikenellaceae	0.0115330378726833	0.00936744560838034	0.022612812248187	0	0.0132957292506044	0	0.208601933924254	5.03626107977438e-05	0.0216559226430297	0.000302175664786463	0.0151591458501208	0.149526591458501	0	0.00251813053988719	0.00473408541498791	0.00473408541498791	0.000906526994359387	0.015914585012087	0	0.000100725221595488	0.000503626107977438	0.00488517324738114	0	0.0657735697018532	0	0.00146051571313457	0.00493553585817888	0.0110294117647059	0.000453263497179694	0	0	0.00266921837228041	0.00790692989524577	0.0031224818694601	0.000251813053988719	0.00206486704270749	0.000201450443190975	0.00105761482675262	0.00221595487510072	0.00211522965350524	0.0193392425463337	0.00533843674456083	0.0132957292506043	0.000956889605157132	0	0	0.00765511684125706	0.00886381950040291	0.000151087832393231
k__Bacteria|p__Firmicutes|c__Bacilli|o__Bacillales|f__Staphylococcaceae	0.000100725221595488	0	0	0	0	0	0	0	0	0	0	0	0	0	0	0.000201450443190975	0	0	0	0.000553988718775181	0	0	0	0	0	0	0	0	0	5.03626107977438e-05	0	0	0	0	0	0	0	0	0	0	0	0	0	0	0	0	0	0	0.000251813053988719
k__Bacteria|p__Bacteroidetes|c__Bacteroidia|o__Bacteroidales|f__Bacteroidaceae	0.320306204673651	0.367244157937147	0.148569701853343	0.551520950846092	0.397260273972603	0.000100725221595488	0.366639806607575	0.422894842868655	0.295930701047541	0.407634971796939	0.222703464947623	0.0266921837228043	0.590854149879129	0.0334911361804996	0.0301168412570508	0.115985092667204	0.00130942788074134	0.241639806607578	0.0024174053182917	0.000604351329572925	0.303485092667204	0.16050564061241	0.07388195004029	0.224919419822723	0.398015713134569	0.259619258662369	0.61764705882353	0.522914987912974	0.379985898468979	0.307715551974214	0.524224415793715	0.0957896857373086	0.594530620467366	0.0381748589846897	0.0366136180499597	0.0463336019339243	0.0327356970185333	0.03616035455278	0.153152699435939	0.0312751813053989	0.304391619661562	0.31874496373892	0.17657131345689	0.157483883964544	0.361905721192588	0.400433118452861	0.169117647058823	0.574939564867042	0.549909347300564
k__Bacteria|p__Firmicutes|c__Clostridia|o__Clostridiales|f__Peptostreptococcaceae	0.00775584206285253	0.00176269137792103	5.03626107977438e-05	0.000906526994359388	0.00312248186946011	0.0426571313456889	0.00226631748589847	0.000151087832393231	0.00695004029008863	0.00488517324738115	0.00498589846897663	0.00579170024174053	0.00700040290088638	0.00302175664786463	0.00715149073327962	0.0219077356970185	0.0315269943593875	0.00146051571313456	0.0531325543916196	0.0239726027397261	0.00528807413376309	0.00256849315068493	0.0275483481063658	0.0008058017727639	0.00352538275584206	0.00105761482675262	0.000956889605157131	0.000856164383561644	0.00040290088638195	0.0269943593875906	0.00458299758259468	0.000553988718775181	0.00201450443190975	0.0033239323126511	0.0124395648670427	0.00307211925866237	0.0771555197421434	0.0168714746172442	0.00418009669621273	0.00846091861402095	0.00186341659951652	0.00231668009669621	0.000755439161966156	0.000856164383561644	0.00226631748589848	0.00352538275584206	0.00176269137792103	0.00317284448025786	0.000654713940370669
k__Bacteria|p__Bacteroidetes|c__Bacteroidia|o__Bacteroidales|f__Prevotellaceae	0.0593271555197421	0.00805801772763899	5.03626107977438e-05	0	0.0410958904109587	0	0.000100725221595488	0.000251813053988719	5.03626107977438e-05	0	0.0493049959709911	0.0138497179693794	0	0.403303787268333	0.319903303787268	0	0.000352538275584207	0.207493956486703	0.00181305398871878	0.000805801772763901	5.03626107977438e-05	0.190672844480258	0.00040290088638195	0.00684931506849316	0	0.0132957292506043	0.000201450443190975	0.0146555197421434	0.000100725221595488	5.03626107977438e-05	0.000302175664786463	0.568593875906527	0.0171736502820305	0.587731668009669	0.771101933924255	0.00317284448025786	0.125100725221595	0.0938255439161965	0.000151087832393231	0.583652296535054	0	0.0140008058017728	0.315723207091056	0.288325946817084	0.000151087832393231	5.03626107977438e-05	0.000100725221595488	0.0114826752618855	0
k__Bacteria|p__Bacteroidetes|c__Flavobacteriia|o__Flavobacteriales|f__Flavobacteriaceae	0	0	0	0	0	0	0	0	0	0	0.000151087832393231	0	0	0	0	0	0	0	0	0	0	0.000201450443190975	0	5.03626107977438e-05	0	0	0	0	0	0	0	0	0	0	0	0	0	0	0	0	0	0	0	0.000151087832393231	0	0	0	0	0
k__Bacteria|p__Proteobacteria|c__Alphaproteobacteria|o__Rhodospirillales|f__Rhodospirillaceae	0	0	0	0	0	0	0	0	0.0340954875100725	0	0	0	0	0	0	0	0	0	0	0	0	0.000553988718775181	0	0	0	0	0	0	0	0	0	0	0	0	0	0	0	0	0	0	0	0	0.0008058017727639	0	0	0	0	0	0
k__Bacteria|p__Saccharibacteria|c__Candidatus_Saccharibacteria_bacterium_UB2523|o__Candidatus_Saccharibacteria_bacterium_UB2523|f__Candidatus_Saccharibacteria_bacterium_UB2523	5.03626107977438e-05	0	0	0	0	0	0	0	0	0	0	0	0	0	0	0	0	0	0	0	0	0	0	0	0	0	0	0	0	0	0	0	0	0	0	0	0	0	0	0	0	5.03626107977438e-05	0	0	0	0	0	0	0
k__Bacteria|p__Bacteroidetes|c__Bacteroidia|o__Bacteroidales|f__Porphyromonadaceae	0.0145547945205479	0.015310233682514	0.00836019339242546	0.00181305398871877	0.021001208702659	0	0.0768533440773569	0	0.0178283642224014	0.0271454472199839	0.0223106365834004	0.0441680096696213	0.0486502820306205	0.00584206285253827	0.0107775987107172	0.00271958098307815	0	0.0246776792908946	0	5.03626107977438e-05	5.03626107977438e-05	0.00730257856567282	0.0421031426269138	0.0460314262691376	0.016317485898469	0.0142526188557614	0.0192888799355359	0.0189363416599516	0.0335414987912972	0.011784850926672	0.0225624496373892	0.00624496373892023	0.0142526188557615	0.00407937147461725	0.000906526994359387	0.00161160354552779	0.000453263497179695	0.00221595487510072	0.00594278807413377	0.00629532634971797	0.0313255439161966	0.00327356970185335	0.0342465753424656	0.00584206285253827	0.00412973408541499	0.0798751007252216	0.00553988718775181	0.0366639806607573	0.0121373892022562
k__Bacteria|p__Firmicutes|c__Clostridia|o__Clostridiales|f__Peptococcaceae	0.000553988718775181	0	5.03626107977438e-05	0	0	0	0	0	0.000201450443190975	0	0.000151087832393232	0	0	0	0.000302175664786463	0.000503626107977438	0	0.000151087832393231	0	0	0	0.000201450443190975	0	5.03626107977438e-05	0	0	0	0	0	0	0	0	0	0.000654713940370669	0	0.000604351329572925	0	0	0	0	0	0.000151087832393231	0	0	0	0	0	0	0
k__Bacteria|p__Verrucomicrobia|c__Verrucomicrobiae|o__Verrucomicrobiales|f__Verrucomicrobiaceae	0	0	0.0048348106365834	0	0	0	0.0146555197421434	0	0	0	0.00292103142626914	0.151490733279613	0	0	0.000906526994359388	0.000604351329572925	0	0.00105761482675262	0	0	5.03626107977438e-05	0.000755439161966156	0	0.00226631748589847	0	0	0.00790692989524577	5.03626107977438e-05	0	0	0	0	0	0	0	0.000553988718775181	0	0	5.03626107977438e-05	0	0.00569097502014504	0.000151087832393231	0.0280016116035455	0	0.000201450443190975	0	0	0	0
k__Bacteria|p__Proteobacteria|c__Deltaproteobacteria|o__Desulfovibrionales|f__Desulfovibrionaceae	0.0107775987107171	0.00911563255439162	0	0	0.00110797743755036	0	0.0156124093473005	0	0.00135979049153908	0.00302175664786463	0.00473408541498792	0	0	0.000654713940370669	0.00599315068493151	0.00135979049153908	0.0209508460918614	0.0016116035455278	0	0	0	0.00171232876712329	0	0.0135475423045931	0	0.00135979049153908	0.00357574536663981	0.00493553585817889	0.00151087832393231	5.03626107977438e-05	0.00211522965350524	0.00191377921031426	0.00171232876712329	0.000352538275584206	0.000100725221595488	0.000705076551168413	5.03626107977438e-05	0.00166196615632554	0	0.00266921837228041	0.00841055600322321	0.00040290088638195	0.0035757453666398	0.00146051571313457	0.00146051571313457	0.00221595487510073	0.00105761482675262	0.00443190975020146	0.00271958098307816
k__Bacteria|p__Fusobacteria|c__Fusobacteriia|o__Fusobacteriales|f__Fusobacteriaceae	0	0.000100725221595488	0	0	5.03626107977438e-05	0	0	0.00206486704270749	0	0.0016116035455278	5.03626107977438e-05	0.0114323126510878	0	0	0.000201450443190975	0	0.448680499597099	0.000151087832393231	5.03626107977438e-05	5.03626107977438e-05	0	0.000302175664786463	5.03626107977438e-05	0	0.000201450443190975	0	5.03626107977438e-05	0.000201450443190975	0.0803283642224012	0.000201450443190975	0.0126410153102337	0	0	0	0	0.000151087832393232	0.0567082997582594	0.000100725221595488	0	0	0	5.03626107977438e-05	0	0	0	0.000100725221595488	0	0	0.000151087832393231
k__Bacteria|p__Fusobacteria|c__Fusobacteriia|o__Fusobacteriales|f__Leptotrichiaceae	0	0	0	0	0	0	0	0	0	0	0	0	0	0	0	0	0	0	0	0	0	0	0	0	0	0	0	0	0	0	0	0	0	0	5.03626107977438e-05	0	0	0	0	0	0	0	0	0	0	0	0	0	0
k__Bacteria|p__Proteobacteria|c__Gammaproteobacteria|o__Enterobacteriales|f__Enterobacteriaceae	0.027699435938759	0.00710112812248187	0.00433118452860596	0.163023771152297	0.205328364222401	0.298902095084609	0.0118352135374698	0.00387792103142627	0.000352538275584207	0.104351329572925	0.0561543110394843	0.0394842868654311	0.0497582594681708	0.0105761482675262	0.00130942788074134	0.0318795326349718	0.176621676067687	0.00790692989524576	0.637187751813054	0.355106768734891	0.00705076551168413	0.17234085414988	0.545578162771958	0.167203867848509	0.310787671232877	5.03626107977438e-05	0.00141015310233683	0.00156124093473006	0.125654713940371	0.00327356970185335	0.0370668815471395	0.251510878323933	0.0177780016116035	0.00120870265914585	0.0068996776792909	0.000100725221595488	0.00740330378726833	0.0599818694601128	0.00266921837228042	0.0170729250604351	0.00120870265914585	0.0599818694601129	0.0511180499597098	0.000956889605157132	0.0390813859790491	0.0987107171635776	0.0111804995970991	0.00871273166800967	0.00105761482675262
k__Bacteria|p__Firmicutes|c__Bacilli|o__Lactobacillales|f__Carnobacteriaceae	0	0	0	0	0	0	0	0	0	0	0	0	0	0	0	0	0	0	0	0	0	0	0	0	0	0	0	0	0	0	0	0	0	0	0	0	0	0	0	0	0	0	0	0	5.03626107977438e-05	0	0	0	0
k__Bacteria|p__Firmicutes|c__Bacilli|o__Lactobacillales|f__Lactobacillaceae	0	0.000302175664786463	0	0.000100725221595488	5.03626107977438e-05	0	0	0.0586220789685738	0	0.00186341659951652	5.03626107977438e-05	0.153706688154714	0	0	0.0115330378726832	0.000956889605157132	5.03626107977438e-05	0	0	0.0278505237711523	0.000302175664786463	0.00191377921031427	0.000302175664786463	0.00130942788074134	0	0	0	0.000100725221595488	5.03626107977438e-05	0.00110797743755037	0	0.000100725221595488	0.00679895245769541	5.03626107977438e-05	0.000201450443190975	0	0.000100725221595488	0.00836019339242546	0	5.03626107977438e-05	0.000302175664786463	0.000201450443190975	0	0	0.00025181305398872	0.00191377921031427	0	0	0
k__Bacteria|p__Firmicutes|c__Clostridia|o__Clostridiales|f__Clostridiaceae_1	0.00357574536663981	0.000201450443190975	0	0.000352538275584207	0.00805801772763901	0.0497078968573731	0	0	0.00186341659951652	0	0.0243755036261079	0.00261885576148267	5.03626107977438e-05	5.03626107977438e-05	0.039887187751813	0.000705076551168413	0.00221595487510073	0.000856164383561644	0.228998791297341	0.000553988718775182	0.00609387590652699	0.000151087832393231	0.0854149879129734	0	0.00171232876712328	0.00171232876712329	0.000151087832393231	0.000654713940370669	0.00110797743755036	0.023972602739726	0.000956889605157131	0	0	0.008058017727639	0.00705076551168413	5.03626107977438e-05	0.000251813053988719	0.00327356970185335	5.03626107977438e-05	0.000251813053988719	0	0.000100725221595488	5.03626107977438e-05	5.03626107977438e-05	0	5.03626107977438e-05	0.000302175664786463	0.00040290088638195	0
k__Bacteria|p__Proteobacteria|c__Gammaproteobacteria|o__Pasteurellales|f__Pasteurellaceae	0.00186341659951652	0.00130942788074134	5.03626107977438e-05	0.000151087832393232	0.000100725221595488	0.000201450443190975	0	0.00120870265914585	5.03626107977438e-05	0	0.00100725221595488	0	0.00040290088638195	0.000956889605157131	0	0.000856164383561644	0	0.00664786462530217	0	0.000402900886381951	0	0.00548952457695407	0	0	0.00040290088638195	0.000100725221595488	0	0	0.000151087832393231	0.00221595487510073	0.000856164383561644	0	0	0.000151087832393231	0	0	0.0156124093473006	0.0115330378726834	0	0.00156124093473005	0	0.00468372280419017	0.000201450443190975	0.000100725221595488	0.000503626107977438	0.00040290088638195	0.000453263497179694	0.000100725221595488	0
k__Bacteria|p__Actinobacteria|c__Actinobacteria|o__Actinomycetales|f__Actinomycetaceae	0	0	0.000100725221595488	5.03626107977438e-05	0	0.00100725221595488	0.000201450443190975	0.000201450443190975	5.03626107977438e-05	0.000956889605157132	0.000302175664786463	0.000100725221595488	0	0.000100725221595488	0.000251813053988719	0.000100725221595488	0	0.000151087832393231	0.00135979049153908	0.00231668009669621	0.000100725221595488	0.000201450443190976	0.000654713940370669	5.03626107977438e-05	0.000503626107977438	0	0	0	5.03626107977438e-05	0.000151087832393232	5.03626107977438e-05	5.03626107977438e-05	0.000201450443190975	0	0.000100725221595488	0	0.000503626107977438	0.000352538275584207	0.000100725221595488	0	0	0	5.03626107977438e-05	0	0.000251813053988719	0.000100725221595488	0	0.000100725221595488	5.03626107977438e-05
k__Bacteria|p__Firmicutes|c__Clostridia|o__Clostridiales|f__Defluviitaleaceae	0.000151087832393232	0.000100725221595488	0.000503626107977438	0	0	0	0.000553988718775181	0	0	0	0.000251813053988719	0	0	0	0	0	0	5.03626107977438e-05	0	0	0	0.000100725221595488	0	0.000100725221595488	0	0	0	0	0	0	0	0	0	0	0	0	0	0	0	0	0	0	5.03626107977438e-05	0	0	0	0	0	0
k__Bacteria|p__Proteobacteria|c__Betaproteobacteria|o__Neisseriales|f__Neisseriaceae	0	0	0	0	0	0	0	5.03626107977438e-05	0	0	5.03626107977438e-05	0	0	0	0	0	0	0	0	0.000352538275584206	0	0	0.000151087832393231	0	0	5.03626107977438e-05	0	0	0	0	0	0	0	0	0	0	0	0	0	0	0	0	0	0	0	0.000251813053988719	0.000151087832393231	0	0
k__Bacteria|p__Firmicutes|c__Clostridia|o__Clostridiales|f__Christensenellaceae	0.00896454472199839	0.000352538275584206	0.00564061240934729	0	0.000100725221595488	0	0.0024174053182917	0	0.00110797743755036	0	0.0350523771152296	0.000100725221595488	0	0.000856164383561645	0.0192385173247379	0.00523771152296534	0.000100725221595488	0.00548952457695406	0	5.03626107977438e-05	0	0.006093875906527	0	0.0139000805801772	0	0.0008058017727639	0.000100725221595488	0.000151087832393231	0	0	0	0	5.03626107977438e-05	0.000856164383561644	0	0.00352538275584205	0.000151087832393232	0.00433118452860597	5.03626107977438e-05	0.000553988718775182	0.000201450443190976	0.00191377921031426	0.000352538275584207	0.00105761482675262	0	0	0.0221595487510072	0.000100725221595488	0.000251813053988719
k__Bacteria|p__Firmicutes|c__Bacilli|o__Lactobacillales|f__Streptococcaceae	0.00135979049153908	0.00347502014504432	0.00181305398871877	0.00146051571313457	0.00493553585817888	0.00337429492344883	0.000906526994359388	0.0827457695406931	0.0048348106365834	0.00201450443190976	0.0135979049153908	0.00906526994359388	0.000100725221595488	0.00488517324738113	0.00176269137792104	0.0541398066075744	0.00307211925866237	0.0389302981466559	0.0015108783239323	0.0334911361804996	0.000856164383561644	0.00221595487510073	0.00105761482675262	0.000906526994359387	0.000654713940370669	5.03626107977438e-05	0.00166196615632553	0.00166196615632554	0.000705076551168412	0.0150584206285253	0.000201450443190976	5.03626107977438e-05	0.00130942788074133	0.000553988718775182	0.000604351329572925	0.00256849315068494	0.34171031426269	0.169168009669622	0.00040290088638195	0.0202961321514907	0.00553988718775181	0.00110797743755036	0.00211522965350524	0.00141015310233682	0.0229653505237711	0.000755439161966157	0.00161160354552781	0.00110797743755036	0.00377719580983079
k__Bacteria|p__Firmicutes|c__Clostridia|o__Clostridiales|f__Clostridiales_vadinBB60_group	0.000251813053988719	0	0.000100725221595488	0	0	0	0.00478444802578566	0	0.00040290088638195	0	0.00130942788074134	0.000151087832393231	0	5.03626107977438e-05	0.00458299758259468	0.000201450443190975	0	0.000604351329572925	0	0	0	0.000654713940370669	0	5.03626107977438e-05	0	0	0	0.000251813053988719	0	0	0	0	0	0	0	0.000453263497179694	0	0	0	0	0	0	0	0	0	0	0	0	0
k__Bacteria|p__Firmicutes|c__Negativicutes|o__Selenomonadales|f__Veillonellaceae|g__Allisonella	0	0	0	0	0	0	0	0	0	0	0	0	0	0.000100725221595488	0	0	0	0	0	0	0	0	0	0	0	0.00040290088638195	0	5.03626107977438e-05	0	0.00407937147461724	0	0.00100725221595488	0.00130942788074134	0	0	0.00040290088638195	0	0.000604351329572925	0.00191377921031426	0.000604351329572925	0.00181305398871878	0	0.00141015310233683	0.000302175664786463	0	0.00236704270749396	0	0	0.000705076551168413
k__Bacteria|p__Bacteroidetes|c__Bacteroidia|o__Bacteroidales|f__Prevotellaceae|g__Prevotella_9	0	0	0	0	0	0	0.000100725221595488	0.000100725221595488	5.03626107977438e-05	0	0.0160656728444802	5.03626107977438e-05	0	0.403253424657535	0.304391619661563	0	0.000302175664786463	0.200392828364223	0	0.000302175664786463	0	0	0	0.0064464141821112	0	0	0.000151087832393231	0	5.03626107977438e-05	5.03626107977438e-05	0.000302175664786463	0.568543513295729	0.000151087832393232	0.587731668009669	0.770699033037873	0	0.124949637389202	0.0936240934730056	0.000151087832393231	0.505338436744561	0	0.000100725221595488	0.315723207091056	0.286714343271555	0.000151087832393231	5.03626107977438e-05	5.03626107977438e-05	0	0
k__Bacteria|p__Firmicutes|c__Bacilli|o__Lactobacillales|f__Streptococcaceae|g__Streptococcus	0.00135979049153908	0.00347502014504432	0.00181305398871877	0.00141015310233683	0.00493553585817888	0.00332393231265109	0.000906526994359388	0.0827457695406931	0.0048348106365834	0.00201450443190976	0.0135979049153908	0.00906526994359388	0.000100725221595488	0.00483481063658339	0.00176269137792104	0.0541398066075744	0.00307211925866237	0.0389302981466559	0.00141015310233682	0.0333904109589041	0.000856164383561644	0.00221595487510073	0.000856164383561644	0.000906526994359387	0.000654713940370669	5.03626107977438e-05	0.00166196615632553	0.00166196615632554	0.000705076551168412	0.0149576954069298	0.000201450443190976	5.03626107977438e-05	0.00130942788074133	0.000553988718775182	0.000604351329572925	0.0025181305398872	0.34171031426269	0.168513295729251	0.00040290088638195	0.020245769540693	0.00553988718775181	0.000503626107977438	0.00146051571313457	0.00141015310233682	0.0227135374697824	0.000654713940370669	0.00161160354552781	0.00110797743755036	0.00312248186946011
k__Bacteria|p__Actinobacteria|c__Actinobacteria|o__Bifidobacteriales|f__Bifidobacteriaceae|g__Bifidobacterium	0	0.0158642224012893	0.0161663980660758	0.0516720386784851	5.03626107977438e-05	0.0841055600322321	0.0329371474617245	0.00720185334407736	0.000553988718775182	0.0567586623690572	0.000755439161966157	0.00130942788074133	0	0.0194399677679291	0.0142022562449638	0.0491035455278002	0.0985092667203867	0	0	0.000856164383561645	0.16161361804996	0.00488517324738115	0.00906526994359388	0.00256849315068493	0.0764000805801773	0.00518734891216761	0.00302175664786463	0.000251813053988719	0.00508662369057212	0.00710112812248187	0	0.000302175664786463	0.0183823529411765	0.00181305398871877	0.00251813053988719	0.00276994359387591	0.00146051571313457	0.00846091861402096	0.0464343271555198	0.000100725221595488	0.0352538275584206	0.00135979049153908	0.0172743755036261	0.00412973408541499	0.0846595487510072	0.0688456889605157	0.00559024979854956	0.00911563255439162	0
k__Bacteria|p__Firmicutes|c__Clostridia|o__Clostridiales|f__Peptococcaceae|g__Peptococcus	0.000553988718775181	0	5.03626107977438e-05	0	0	0	0	0	0	0	0.000100725221595488	0	0	0	0.000251813053988719	0.000453263497179694	0	0.000151087832393231	0	0	0	0.000201450443190975	0	5.03626107977438e-05	0	0	0	0	0	0	0	0	0	0.000654713940370669	0	0.000553988718775181	0	0	0	0	0	0.000151087832393231	0	0	0	0	0	0	0
k__Bacteria|p__Firmicutes|c__Clostridia|o__Clostridiales|f__Lachnospiraceae|g__Eubacterium_eligens_group	0.00176269137792103	0	0.0455278001611604	0	0.0103243352135375	0	0	0.0270950846091861	0	0	0.00171232876712329	0	0	0.0268936341659952	0.00135979049153908	0.00523771152296535	0.000302175664786463	0.00453263497179694	0	5.03626107977438e-05	0	0.0101228847703465	0	0.00352538275584206	0	0.00135979049153908	0.0024174053182917	0.00276994359387591	0	0	5.03626107977438e-05	0	5.03626107977438e-05	0	0.000100725221595488	0.00846091861402095	0.00166196615632554	0.038527397260274	0.000453263497179694	0.00105761482675262	0	0.0156627719580983	0	0.000705076551168413	0.000302175664786463	0	0.0102739726027397	0.00982070910556003	0
k__Bacteria|p__Firmicutes|c__Clostridia|o__Clostridiales|f__Family_XI|g__Ezakiella	0	0	0	0	0	0	0	0	0	0	0	0	5.03626107977438e-05	0	0	0	0	0	0	0	0	0	0	0	0	0	0	0	0	0	0	0	0	0	0	0	0	0	0	0	5.03626107977438e-05	0	0	0	0	0	0	0	0
k__Bacteria|p__Firmicutes|c__Clostridia|o__Clostridiales|f__Ruminococcaceae|g__Ruminococcaceae_UCG-002	0.0260374697824334	0.00241740531829169	0.00856164383561644	5.03626107977438e-05	0.00846091861402094	0	0.00579170024174053	0	0.00362610797743755	5.03626107977438e-05	0.0224113618049959	5.03626107977438e-05	0	0.00186341659951652	0.0310737308622078	0.00146051571313457	5.03626107977438e-05	0.0159145850120869	0	0	0	0.0134971796937952	0	0.0657232070910555	0	0.00186341659951652	0.00735294117647059	0.0227639000805801	0	0	0	0.000251813053988719	0.000805801772763901	0.00201450443190975	0.000151087832393231	0.00377719580983078	0.000100725221595488	0.00271958098307815	0.00040290088638195	0.00357574536663981	0.00221595487510072	0.00543916196615633	0.00216559226430298	0.00589242546333601	0	5.03626107977438e-05	0.00171232876712329	0.00256849315068493	0.000604351329572925
k__Bacteria|p__Actinobacteria|c__Coriobacteriia|o__Coriobacteriales|f__Coriobacteriaceae|g__Eggerthella	0.000201450443190975	0.00271958098307816	0.00518734891216761	5.03626107977438e-05	0.000201450443190975	0	0.00412973408541499	0	0.00609387590652699	0.000604351329572925	5.03626107977438e-05	0.00664786462530218	0.00040290088638195	0.000100725221595488	5.03626107977438e-05	0.000453263497179694	0	0	0	0	0.00226631748589847	0.000553988718775181	0.000906526994359388	0.000100725221595488	0	0.000100725221595488	0.000100725221595488	0	0.000100725221595488	0.000100725221595488	0.000201450443190975	0	0.000352538275584206	0	0	0.0032232070910556	0.000151087832393231	0	0	0	0.00115834004834811	0	0.000302175664786463	0.000100725221595488	5.03626107977438e-05	0.00115834004834811	0.00100725221595488	0.000100725221595488	0.000251813053988719
k__Bacteria|p__Bacteroidetes|c__Bacteroidia|o__Bacteroidales|f__Porphyromonadaceae|g__Butyricimonas	0.00397864625302176	0.00040290088638195	0.000503626107977438	0	0.00256849315068493	0	0.00649677679290894	0	0.000654713940370669	0	0.00961925866236905	0	0	0.000453263497179694	0.00201450443190974	0.000100725221595488	0	0.00428082191780821	0	0	0	0.000503626107977438	0	0.0122884770346495	0	0.000654713940370669	0	0.00201450443190975	0.000100725221595488	0	0.0008058017727639	0.000352538275584207	0	0.000100725221595488	0.000151087832393231	5.03626107977438e-05	0.000100725221595488	0.000100725221595488	0	0.000402900886381951	0.00629532634971797	0.000201450443190976	0.00468372280419016	0.000251813053988719	0	0	5.03626107977438e-05	0.00135979049153907	0
k__Bacteria|p__Bacteroidetes|c__Bacteroidia|o__Bacteroidales|f__Porphyromonadaceae|g__Coprobacter	0	0.00302175664786462	0.00186341659951652	0	0	0	0	0	0.00271958098307816	0	0	0	0	0.000352538275584206	0.000151087832393231	0	0	0.00201450443190975	0	0	0	5.03626107977438e-05	0	0	0	0.00312248186946011	0	0.00987107171635778	0	0	0	0	0	0	0	0.000201450443190975	0	0	0	0	0	0.000453263497179694	0	0	0	0	0.00040290088638195	0.000453263497179694	0
k__Bacteria|p__Firmicutes|c__Erysipelotrichia|o__Erysipelotrichales|f__Erysipelotrichaceae|g__Clostridium_innocuum_group	0.000151087832393231	0.000503626107977438	0.000151087832393231	5.03626107977438e-05	0.000201450443190975	0	0.000352538275584206	0.000755439161966156	0.00538879935535858	0.000251813053988719	0.000503626107977438	0.00548952457695407	0.000302175664786463	5.03626107977438e-05	0.000302175664786463	5.03626107977438e-05	0.00327356970185334	0	0	0.00720185334407736	0.00412973408541499	0	0.008058017727639	0	0.000352538275584206	0	0.000100725221595488	0	5.03626107977438e-05	0.000151087832393231	5.03626107977438e-05	0	0.000100725221595488	0	0	0	0.000100725221595488	5.03626107977438e-05	5.03626107977438e-05	0	0.000201450443190975	0	0	0	0.000100725221595488	0.00110797743755036	0	0	0.000251813053988719
k__Bacteria|p__Bacteroidetes|c__Bacteroidia|o__Bacteroidales|f__Rikenellaceae|g__Alistipes	0.0115330378726833	0.00936744560838034	0.022612812248187	0	0.0132957292506044	0	0.208601933924254	5.03626107977438e-05	0.0216559226430297	0.000302175664786463	0.0151591458501208	0.149526591458501	0	0.00251813053988719	0.00473408541498791	0.00473408541498791	0.000906526994359387	0.015914585012087	0	0.000100725221595488	0.000503626107977438	0.00488517324738114	0	0.0657735697018532	0	0.00146051571313457	0.00493553585817888	0.0110294117647059	0.000453263497179694	0	0	0.00266921837228041	0.00790692989524577	0.0031224818694601	0.000251813053988719	0.00206486704270749	0.000201450443190975	0.00105761482675262	0.00221595487510072	0.00211522965350524	0.0193392425463337	0.00533843674456083	0.0132957292506043	0.000956889605157132	0	0	0.00765511684125706	0.00886381950040291	0.000151087832393231
k__Bacteria|p__Firmicutes|c__Clostridia|o__Clostridiales|f__Lachnospiraceae|g__Moryella	5.03626107977438e-05	0	0	0	0	0	0	0	0	0	0.000604351329572925	0	0	0	0.000251813053988719	0.000100725221595488	0	5.03626107977438e-05	0	0	0	0.000251813053988719	0	0.000100725221595488	0	0	0.000151087832393231	0.000100725221595488	0	0	0	5.03626107977438e-05	0	0.000151087832393231	0	0.000302175664786463	0	0	0	0.000100725221595488	0	5.03626107977438e-05	0	0	0	0	0.000251813053988719	0	0
k__Bacteria|p__Firmicutes|c__Bacilli|o__Lactobacillales|f__Leuconostocaceae|g__Weissella	0	0	0	0	0	0.000705076551168413	0	0	0	0	0	0	0	0.000352538275584206	0	0.000755439161966156	0	0.00141015310233683	0	0	0	0	0	0	0	0	5.03626107977438e-05	5.03626107977438e-05	0	0.000755439161966156	0	0	0	5.03626107977438e-05	0	0.000100725221595488	0	0.000201450443190975	5.03626107977438e-05	0	0	0.000100725221595488	0.000302175664786463	0.000201450443190975	0	0.000201450443190975	0.000151087832393231	0	0
k__Bacteria|p__Firmicutes|c__Clostridia|o__Clostridiales|f__Lachnospiraceae|g__Lachnospiraceae_UCG-001	0.000201450443190975	0	0	0	0.00110797743755036	0	5.03626107977438e-05	0	5.03626107977438e-05	0	0.000503626107977438	0	0	0	0.00352538275584206	0	0	0	0	5.03626107977438e-05	0	0.00891418211120064	0	0	0	0.00367647058823529	0	0	0	0	0	0	5.03626107977438e-05	0	5.03626107977438e-05	0.0171736502820306	0	0.00256849315068493	0	0	0.000100725221595488	0.00523771152296535	0.00135979049153908	0	0	0	0.020447219983884	0	0
k__Bacteria|p__Firmicutes|c__Clostridia|o__Clostridiales|f__Ruminococcaceae|g__Ruminococcaceae_UCG-013	0.00287066881547139	0.00171232876712328	0.0121373892022562	0	0.00151087832393231	0	0.000201450443190975	0	0.0200946817082998	5.03626107977438e-05	0.00372683319903303	0.00448227236099919	0	0.00226631748589847	0.00120870265914585	0.00508662369057212	0	0.00040290088638195	0	0.015310233682514	0	0.00302175664786463	5.03626107977438e-05	5.03626107977438e-05	0	0.00181305398871877	0.00176269137792103	0.000201450443190975	0.000201450443190975	0.00287066881547139	0.000503626107977438	0.000100725221595488	5.03626107977438e-05	0.00775584206285253	0.000100725221595488	0.0336925866236905	5.03626107977438e-05	0.00276994359387591	0.0056406124093473	0	0.000755439161966157	0.00407937147461724	0.00105761482675262	0.00100725221595488	0.00871273166800967	0	0.0262389202256245	0.000151087832393231	0.0101228847703464
k__Bacteria|p__Proteobacteria|c__Gammaproteobacteria|o__Enterobacteriales|f__Enterobacteriaceae|g__Citrobacter	0	5.03626107977438e-05	0	5.03626107977438e-05	0.000100725221595488	0.00533843674456084	0	0	5.03626107977438e-05	0.000100725221595488	0	0	0	0.000302175664786463	0	0	0.000302175664786463	5.03626107977438e-05	0	0.000352538275584206	0.000100725221595488	0.000553988718775181	5.03626107977438e-05	5.03626107977438e-05	0.00211522965350524	0	5.03626107977438e-05	0	0	0.000100725221595488	5.03626107977438e-05	0.00387792103142627	0.00040290088638195	0	0	0	0	0.000100725221595488	0	5.03626107977438e-05	0	5.03626107977438e-05	5.03626107977438e-05	0	0.000251813053988719	0.000151087832393231	0.000755439161966156	0	0
k__Bacteria|p__Proteobacteria|c__Betaproteobacteria|o__Neisseriales|f__Neisseriaceae|g__Eikenella	0	0	0	0	0	0	0	5.03626107977438e-05	0	0	0	0	0	0	0	0	0	0	0	0	0	0	0.000151087832393231	0	0	0	0	0	0	0	0	0	0	0	0	0	0	0	0	0	0	0	0	0	0	0	0	0	0
k__Bacteria|p__Firmicutes|c__Clostridia|o__Clostridiales|f__Lachnospiraceae|g__Epulopiscium	0	0	0	0	0.000705076551168413	0	0	0	0	0	0	0	0	0	0.000352538275584206	0	0	0	0	0	0	0	0	0	0	0	0	0	0	0	0	0	0	0	0	0	0	0	0	0	0	0	0	0	0	0	0	0	0
k__Bacteria|p__Firmicutes|c__Bacilli|o__Lactobacillales|f__Carnobacteriaceae|g__Granulicatella	0	0	0	0	0	0	0	0	0	0	0	0	0	0	0	0	0	0	0	0	0	0	0	0	0	0	0	0	0	0	0	0	0	0	0	0	0	0	0	0	0	0	0	0	5.03626107977438e-05	0	0	0	0
k__Bacteria|p__Firmicutes|c__Clostridia|o__Clostridiales|f__Lachnospiraceae|g__Lactonifactor	5.03626107977438e-05	0	0.000100725221595488	0	0	0	0	0	0	0	0	0.000654713940370669	0	0	0	0	0	0	0	0	0	0	0	0	0	0	0	0	0	0	0	0	0	0	0	0	0	0	0	0	0	0	0	5.03626107977438e-05	0	0	0	0	0
k__Bacteria|p__Firmicutes|c__Clostridia|o__Clostridiales|f__Ruminococcaceae|g__Caproiciproducens	0	0.000100725221595488	0.000201450443190975	0	0	0	0	0	0	0	5.03626107977438e-05	0	0	0	0.000453263497179694	0	0	0.000302175664786463	0	0	0	0	0	0.000100725221595488	0	0	0	5.03626107977438e-05	0	0	0	0	0	0	0	0.000100725221595488	0	0	0	0	5.03626107977438e-05	0.000100725221595488	0	0.000151087832393231	0	0	0	0	0
k__Bacteria|p__Firmicutes|c__Clostridia|o__Clostridiales|f__Lachnospiraceae|g__Eubacterium_rectale_group	0.000100725221595488	0	0	0	0	0	0	0	0	0	0	0	0	0	0	0	0	0	0	0	0	0	0	0	0	5.03626107977438e-05	0.000100725221595488	5.03626107977438e-05	0	5.03626107977438e-05	0	0	0	5.03626107977438e-05	0	0.000151087832393231	0	0	0.000100725221595488	5.03626107977438e-05	0	0.000100725221595488	0	0	5.03626107977438e-05	0	5.03626107977438e-05	0	5.03626107977438e-05
k__Bacteria|p__Firmicutes|c__Clostridia|o__Clostridiales|f__Family_XIII|g__Family_XIII_UCG-001	0.000453263497179694	0	0.000654713940370669	0	0.000553988718775181	0	0	0	0	0	0.000604351329572925	0	5.03626107977438e-05	0.000151087832393231	0.000453263497179694	5.03626107977438e-05	0	0.00040290088638195	0	0	0	0.000302175664786463	0	0.000201450443190975	0	0	0.000352538275584206	0	0	0	0	0	5.03626107977438e-05	0	0	0.000654713940370669	0	0	0.00040290088638195	0	0	0	0	0.000100725221595488	0	0	0.000956889605157131	5.03626107977438e-05	0
k__Bacteria|p__Firmicutes|c__Clostridia|o__Clostridiales|f__Lachnospiraceae|g__Lachnospiraceae_ND3007_group	0	0	0.00307211925866237	0	0.000352538275584206	0	0.000604351329572925	0	0	0	0.00443190975020145	0	0	0.00342465753424658	0.00428082191780822	0.00120870265914585	0	0.000856164383561644	0	0	0	5.03626107977438e-05	0	0.000251813053988719	5.03626107977438e-05	0.00740330378726832	0.000856164383561644	0.000956889605157132	0.000705076551168413	0.00105761482675262	0	0	0.000553988718775182	0.00302175664786462	0.000856164383561644	0.0032232070910556	0.000100725221595488	0.00362610797743755	0.00196414182111201	0.000956889605157131	0.000100725221595488	0.0108783239323126	0	0.000453263497179694	0.00211522965350524	0	0.0124899274778404	0.000705076551168413	0.00120870265914585
k__Bacteria|p__Firmicutes|c__Clostridia|o__Clostridiales|f__Lachnospiraceae|g__Fusicatenibacter	0.0375705076551169	0.0244258662369057	0.0311240934730056	0.0152598710717164	0.00276994359387591	0.000251813053988719	0.00956889605157131	0.0210515713134568	0.00115834004834811	0	0.01808017727639	0	0.000151087832393231	0.0223106365834005	0.00135979049153908	0.0180298146655922	5.03626107977438e-05	0.0204472199838839	5.03626107977438e-05	0.000453263497179694	0.0289585012087027	0.0103746978243352	0	0.00846091861402095	0	0.0529311039484287	0.0181305398871878	0.0132957292506044	0.0191377921031426	0.0224617244157937	0	0.000553988718775182	0.0036764705882353	0.00881345688960516	0.00347502014504432	0.0365128928283642	0.0231164383561644	0.0250805801772764	0.023771152296535	0.0048348106365834	0.00276994359387591	0.028908138597905	0.0142022562449637	0.00755439161966157	0.0309226430298146	0	0.0308219178082192	0.0128424657534247	0.0214544721998389
k__Bacteria|p__Firmicutes|c__Clostridia|o__Clostridiales|f__Ruminococcaceae|g__Ruminococcaceae_UCG-005	0.0200946817082997	0.00110797743755037	0.00503626107977437	5.03626107977438e-05	5.03626107977438e-05	0	0.0319298952457695	0	0	0.000100725221595488	0.0269439967767929	5.03626107977438e-05	5.03626107977438e-05	0.000151087832393232	0.0245769540692988	0.000906526994359389	0.000100725221595488	0.0068996776792909	0	0	0	0.000705076551168413	0	0.010223609991942	0	0.000302175664786463	0	0.000755439161966157	0	0	5.03626107977438e-05	5.03626107977438e-05	0.000100725221595488	0.00307211925866238	5.03626107977438e-05	0.00176269137792103	0	0.000755439161966157	5.03626107977438e-05	0.000201450443190976	0	0.00815874294923449	0.000100725221595488	0.000151087832393231	0	0	0.0167203867848508	5.03626107977438e-05	0
k__Bacteria|p__Firmicutes|c__Clostridia|o__Clostridiales|f__Lachnospiraceae|g__Oribacterium	0	5.03626107977438e-05	0	0	0	0	0	5.03626107977438e-05	0	0.000151087832393231	0	0.000151087832393231	0	0	0	0	0	0.000201450443190975	0.000100725221595488	0	5.03626107977438e-05	5.03626107977438e-05	0	0	5.03626107977438e-05	0	0	0	0	0	0	0	0	0	0	0	0.000604351329572925	0.000151087832393231	5.03626107977438e-05	5.03626107977438e-05	0	0	0	0	0.000100725221595488	0	0	0	0
k__Bacteria|p__Proteobacteria|c__Gammaproteobacteria|o__Enterobacteriales|f__Enterobacteriaceae|g__Morganella	0	0	0	0	0.00100725221595488	0.0109790491539081	0	0	0	0	0	0	0	0	0	0	0	0	0	0	0	0	0	0	0	0	0	0	0	0	0	0	0	0	0	0	0	0	0	0	0	0	0	0	0	0	0	0	0
k__Bacteria|p__Actinobacteria|c__Coriobacteriia|o__Coriobacteriales|f__Coriobacteriaceae|g__Adlercreutzia	0	0	0	0	0.000503626107977438	0	0	0	0	0	0.000100725221595488	0	0	0	0.000100725221595488	0.000755439161966156	0	5.03626107977438e-05	0	0	0	0	0	0.000302175664786463	0	0	0.000654713940370669	0.000100725221595488	0	0	0	0	0	0.000503626107977438	0	0	0	0.000100725221595488	0.000302175664786463	0	0.000453263497179694	0.000100725221595488	5.03626107977438e-05	0	0	0	0.00130942788074134	0	0
k__Bacteria|p__Firmicutes|c__Clostridia|o__Clostridiales|f__Lachnospiraceae|g__Blautia	0.101027397260274	0.0160153102336825	0.183974617244157	0.0321817082997582	0.0111301369863014	0	0.0164685737308622	0.145850120870266	0.0440672844480258	0.0325342465753425	0.0657735697018534	0.0388799355358582	0.0301672038678485	0.0359085414987912	0.0170729250604351	0.104955680902498	0.000151087832393232	0.0375201450443191	5.03626107977438e-05	0.216005237711522	0.0637087026591457	0.0606869460112811	0.00141015310233683	0.0206990330378728	0	0.0474919419822724	0.033793311845286	0.0181809024979856	0.0409448025785656	0.0485999194198228	0.027699435938759	0.00418009669621273	0.0291095890410958	0.0256849315068493	0.0226631748589845	0.122280419016921	0.0484991941982271	0.0391821112006447	0.106013295729251	0.0175765511684125	0.0408944399677679	0.0133460918614021	0.0293110394842868	0.0557514101531023	0.0437147461724415	0.0338940370668815	0.0690975020145044	0.0244258662369057	0.0510173247381144
k__Bacteria|p__Firmicutes|c__Erysipelotrichia|o__Erysipelotrichales|f__Erysipelotrichaceae|g__Holdemania	0.000352538275584206	0.000151087832393231	0.000100725221595488	0	0.000151087832393231	0	0.000251813053988719	0	0.000151087832393231	0	0.000302175664786463	0	0	0	0.000151087832393231	0.000251813053988719	0	0.000151087832393231	0	0	0	0.000201450443190975	0	0.000100725221595488	0	5.03626107977438e-05	5.03626107977438e-05	5.03626107977438e-05	0	5.03626107977438e-05	0.000553988718775181	5.03626107977438e-05	5.03626107977438e-05	0	0	0	0	0	5.03626107977438e-05	0.000100725221595488	0.000201450443190975	5.03626107977438e-05	0.000352538275584206	0	0	5.03626107977438e-05	0	5.03626107977438e-05	5.03626107977438e-05
k__Bacteria|p__Bacteroidetes|c__Bacteroidia|o__Bacteroidales|f__Prevotellaceae|g__Prevotella_7	0	0.000100725221595488	0	0	0	0	0	0.000151087832393231	0	0	0	0.00302175664786462	0	0	0	0	0	0	0	5.03626107977438e-05	0	0	0	0	0	0	0	0	0	0	0	0	0	0	0	0	0	0	0	0.00392828364222401	0	0	0	0	0	0	0	0	0
k__Bacteria|p__Firmicutes|c__Clostridia|o__Clostridiales|f__Family_XI|g__Finegoldia	0	0.000100725221595488	0	0	0	0	0	0	0	0	0	0	0	0	0	0	0	0	0.000100725221595488	5.03626107977438e-05	0	0	0	0	0	0	0	0	0	0	0	0	0	0	0	0	0	0	0	0	0	0	0	0	0	0	0	0	0
k__Bacteria|p__Firmicutes|c__Clostridia|o__Clostridiales|f__Ruminococcaceae|g__Ruminococcus_2	0.0240229653505238	0.00226631748589847	0.03459911361805	0	0.00810838033843674	0	0.00256849315068493	5.03626107977438e-05	0.00977034649476229	0	0.000100725221595488	0.00528807413376309	0	0.00347502014504432	0.00926672038678485	0.0344983883964545	0	0	0	0	0	0.00312248186946011	0	0.00387792103142627	5.03626107977438e-05	0.0135979049153908	0.0104754230459307	0.00327356970185334	0.000856164383561644	0.0135979049153908	0	0.00040290088638195	0.000201450443190975	0.00528807413376309	5.03626107977438e-05	0.0216055600322321	0.000100725221595488	0.00654713940370669	0.0158138597904916	0.00130942788074133	0.0151591458501209	0.00830983078162772	0	0	0.0136986301369862	0	0.00508662369057212	0.0109286865431104	0
k__Bacteria|p__Firmicutes|c__Bacilli|o__Lactobacillales|f__Streptococcaceae|g__Lactococcus	0	0	0	5.03626107977438e-05	0	5.03626107977438e-05	0	0	0	0	0	0	0	5.03626107977438e-05	0	0	0	0	0.000100725221595488	0.000100725221595488	0	0	0.000201450443190975	0	0	0	0	0	0	0.000100725221595488	0	0	0	0	0	5.03626107977438e-05	0	0.000654713940370669	0	0	0	0.000604351329572925	0.000654713940370669	0	0.000251813053988719	0.000100725221595488	0	0	0.000503626107977438
k__Bacteria|p__Firmicutes|c__Erysipelotrichia|o__Erysipelotrichales|f__Erysipelotrichaceae|g__Candidatus_Stoquefichus	0	0	0	0	0	0	0.000906526994359388	0	0	0	0	0	0	0	0	0	0	0	0	0	0	0	0	0	0	0	0	0	0	0	0	0	0	0	0	0	0	0	0	0	0.000100725221595488	0	0	0	0	0	0	0	0
k__Bacteria|p__Firmicutes|c__Clostridia|o__Clostridiales|f__Ruminococcaceae|g__Faecalibacterium	0.0663275584206285	0.315874294923449	0.0621978243352135	0.000100725221595488	0.0190874294923448	0	0.00921635777598711	0.0450241740531829	0.137187751813054	0.000201450443190975	0.0495568090249799	0.0358078162771958	0.122582594681708	0.101077759871072	0.0895447219983884	0.0875302175664786	0.000604351329572925	0.0711623690572119	0.000151087832393231	0.000201450443190975	0.177880741337631	0.086875503626108	0.00251813053988719	0.103092264302981	0.0524274778404513	0.0704069298952457	0.0269943593875907	0.0250302175664786	0.0346998388396454	0.092969379532635	0.188708702659146	0.0016116035455278	0.0150584206285254	0.0552981466559226	0.0226128122481869	0.0622481869460113	0.0387288477034649	0.131950040290089	0.0752921031426269	0.0757453666398066	0.0121373892022562	0.115834004834811	0.0269439967767929	0.0423045930701047	0.0932715551974214	5.03626107977438e-05	0.111754633360194	0.0476933924254633	0.0899476228847703
k__Bacteria|p__Proteobacteria|c__Betaproteobacteria|o__Burkholderiales|f__Alcaligenaceae|g__Sutterella	0	0	0	0	0.0358078162771958	0	0.00377719580983078	0.00407937147461724	0	0.106970185334408	0.0361603545527799	0	0	0	0.0117848509266721	0.0284548751007252	0	0.0048348106365834	0	0	0	0	0	0.0088638195004029	0	0.00941780821917809	0.0113819500402901	0.0249294923448832	0.052276390008058	0.0397864625302176	0	0.000100725221595488	0.00674858984689766	0	0.0119359387590653	0.0240229653505238	0.00856164383561644	0.0233682514101531	0	0.000654713940370669	0.00695004029008864	0.00352538275584207	0	0.00362610797743755	0.00226631748589847	0	0.011784850926672	0.026138195004029	0
k__Bacteria|p__Firmicutes|c__Clostridia|o__Clostridiales|f__Clostridiaceae_1|g__Clostridium_sensu_stricto_1	0.00347502014504432	0.000201450443190975	0	0.000302175664786463	0.00196414182111202	0.0496575342465754	0	0	0.00186341659951652	0	0.0243755036261079	0.00261885576148267	5.03626107977438e-05	5.03626107977438e-05	0.0132453666398066	0.000705076551168413	0.00221595487510073	0.000503626107977438	0.205831990330379	0.000553988718775182	0.00609387590652699	0.000151087832393231	0.0841559226430298	0	0.00171232876712328	0.00171232876712329	0.000151087832393231	0.000654713940370669	0.00110797743755036	0.023972602739726	0.00040290088638195	0	0	0.008058017727639	0.00705076551168413	5.03626107977438e-05	0.000251813053988719	0.00196414182111201	5.03626107977438e-05	0.000251813053988719	0	0	5.03626107977438e-05	0	0	0	0.000302175664786463	0.00040290088638195	0
k__Bacteria|p__Actinobacteria|c__Actinobacteria|o__Actinomycetales|f__Actinomycetaceae|g__Actinomyces	0	0	0.000100725221595488	5.03626107977438e-05	0	0.00100725221595488	0.000201450443190975	0.000201450443190975	5.03626107977438e-05	0.000956889605157132	0.000302175664786463	0.000100725221595488	0	0.000100725221595488	0.000251813053988719	0.000100725221595488	0	0.000151087832393231	0.00135979049153908	0.00226631748589847	0.000100725221595488	0.000201450443190976	0.000654713940370669	5.03626107977438e-05	0.000503626107977438	0	0	0	5.03626107977438e-05	0.000151087832393232	5.03626107977438e-05	5.03626107977438e-05	0.000201450443190975	0	0.000100725221595488	0	0.000503626107977438	0.000352538275584207	0.000100725221595488	0	0	0	5.03626107977438e-05	0	0.000251813053988719	0.000100725221595488	0	0.000100725221595488	5.03626107977438e-05
k__Bacteria|p__Firmicutes|c__Negativicutes|o__Selenomonadales|f__Veillonellaceae|g__Mitsuokella	0	0	0	0	0	0	0	0	0	0	0	0	0	0	0	0	0	0.00125906526994359	0	0	0	0	0	0	0	0	0	0	0	0	0	0.00226631748589847	0	0	0	0	0	0.00211522965350523	0	0	0	0	0	0	0	0	0	0	0
k__Bacteria|p__Firmicutes|c__Erysipelotrichia|o__Erysipelotrichales|f__Erysipelotrichaceae|g__Coprobacillus	0	0	0.000251813053988719	0	0.000100725221595488	0	0	0	0	0	0	0	0	0	0	0	0	0.000151087832393231	0	5.03626107977438e-05	5.03626107977438e-05	0	0	0.00135979049153908	0	0	0	5.03626107977438e-05	0	0	0.000201450443190975	0	0	0	0	0	0	0	0	0	0.000100725221595488	0	0	0	0	0	0	0	0.000100725221595488
k__Bacteria|p__Firmicutes|c__Clostridia|o__Clostridiales|f__Ruminococcaceae|g__Ruminiclostridium_5	0.000705076551168413	0.000503626107977438	0.0055398871877518	5.03626107977438e-05	5.03626107977438e-05	0	0.000302175664786463	0	0.00513698630136987	5.03626107977438e-05	0.000453263497179694	0.00040290088638195	0.000654713940370669	0.00151087832393232	0.000956889605157132	0.00226631748589847	0	0.000503626107977438	0	0	0.000453263497179694	0.00423045930701048	0	0.000201450443190975	0	0.000151087832393231	0.00181305398871878	0.000503626107977438	0.000151087832393231	0.000251813053988719	0.000251813053988719	0	0.000100725221595488	0.000201450443190975	0.000151087832393232	0.000856164383561645	5.03626107977438e-05	0.00211522965350524	0.00110797743755036	0.000352538275584207	0.000352538275584207	0.000705076551168412	0.0015108783239323	0.000755439161966157	0.00584206285253827	0.000201450443190975	0.00226631748589847	0.00553988718775181	0.00040290088638195
k__Bacteria|p__Firmicutes|c__Clostridia|o__Thermoanaerobacterales|f__Thermoanaerobacteraceae|g__Gelria	0	0	0.000151087832393231	0	0	0	0	0	5.03626107977438e-05	0	0	0	0	0	5.03626107977438e-05	0	0	0	0	0	0	0	0	0	0	0	0	0	0	0	0	0	0	0	0	0	0	0	0	0	0	0	0	0	0	0	0	0	0
k__Bacteria|p__Proteobacteria|c__Betaproteobacteria|o__Neisseriales|f__Neisseriaceae|g__Neisseria	0	0	0	0	0	0	0	0	0	0	5.03626107977438e-05	0	0	0	0	0	0	0	0	0.000352538275584206	0	0	0	0	0	5.03626107977438e-05	0	0	0	0	0	0	0	0	0	0	0	0	0	0	0	0	0	0	0	0	0.000151087832393231	0	0
k__Bacteria|p__Firmicutes|c__Clostridia|o__Clostridiales|f__Clostridiaceae_1|g__Clostridium_sensu_stricto_13	0	0	0	0	0	0	0	0	0	0	0	0	0	0	0	0	0	0	0.0231668009669621	0	0	0	0.00125906526994359	0	0	0	0	0	0	0	0	0	0	0	0	0	0	0	0	0	0	0	0	0	0	0	0	0	0
k__Bacteria|p__Proteobacteria|c__Epsilonproteobacteria|o__Campylobacterales|f__Campylobacteraceae|g__Campylobacter	0	0	0	0	0	0.000100725221595488	0	0	0	0	0	0.000251813053988719	0	5.03626107977438e-05	5.03626107977438e-05	0	0	0	0	0	0	0.000151087832393231	0	0	0	0	0	0	0	0.000100725221595488	0	0	0	0	0	0	0.000201450443190975	0.000453263497179694	0	0	0	0	0	0	0	0	0	0	0
k__Bacteria|p__Firmicutes|c__Clostridia|o__Clostridiales|f__Lachnospiraceae|g__Johnsonella	0	5.03626107977438e-05	0	0	0	0	0	0	0	0	0	0	0	0	0	0	0	0	0	0	0	0	0	0	0	0	0	0	0	0	0	0	0	0	0	0	0	5.03626107977438e-05	0	0	0	0	0	0	0	0	0	0	0
k__Bacteria|p__Firmicutes|c__Clostridia|o__Clostridiales|f__Lachnospiraceae|g__Eubacterium_hallii_group	0	0	0.0271454472199838	0	0.00292103142626914	0.000553988718775181	5.03626107977438e-05	5.03626107977438e-05	0.00292103142626914	0	0.0125906526994359	0	5.03626107977438e-05	0.00443190975020145	0.00271958098307816	0.0308219178082192	0	0.00946817082997583	0	0	0	0.00463336019339243	0	0.00689967767929089	0	0.0180298146655923	0.00830983078162772	0.0032232070910556	0.00503626107977438	0.00634568896051571	5.03626107977438e-05	0.000755439161966156	0.00372683319903304	0.00533843674456084	0.00141015310233683	0.0329371474617244	0.00327356970185334	0.00513698630136986	0.0465350523771152	0.00201450443190975	0.00478444802578566	0.00307211925866237	0.00654713940370669	0.0101228847703465	0.022209911361805	0	0.0115834004834811	0.00503626107977438	0.00997179693795326
k__Bacteria|p__Bacteroidetes|c__Bacteroidia|o__Bacteroidales|f__Prevotellaceae|g__Prevotella	0	5.03626107977438e-05	0	0	0	0	0	0	0	0	0	0.00866236905721192	0	0	5.03626107977438e-05	0	5.03626107977438e-05	0	0.000755439161966156	0	0	0	5.03626107977438e-05	0	0	0	5.03626107977438e-05	0	0	0	0	0	0	0	0	0	0	0	0	0	0	0	0	0	0	0	5.03626107977438e-05	0	0
k__Bacteria|p__Cyanobacteria|c__Chloroplast|o__Solanum_torvum|f__Solanum_torvum|g__Solanum_torvum	0	0	0	0	0	0	0	0	5.03626107977438e-05	0	0	0	0	5.03626107977438e-05	0	0	0.000100725221595488	0	0	0	0	0	0	0	0	0	0	0	0	0	0	0	0	0	0	0.000100725221595488	0	0	0	0	0	0	0	0	0	0	0.000100725221595488	0	0
k__Bacteria|p__Verrucomicrobia|c__Verrucomicrobiae|o__Verrucomicrobiales|f__Verrucomicrobiaceae|g__Akkermansia	0	0	0.0048348106365834	0	0	0	0.0146555197421434	0	0	0	0.00292103142626914	0.151490733279613	0	0	0.000906526994359388	0.000604351329572925	0	0.00105761482675262	0	0	5.03626107977438e-05	0.000755439161966156	0	0.00226631748589847	0	0	0.00790692989524577	5.03626107977438e-05	0	0	0	0	0	0	0	0.000553988718775181	0	0	5.03626107977438e-05	0	0.00569097502014504	0.000151087832393231	0.0280016116035455	0	0.000201450443190975	0	0	0	0
k__Bacteria|p__Firmicutes|c__Clostridia|o__Clostridiales|f__Christensenellaceae|g__Catabacter	0	0	0	0	0	0	0.000302175664786463	0	0.000151087832393231	0	0	0	0	0	0	0	0	0	0	0	0	0	0	0.000100725221595488	0	0	0	0	0	0	0	0	0	0	0	0.000553988718775181	0	0	0	0	5.03626107977438e-05	0	0	0	0	0	0	0	0
k__Bacteria|p__Firmicutes|c__Clostridia|o__Clostridiales|f__Ruminococcaceae|g__Ruminococcaceae_UCG-010	0.000503626107977438	0	0	0	0	0	0	0	0	0	0.00458299758259468	0	0	0	0.0173247381144236	0.000100725221595488	0	0.0008058017727639	0	5.03626107977438e-05	0	0	0	0.0035757453666398	0	0	0	0	0	0	0	0	0	0	0	0.000100725221595488	0	0	0	5.03626107977438e-05	0	0.000402900886381952	0	5.03626107977438e-05	0	0	0.000553988718775181	0	0
k__Bacteria|p__Firmicutes|c__Negativicutes|o__Selenomonadales|f__Veillonellaceae|g__Selenomonas_3	0	0	0	0	0	0	0	0.000100725221595488	0	0	0	0	0	0	0	0	0	0	0	0	0	0	0	0	0	0	0	5.03626107977438e-05	0	0	0	0	0	0	0	0	0	0	0	0	0	0	0	0	0	0	0	0	0
k__Bacteria|p__Firmicutes|c__Clostridia|o__Clostridiales|f__Lachnospiraceae|g__Lachnospiraceae_UCG-010	0.00040290088638195	0	0.00936744560838034	0	0.00166196615632555	0.000251813053988719	0.000302175664786463	5.03626107977438e-05	0.000956889605157132	0	0.00362610797743754	0.00528807413376309	0.00292103142626914	0.000201450443190976	0.000402900886381951	0.000302175664786463	5.03626107977438e-05	0.00387792103142627	0	0	0	0.00141015310233683	0	0.00171232876712329	0	0.000755439161966156	0.000755439161966157	0.00443190975020145	0.00120870265914585	0.000302175664786463	0	5.03626107977438e-05	0.000453263497179694	0.000553988718775181	0.000151087832393231	0.000856164383561645	5.03626107977438e-05	0.00171232876712328	0.000503626107977438	0.000755439161966157	0.000100725221595488	0.000553988718775182	0.000201450443190975	0.000302175664786463	0.000805801772763901	0	0.0008058017727639	0.000352538275584207	0.00322320709105559
k__Bacteria|p__Firmicutes|c__Clostridia|o__Clostridiales|f__Lachnospiraceae|g__Dorea	0.00901490733279614	0.00810838033843674	0.0120366639806608	0	0.00146051571313457	0	0.000654713940370669	0	0.000453263497179694	0	0.0100725221595487	0	0	0.0116841257050765	0.00841055600322321	0.0212530217566479	0	0.0145547945205479	0	5.03626107977438e-05	0.00992143432715552	0.0147058823529412	0	0.00271958098307816	0	0.00528807413376309	0.0110294117647059	0.00317284448025786	0.000201450443190975	0.000100725221595488	5.03626107977438e-05	0.00171232876712329	0.0114323126510878	0.0040290088638195	0.00392828364222401	0.0293110394842869	0.00317284448025786	0.00926672038678485	0.0165692989524577	0.0077054794520548	0.00977034649476229	0.00423045930701047	0.013950443190975	0.0318795326349718	0.0147058823529411	5.03626107977438e-05	0.0124395648670427	0.0108279613215149	0.00498589846897663
k__Bacteria|p__Actinobacteria|c__Coriobacteriia|o__Coriobacteriales|f__Coriobacteriaceae|g__Slackia	0	0	0	0	0	0	0	0	0	0	0.000201450443190975	0	0	0	0.000705076551168413	0	0	0.000201450443190975	0	0	0	0	0	0	0	0	0	0	0.000352538275584206	0	0	0	0	0	0	0	0	0.000201450443190975	0	0	0	0	0	0	0	0	0	0	0
k__Bacteria|p__Actinobacteria|c__Coriobacteriia|o__Coriobacteriales|f__Coriobacteriaceae|g__Senegalimassilia	0.000201450443190975	0	0	0	0	0	0	0	0	0	0.0008058017727639	0	0	0	0	0	0	0.000251813053988719	0	0	0	0	0	0	0	0	0	0	0	0	0	0	0	0	0	0	5.03626107977438e-05	0	0	0.000151087832393231	0	0	0	5.03626107977438e-05	0	0	0	0	0
k__Bacteria|p__Firmicutes|c__Erysipelotrichia|o__Erysipelotrichales|f__Erysipelotrichaceae|g__Dielma	5.03626107977438e-05	5.03626107977438e-05	0	0	0.000201450443190975	0	0	0	0	0	0.000302175664786463	0	0	0	0.000100725221595488	0	0	0	0	0	0	0	0	0	0	0	0	0	0	0	0	0	0	0	5.03626107977438e-05	0	0	0	0	0	0	0	0	0	0	0	0	0	0
k__Bacteria|p__Firmicutes|c__Clostridia|o__Clostridiales|f__Lachnospiraceae|g__Sellimonas	0.00221595487510073	0	0.000856164383561644	0	0	0.0132957292506044	0.000201450443190975	0	0.00820910556003223	0.000856164383561644	0	0	0.000352538275584206	0.00110797743755036	5.03626107977438e-05	0.000251813053988719	0	0	0	0	0	0	0	0	0	0	0.000503626107977438	0	5.03626107977438e-05	0.0027699435938759	0	0	0	0	0	0	0	0	0	0	0.000553988718775181	0	5.03626107977438e-05	0	5.03626107977438e-05	0	0	0.000100725221595488	5.03626107977438e-05
k__Bacteria|p__Firmicutes|c__Clostridia|o__Clostridiales|f__Ruminococcaceae|g__Acetanaerobacterium	5.03626107977438e-05	0	0	0	0	0	5.03626107977438e-05	0	0	0	0	0	0	0	0	0	0	0	0	0	0	0	0	0	0	0	5.03626107977438e-05	0	0	0	0	0	0	0	0	0	0	0	0	0	0.000151087832393231	0	0	0	5.03626107977438e-05	0	0	0	0
k__Bacteria|p__Bacteroidetes|c__Bacteroidia|o__Bacteroidales|f__Porphyromonadaceae|g__Parabacteroides	0.00689967767929089	0.00387792103142627	0.00387792103142626	0.00181305398871877	0.0108783239323126	0	0.0672340854149879	0	0.00992143432715552	0.0271454472199839	0.00584206285253828	0	0.0477941176470589	0.00498589846897663	0.00448227236099919	0.0008058017727639	0	0.00629532634971797	0	5.03626107977438e-05	5.03626107977438e-05	0.00171232876712328	0.0421031426269138	0.0168714746172441	0.016317485898469	0.00856164383561644	0.018281627719581	0.006093875906527	0.0334407735697018	0.011784850926672	0.0217566478646253	0.00569097502014505	0.0122884770346495	0.0020648670427075	0.000604351329572925	0.000302175664786463	5.03626107977438e-05	0.00211522965350523	0.00594278807413377	0.00589242546333602	0.0250302175664787	0.000805801772763901	0.0293614020950845	0.00543916196615633	0.00412973408541499	0.0797240128928284	0.00357574536663981	0.0310737308622078	0.0121373892022562
k__Bacteria|p__Fusobacteria|c__Fusobacteriia|o__Fusobacteriales|f__Fusobacteriaceae|g__Fusobacterium	0	0.000100725221595488	0	0	5.03626107977438e-05	0	0	0.00206486704270749	0	0.0016116035455278	5.03626107977438e-05	0.0114323126510878	0	0	0.000201450443190975	0	0.448680499597099	0.000151087832393231	5.03626107977438e-05	5.03626107977438e-05	0	0.000302175664786463	5.03626107977438e-05	0	0.000201450443190975	0	5.03626107977438e-05	0.000201450443190975	0.0803283642224012	0.000201450443190975	0.0126410153102337	0	0	0	0	0.000151087832393232	0.0567082997582594	0.000100725221595488	0	0	0	5.03626107977438e-05	0	0	0	0.000100725221595488	0	0	0.000151087832393231
k__Bacteria|p__Firmicutes|c__Erysipelotrichia|o__Erysipelotrichales|f__Erysipelotrichaceae|g__Erysipelatoclostridium	0.000151087832393231	0.000100725221595488	5.03626107977438e-05	0	0.000151087832393232	0.0417002417405319	0.000604351329572925	5.03626107977438e-05	0.00669822723609992	0.000151087832393231	0.000151087832393231	0.00528807413376309	0.000201450443190975	0.00040290088638195	0	5.03626107977438e-05	0.082947219983884	0	0	0.0262389202256245	0	0	0	0.000302175664786463	0.00307211925866237	0	0.000100725221595488	5.03626107977438e-05	0.000100725221595488	0	0.00297139403706688	0	0	5.03626107977438e-05	0.000151087832393231	0.00100725221595488	0.000956889605157131	5.03626107977438e-05	0	0	0	0	0	0	0.000100725221595488	0.00407937147461724	0.00110797743755036	0	0
k__Bacteria|p__Firmicutes|c__Clostridia|o__Clostridiales|f__Lachnospiraceae|g__Robinsoniella	0	0	0	0	0	0	0	0	0	0	5.03626107977438e-05	0	0	0	0	0	0	0	0	0.00412973408541499	0	0	0	0	0	0	0	0	0	0	0	0	0	0	0	0	0	0	0	0	0	0	0	0	0	0	0	0	0
k__Bacteria|p__Firmicutes|c__Clostridia|o__Clostridiales|f__Lachnospiraceae|g__Coprococcus_2	0	0	0	0	0	0	0.00115834004834811	0	5.03626107977438e-05	0	0.00302175664786463	0	0	0	0.00750402900886382	0	0	0.00926672038678485	0	0	0	0.00146051571313457	0	0.00156124093473006	0	0	0	0.00110797743755036	0	0	0	5.03626107977438e-05	0	0	0.000100725221595488	0	0	0.00236704270749396	5.03626107977438e-05	0.00302175664786463	0	0.00614423851732474	0	0	0	0	0.00881345688960516	0	0
k__Bacteria|p__Proteobacteria|c__Betaproteobacteria|o__Burkholderiales|f__Comamonadaceae|g__Comamonas	0	0	0	0	0	0	0	0	0	0	0	0	0	0	0.00040290088638195	0	0	0.000151087832393231	0	0	0	0	0	0	0	0	0	0	0	0	0	0	0	0	0	0	0.000251813053988719	0	0	0	0	0	0	0	0	0	0	0	0
k__Bacteria|p__Actinobacteria|c__Actinobacteria|o__Corynebacteriales|f__Corynebacteriaceae|g__Corynebacterium	5.03626107977438e-05	0	0	0	0	0	0	0	0	0	0	0	0	0	0	0	0	0	0	0	0	0	5.03626107977438e-05	0	0	0	0	0	0	0	0	0	0	0	0	0	0	0	0	0	0	0	0	0	0	0	0	0	0
k__Bacteria|p__Firmicutes|c__Clostridia|o__Clostridiales|f__Peptostreptococcaceae|g__Romboutsia	0.00523771152296535	0	5.03626107977438e-05	0.000201450443190975	0.000302175664786463	0.0265914585012087	0.00151087832393231	0	0.00443190975020145	0	0.0048348106365834	0	0.00689967767929089	0.00302175664786463	0.0016116035455278	0.0206486704270749	5.03626107977438e-05	0.00125906526994359	0	0	0.000856164383561644	0.00176269137792103	0	0.000151087832393231	0	0.00105761482675262	0.000755439161966156	0.000856164383561644	0.000151087832393231	0.0269439967767929	0.00423045930701048	0.000553988718775181	0.00186341659951652	0.00261885576148268	0.0124395648670427	0.00292103142626914	0.0767022562449637	0.0150080580177276	0.00418009669621273	0.00156124093473006	0.00146051571313457	0.000302175664786463	0.000151087832393231	0.0008058017727639	0.00141015310233683	0.00191377921031426	0.0016116035455278	0.00317284448025786	0.000654713940370669
k__Bacteria|p__Firmicutes|c__Clostridia|o__Clostridiales|f__Ruminococcaceae|g__Oscillospira	0	0	0	0	0	0	0	0	0	0	0.000151087832393231	0	0	0	0.000302175664786463	0	0	0	0	0	0	0	0	0	0	0	0	0	0	0	0	0	0	0	5.03626107977438e-05	0	0	0	0	0	5.03626107977438e-05	0	0	0	0	0	0	0	0
k__Bacteria|p__Actinobacteria|c__Coriobacteriia|o__Coriobacteriales|f__Coriobacteriaceae|g__Atopobium	0	0	0	0	0	0	0	0.000100725221595488	0	0.000251813053988719	0	0.000100725221595488	0	0	0	0	0	0	5.03626107977438e-05	0.000201450443190975	0	0	0.000100725221595488	5.03626107977438e-05	5.03626107977438e-05	0	0	5.03626107977438e-05	0	0	0	0	0	0	0	0	0.000151087832393231	0	0	5.03626107977438e-05	0	0	0	0	0	0	0	0	0
k__Bacteria|p__Firmicutes|c__Clostridia|o__Clostridiales|f__Peptostreptococcaceae|g__Peptostreptococcus	0	0	0	0	0	5.03626107977438e-05	0	0.000151087832393231	5.03626107977438e-05	0.000100725221595488	0	0.00468372280419017	0	0	0.000100725221595488	0	0	5.03626107977438e-05	5.03626107977438e-05	0.000302175664786463	0	0.000453263497179694	0	0	0	0	0	0	0	0	0	0	0	0	0	0	0.000100725221595488	5.03626107977438e-05	0	5.03626107977438e-05	0	0	0	0	0.000100725221595488	0	0	0	0
k__Bacteria|p__Proteobacteria|c__Deltaproteobacteria|o__Desulfovibrionales|f__Desulfovibrionaceae|g__Bilophila	0.00594278807413376	0.00911563255439162	0	0	0.00110797743755036	0	0.0155620467365028	0	0	0.00302175664786463	0.00292103142626914	0	0	0.000654713940370669	0.000906526994359388	0.000654713940370669	0.0209508460918614	0.00100725221595488	0	0	0	0.00171232876712329	0	0.00810838033843674	0	0.00135979049153908	0.00357574536663981	0.00307211925866237	0.00151087832393231	5.03626107977438e-05	0.00211522965350524	0.00171232876712329	0.00171232876712329	0.000352538275584206	0.000100725221595488	0.000705076551168413	5.03626107977438e-05	0.000604351329572925	0	0.00135979049153908	0.00171232876712329	0.000151087832393231	0.00327356970185334	0.00146051571313457	0.00120870265914585	0.00221595487510073	0.00105761482675262	0.00221595487510073	0.00271958098307816
k__Bacteria|p__Firmicutes|c__Clostridia|o__Clostridiales|f__Lachnospiraceae|g__Roseburia	0.0539383561643835	0	0.0184327155519742	0	0.0173751007252216	0	0.00206486704270749	5.03626107977438e-05	0.00825946817082998	5.03626107977438e-05	0.0254834810636583	0.0365128928283642	0.0581184528605963	0.0290088638195003	0.00936744560838034	0.0227639000805802	0.000352538275584206	0.0377215954875101	0	0.0604351329572925	0	0.0240229653505237	0	5.03626107977438e-05	0	0.0403404512489927	0.0263900080580176	0.0200946817082997	0.00982070910556003	0.0774576954069299	0.0126913779210314	0.00297139403706689	0.0369157937147461	0.0755439161966157	0.0188356164383561	0.0964947622884771	0.0346494762288476	0.0398368251410154	0.0356567284448025	0.0241236905721193	0.0327356970185335	0.0225624496373892	0.0236200644641419	0.0340451248992748	0.00634568896051571	0	0.0351531023368252	0.0440672844480258	0.00367647058823529
k__Bacteria|p__Firmicutes|c__Clostridia|o__Clostridiales|f__Lachnospiraceae|g__Ruminococcus_gnavus_group	0.00105761482675262	0	0.000906526994359387	0.100523771152296	0.0591760676873489	0	0.00654713940370668	0.00629532634971797	0.00347502014504432	0.0833501208702659	0	0	0.0170729250604351	0.000453263497179694	0.000100725221595488	0	0.00100725221595488	0	0	0.00861200644641418	0.0254834810636584	0	5.03626107977438e-05	0.000201450443190975	0	5.03626107977438e-05	0.00141015310233683	0.0008058017727639	0.0173751007252216	5.03626107977438e-05	0.0144540692989524	0.000100725221595488	0.000151087832393231	0	0.00337429492344883	5.03626107977438e-05	0.0242747784045125	0.00231668009669621	0.0008058017727639	0	0.000151087832393231	0	0.000100725221595488	0	0.00226631748589847	0.0162167606768734	5.03626107977438e-05	0.0104754230459307	0.000302175664786463
k__Bacteria|p__Synergistetes|c__Synergistia|o__Synergistales|f__Synergistaceae|g__Cloacibacillus	0	0	0.0024174053182917	0	0	0	0	0	0	0	0	0	0	0	0.00040290088638195	0	0	0	0	0	0	5.03626107977438e-05	0	0.000302175664786463	0	0	0	0	0	0	0	5.03626107977438e-05	0	0	0	0.000100725221595488	0	0	0	0	0	0	0	0	0	0	0	0	0
k__Bacteria|p__Firmicutes|c__Clostridia|o__Clostridiales|f__Lachnospiraceae|g__Lachnospiraceae_NK4A136_group	0.000100725221595488	0	5.03626107977438e-05	0	0	0	0	0	0.000453263497179694	0	0.00508662369057212	0	0	0	0.00040290088638195	0	0	0.000251813053988719	0	0	0	0.000151087832393231	0	5.03626107977438e-05	0	0.00040290088638195	0	0	5.03626107977438e-05	0	0	0	0	0	0	5.03626107977438e-05	0.000201450443190975	0	0	0.000201450443190975	0	0	0	0.000151087832393231	0	0	0.000151087832393231	0	0
k__Bacteria|p__Firmicutes|c__Clostridia|o__Clostridiales|f__Ruminococcaceae|g__Papillibacter	5.03626107977438e-05	0	5.03626107977438e-05	0	0	0	0	0	0.000151087832393231	0	0.000100725221595488	0	0	5.03626107977438e-05	0	0	0	0	0	0	0	0	0	0	0	0	0	0	0	0	0	0	0	0	0	0.000100725221595488	0	0	0	0	0	0	0	0	0	0	0	0	0
k__Bacteria|p__Firmicutes|c__Clostridia|o__Clostridiales|f__Ruminococcaceae|g__Butyricicoccus	0.00141015310233683	0	0.0203464947622884	0	0.00639605157131345	0	0.000201450443190976	5.03626107977438e-05	0.0817888799355358	0	0.00946817082997582	0.000151087832393231	0.00559024979854956	0.00695004029008864	0.00201450443190975	0.00901490733279613	0.0132453666398066	0.00266921837228042	5.03626107977438e-05	0	0.0205479452054795	0.00130942788074134	0	0.000705076551168413	0	0.00543916196615632	0.00317284448025786	0.0016116035455278	0.0056406124093473	0.00629532634971797	5.03626107977438e-05	0.000453263497179694	0.00216559226430298	0.00362610797743755	0.00362610797743756	0.0224617244157937	0.00110797743755036	0.00599315068493151	0.0162671232876712	0.0028706688154714	0.00141015310233683	0.00246776792908944	0.0032232070910556	0.00418009669621273	0.00921635777598711	0.0008058017727639	0.0103746978243352	0.00151087832393231	0.00891418211120064
k__Bacteria|p__Proteobacteria|c__Gammaproteobacteria|o__Enterobacteriales|f__Enterobacteriaceae|g__Providencia	0	0	0	0	0	0.000755439161966156	0	0	0	0	0	0	0	0	0	0	0	0	0	0	0	0	0	0	0	0	0	0	0	0	0	0	0	0	0	0	0	0	0	0	0	0	0	0	0	0	0	0	0
k__Bacteria|p__Firmicutes|c__Clostridia|o__Clostridiales|f__Defluviitaleaceae|g__Defluviitaleaceae_UCG-011	0.000151087832393232	0.000100725221595488	0.000503626107977438	0	0	0	0.000553988718775181	0	0	0	0.000251813053988719	0	0	0	0	0	0	5.03626107977438e-05	0	0	0	0.000100725221595488	0	0.000100725221595488	0	0	0	0	0	0	0	0	0	0	0	0	0	0	0	0	0	0	5.03626107977438e-05	0	0	0	0	0	0
k__Bacteria|p__Firmicutes|c__Clostridia|o__Clostridiales|f__Lachnospiraceae|g__Tyzzerella_4	0.00040290088638195	0.0139000805801773	0	0.000100725221595488	0.0164685737308622	0	0.00186341659951652	0	0.012187751813054	0.000755439161966156	0.000453263497179694	5.03626107977438e-05	0.0137993553585818	0	0.00115834004834811	0	0	0	0	0.000352538275584206	0	0	0	0.00982070910556003	0	0	0	0.00186341659951652	0.00377719580983078	0.00040290088638195	0.00453263497179694	0	0	5.03626107977438e-05	0	0	0.0183319903303787	0.000755439161966156	0	0	0	0	0	0	0	0.00695004029008864	0	0	0
k__Bacteria|p__Actinobacteria|c__Coriobacteriia|o__Coriobacteriales|f__Coriobacteriaceae|g__Enorma	0	0	0	0	0	0	0	0	0	0	0	0	0	0	0	0	0	0	0	0	0	0	0	0	0	0	0	0	0	0	0	0	0.000100725221595488	0	0	0.000553988718775181	0	0	0	0	0	0	0	0	0	0	0	0.000352538275584206	0
k__Bacteria|p__Firmicutes|c__Clostridia|o__Clostridiales|f__Lachnospiraceae|g__Lachnoclostridium_12	0	0	0	0	0	0	0	0	0	0	0.000654713940370669	0	0	0	5.03626107977438e-05	0	0	0	0	0	0	0	0	0	0	0	0	0	0	0	0	0	0	0.000453263497179694	0	0	0	0	0.00135979049153908	0	0	5.03626107977438e-05	0	0	0	0	0	0	0
k__Bacteria|p__Firmicutes|c__Negativicutes|o__Selenomonadales|f__Veillonellaceae|g__Megamonas	0	0	0	0	0	0	0.00488517324738115	0	0	0	0	0	0	0	0.0401390008058018	0.0352034649476229	0	0.0126913779210314	0	0	0	0	0	0.00166196615632555	0	0.181053585817888	0	0.0573630136986301	0	0	0	0	0.0826954069298953	0.0169218372280419	0	0.0412469782433521	0	0	0	0	0	0	0	0.101228847703465	0	0	0.039887187751813	0	0
k__Bacteria|p__Firmicutes|c__Clostridia|o__Clostridiales|f__Ruminococcaceae|g__Ruminiclostridium_6	0.00669822723609992	0	0.000251813053988719	0	0	0	0	0	0	0	0.00256849315068493	0	0	0	5.03626107977438e-05	0	5.03626107977438e-05	0	0	0	0	0.00679895245769541	0	0	0	0	0	0	0	0	5.03626107977438e-05	0	0	0	0	0.0032232070910556	5.03626107977438e-05	0	0	0	0	5.03626107977438e-05	0	0.000100725221595488	0	0	0.00372683319903303	0	0
k__Bacteria|p__Firmicutes|c__Negativicutes|o__Selenomonadales|f__Acidaminococcaceae|g__Phascolarctobacterium	0.015511684125705	0.0241236905721193	0.00664786462530218	0	0.0110797743755036	0	0.032634971796938	0	0.00896454472199839	0.10958904109589	0.0142022562449638	0	0	0.000151087832393231	0.00735294117647059	0.0152598710717164	0.0222602739726027	0.0279512489927478	5.03626107977438e-05	0.000100725221595488	0.022209911361805	0.024576954069299	0	0.0219580983078163	0	0.00372683319903304	0.0734790491539081	0.0911059629331185	0.0417506043513296	0.00684931506849315	0.0227135374697824	0.00130942788074134	0.000151087832393231	0	0.00120870265914585	0.0109790491539081	0.000302175664786463	0	0.00815874294923449	0.0369661563255439	0.00659750201450443	0.0132957292506044	0.0802276390008058	0	0.000856164383561644	0	0.00387792103142627	0.000705076551168413	0.0361099919419823
k__Bacteria|p__Bacteroidetes|c__Bacteroidia|o__Bacteroidales|f__Porphyromonadaceae|g__Odoribacter	0	0.00468372280419017	0.00191377921031426	0	0.00579170024174053	0	0.00312248186946011	0	0.000755439161966156	0	0.00382755842062853	0.0441680096696213	0.000856164383561644	5.03626107977438e-05	0.00251813053988719	0.00151087832393231	0	0.00387792103142627	0	0	0	0.00468372280419017	0	0.0112308622078969	0	5.03626107977438e-05	0.00100725221595488	0.000956889605157131	0	0	0	5.03626107977438e-05	0	0.000100725221595488	0.000151087832393231	0.000151087832393231	0.000201450443190975	0	0	0	0	0.000352538275584206	0.000201450443190975	0.000151087832393231	0	0.000151087832393231	0.00151087832393231	0.000302175664786463	0
k__Bacteria|p__Firmicutes|c__Clostridia|o__Clostridiales|f__Ruminococcaceae|g__Eubacterium_coprostanoligenes_group	0.0179794520547943	0.000553988718775181	0.00105761482675262	0	0.00166196615632555	0	0.00851128122481869	5.03626107977438e-05	5.03626107977438e-05	0	0.00674858984689766	0.00508662369057212	0	0.00312248186946011	0.0234186140209508	0.00397864625302176	0.000100725221595488	0.0236704270749395	5.03626107977438e-05	5.03626107977438e-05	5.03626107977438e-05	0.00146051571313457	0	0.0344480257856568	0	0.000553988718775181	0.0016116035455278	0.00982070910556003	0	0.00110797743755036	0	0.000553988718775181	0	0.00246776792908944	5.03626107977438e-05	0.00387792103142627	0.000100725221595488	0.0016116035455278	0.000251813053988719	0.00146051571313457	0.00453263497179694	0.00146051571313457	0.00211522965350524	0.00428082191780822	0.00372683319903304	0	0.00312248186946012	0.000302175664786463	0
k__Bacteria|p__Firmicutes|c__Clostridia|o__Clostridiales|f__Lachnospiraceae|g__Tyzzerella_3	0	0.00538879935535857	0	0	0	0	0.00115834004834811	0	0	0	0	0	0	0	0	0	0	0	0	0	0	0	0	0	0	0.00317284448025786	0.00342465753424658	0.000100725221595488	0.0043815471394037	0.00649677679290894	0.00810838033843675	0.000604351329572925	0.00146051571313457	0	0.0024174053182917	0	5.03626107977438e-05	0	0.0342465753424658	0	5.03626107977438e-05	0.00146051571313457	0.000151087832393231	0	0.00548952457695407	0.0303182917002418	0	0	0.00206486704270749
k__Bacteria|p__Firmicutes|c__Clostridia|o__Clostridiales|f__Lachnospiraceae|g__Eubacterium_ruminantium_group	0	0	0	0	0	0	5.03626107977438e-05	0	0	0	0.00342465753424657	0	0	0.0235193392425463	0.0169721998388397	0	0.000201450443190975	0	0	0	0	0	0	0.000604351329572925	0	0	0	0	0	0	0	0	0	0.0130439161966156	0	0.0405922643029814	0	0	0	0.000755439161966156	0	0	0	0.0187852538275585	0	0	0.0231164383561644	0	0
k__Bacteria|p__Firmicutes|c__Clostridia|o__Clostridiales|f__Lachnospiraceae|g__Coprococcus_3	0	0	0	0	0.00105761482675262	0	0.0024174053182917	0	0	0	0.00453263497179694	0	5.03626107977438e-05	0.00846091861402095	0.00120870265914585	0	5.03626107977438e-05	0.010223609991942	0	5.03626107977438e-05	0.0321313456889605	0.00574133763094279	5.03626107977438e-05	0.00362610797743755	0	0.0024174053182917	0.0056406124093473	0.00256849315068493	0	0	0	5.03626107977438e-05	0.00271958098307816	0.00120870265914585	0.000251813053988719	0.00629532634971797	0	0.00282030620467365	0.00332393231265109	0.00397864625302176	0.00619460112812248	0.0024174053182917	0	0.00538879935535858	0.00362610797743755	0	0.0059931506849315	0.00498589846897663	0.00538879935535858
k__Bacteria|p__Firmicutes|c__Clostridia|o__Clostridiales|f__Family_XIII|g__Family_XIII_AD3011_group	0.000755439161966156	0.000453263497179694	0.00191377921031427	0	0.000302175664786463	0	0.000503626107977438	5.03626107977438e-05	0.00171232876712329	0	0.00191377921031426	0.000251813053988719	0	5.03626107977438e-05	0.000956889605157133	0.000503626107977438	0	0.000654713940370669	0	0	0	0.000956889605157132	0	0.00141015310233682	0	0	0	0.000705076551168413	0	0	0	0	0	5.03626107977438e-05	0	0.000654713940370669	0	0.000151087832393232	0	0.000100725221595488	0	0.000100725221595488	5.03626107977438e-05	0.000503626107977438	0.000503626107977438	0	0.000100725221595488	5.03626107977438e-05	0
k__Bacteria|p__Proteobacteria|c__Gammaproteobacteria|o__Enterobacteriales|f__Enterobacteriaceae|g__Klebsiella	0.0129431909750201	0	0	0.149929492344883	0.0252316680096696	0.0292103142626914	0.0103243352135375	0.00115834004834811	0.000100725221595488	0	0	0	0.000251813053988719	0.00579170024174053	0.000201450443190975	0.000956889605157131	0.008058017727639	0.00674858984689766	0.636986301369863	0.00684931506849315	0.00105761482675262	0.0551470588235294	0.0956889605157131	0.0128928283642224	0.287520145044319	0	0.000352538275584206	0.000100725221595488	0.000654713940370669	0.000654713940370669	0.00196414182111201	5.03626107977438e-05	0.000755439161966156	0.000151087832393231	0.000251813053988719	0.000100725221595488	0.000705076551168413	0.0591760676873489	0.000151087832393231	0.00100725221595488	5.03626107977438e-05	0.00911563255439162	0.0162671232876712	5.03626107977438e-05	0.038124496373892	0.0831486704270749	0.00911563255439162	0.000453263497179694	0.000503626107977438
k__Bacteria|p__Firmicutes|c__Negativicutes|o__Selenomonadales|f__Veillonellaceae|g__Anaeroglobus	0	0	0	0	0	0	5.03626107977438e-05	0.044016921837228	0	0	0	0.000100725221595488	0	0	0	0	0	0	0	0	0	0	0	5.03626107977438e-05	5.03626107977438e-05	0	0	0	0	5.03626107977438e-05	0	0	0	0	0	0	0	5.03626107977438e-05	0	0	0	0	0	0	5.03626107977438e-05	0.000100725221595488	0	0	0
k__Bacteria|p__Firmicutes|c__Negativicutes|o__Selenomonadales|f__Veillonellaceae|g__Megasphaera	0	0	0	0	0.0064464141821112	5.03626107977438e-05	0	0.00166196615632554	0	5.03626107977438e-05	5.03626107977438e-05	0	0	0	5.03626107977438e-05	0	0	0.011986301369863	0.000151087832393231	0.000100725221595488	5.03626107977438e-05	0	0	5.03626107977438e-05	0.000151087832393231	0	5.03626107977438e-05	0	0.000251813053988719	0.0008058017727639	5.03626107977438e-05	0.0169218372280419	0.0458803384367446	0	0.000302175664786463	0	0.000352538275584206	0.0177780016116035	0	0.000100725221595488	0.333753021756648	0	0.000100725221595488	0.0425564061240935	5.03626107977438e-05	0.000100725221595488	0	0	0
k__Bacteria|p__Firmicutes|c__Clostridia|o__Clostridiales|f__Lachnospiraceae|g__Coprococcus_1	0.00453263497179694	0.00151087832393231	0.0136986301369862	0	0.00196414182111201	0.000251813053988719	0.00589242546333602	0	0.00347502014504432	0	0.00508662369057212	0	0	0.00256849315068492	0.00292103142626914	0.00226631748589847	0	0.00407937147461724	0	0	0	0.00261885576148267	0	0.00151087832393232	0	0.00256849315068493	0.000755439161966156	0.000503626107977438	5.03626107977438e-05	5.03626107977438e-05	0.000100725221595488	0.000100725221595488	0.000503626107977437	0.00115834004834811	0.000553988718775181	0.00372683319903304	0.000100725221595488	0.000604351329572925	0.00256849315068493	0.00100725221595488	0.000100725221595488	0.00271958098307816	0.000805801772763901	0.000856164383561645	0.0040290088638195	0	0.00543916196615633	0.000553988718775181	0
k__Bacteria|p__Proteobacteria|c__Betaproteobacteria|o__Neisseriales|f__Neisseriaceae|g__Laribacter	0	0	0	0	0	0	0	0	0	0	0	0	0	0	0	0	0	0	0	0	0	0	0	0	0	0	0	0	0	0	0	0	0	0	0	0	0	0	0	0	0	0	0	0	0	0.000251813053988719	0	0	0
k__Bacteria|p__Firmicutes|c__Clostridia|o__Clostridiales|f__Ruminococcaceae|g__Ruminococcaceae_UCG-014	0	0	0	0	0	0	0.00674858984689766	0	0	0	0.00251813053988719	0	0	0.00135979049153908	0.00186341659951651	0	0	0.00342465753424658	0	0	0	0	0	0	0	0	0	0.000654713940370669	0	0	0	0	0	0	0	0	0	0	0	0.0008058017727639	0	0.00498589846897664	0	0	0	0	0.00231668009669621	0	0
k__Bacteria|p__Proteobacteria|c__Gammaproteobacteria|o__Pasteurellales|f__Pasteurellaceae|g__Aggregatibacter	0.00135979049153908	0	0	5.03626107977438e-05	0	0	0	0	0	0	0.000251813053988719	0	0	0	0	0	0	0.000151087832393231	0	0.000302175664786463	0	0	0	0	0	0	0	0	0	0	0	0	0	0	0	0	0.000503626107977438	0.000201450443190975	0	5.03626107977438e-05	0	0.000100725221595488	0	0	0	0	0	0	0
k__Bacteria|p__Firmicutes|c__Erysipelotrichia|o__Erysipelotrichales|f__Erysipelotrichaceae|g__Turicibacter	0.0008058017727639	5.03626107977438e-05	0	0	0	5.03626107977438e-05	0.000151087832393231	0	5.03626107977438e-05	0	0.00503626107977438	0	0	5.03626107977438e-05	0.000503626107977438	0.00473408541498791	0	0.00040290088638195	0	5.03626107977438e-05	0	5.03626107977438e-05	0	0	0	0	0	0	5.03626107977438e-05	0	0.000201450443190975	0	0.000151087832393231	0.00100725221595488	0	5.03626107977438e-05	0.000553988718775181	0.000201450443190975	0	0.00211522965350524	0	0.000654713940370669	5.03626107977438e-05	0.000100725221595488	0	0.000705076551168413	0.000151087832393231	0.000100725221595488	0
k__Bacteria|p__Firmicutes|c__Clostridia|o__Clostridiales|f__Lachnospiraceae|g__Eubacterium_ventriosum_group	0.00176269137792103	0	0.0008058017727639	0	0.00176269137792103	0	0.00156124093473005	0	0	0	0.000705076551168413	0.000201450443190975	0	0	0.00040290088638195	0.000553988718775181	0	0.000956889605157132	0	0	0	0.00105761482675262	0	0.000856164383561644	0	0.0234186140209508	0.000251813053988719	0.000755439161966156	0.000251813053988719	0.0008058017727639	0	5.03626107977438e-05	0.000352538275584206	0.0008058017727639	0.000201450443190975	0.000755439161966156	5.03626107977438e-05	0.00135979049153908	0.00141015310233683	0.000302175664786463	0.00141015310233683	0.00191377921031426	0	0.00186341659951652	0.00347502014504432	0	0.00292103142626914	0.000956889605157131	0.00261885576148268
k__Bacteria|p__Firmicutes|c__Negativicutes|o__Selenomonadales|f__Veillonellaceae|g__Veillonella	5.03626107977438e-05	0.000100725221595488	0.000151087832393231	0.00412973408541499	0.00926672038678485	0.096696212731668	0	0.0145044319097502	0	0.000453263497179694	0.00755439161966156	0.0233682514101531	0.00226631748589847	0.00266921837228042	0.00377719580983078	0.00775584206285253	0.000100725221595488	0.000856164383561644	0.0210012087026591	0.0164182111200645	0.00654713940370669	0.00146051571313457	0.0936744560838034	0.00146051571313457	0.132504029008864	0.000151087832393231	0.000100725221595488	5.03626107977438e-05	0.00287066881547139	0.00458299758259468	0.00125906526994359	0	0	5.03626107977438e-05	0.0020648670427075	0.000705076551168413	0.00221595487510072	0.0133964544721998	0	0.000251813053988719	5.03626107977438e-05	0.000302175664786463	0.000906526994359388	0	0.000654713940370669	0.0232171635777599	0.000302175664786463	0.000352538275584206	0
k__Bacteria|p__Firmicutes|c__Clostridia|o__Clostridiales|f__Peptostreptococcaceae|g__Terrisporobacter	0.000604351329572925	0	0	0	0	0.000151087832393231	0	0	0	0	0	0	0	0	0.000251813053988719	0.000755439161966156	0.0314766317485898	0.000100725221595488	0	0	0	0	0	0	0	0	0	0	0	0	5.03626107977438e-05	0	0	0	0	5.03626107977438e-05	0	0.000604351329572925	0	0	0	0	0	0	0	0	0.000151087832393231	0	0
k__Bacteria|p__Firmicutes|c__Clostridia|o__Clostridiales|f__Lachnospiraceae|g__Lachnospiraceae_FCS020_group	5.03626107977438e-05	0	0.000201450443190975	0	0.000453263497179694	0	0	0	0	0	0.00619460112812247	0	0	0.00256849315068493	0.00105761482675262	0.00191377921031426	5.03626107977438e-05	0.00120870265914585	0	0	0	0.00040290088638195	0	5.03626107977438e-05	0	0.00151087832393231	0	0.000201450443190975	0.000352538275584206	0	0	0.000100725221595488	0.000352538275584207	0.00518734891216761	0.000151087832393231	0.00115834004834811	0.000604351329572925	0.0012590652699436	0.00100725221595488	0.000604351329572925	0.000100725221595488	0.00100725221595488	5.03626107977438e-05	0.00135979049153908	0.000251813053988719	0	0.0032232070910556	0.000201450443190975	0.000503626107977438
k__Bacteria|p__Firmicutes|c__Clostridia|o__Clostridiales|f__Lachnospiraceae|g__Anaerosporobacter	0	0	0	0	0	0.0142526188557615	0	0	0	0	0	0	0	0	0.00100725221595488	0	0	0	5.03626107977438e-05	0	0	0	0	0	0	0	0	0	0	0	0	0	0	0	0	0	0	0	0	0	0	0	0	0	0	0	0	0	0
k__Bacteria|p__Firmicutes|c__Clostridia|o__Clostridiales|f__Ruminococcaceae|g__Ruminococcaceae_NK4A214_group	0.00191377921031426	0.00201450443190975	0.00956889605157131	0	0.000956889605157131	0	0.00115834004834811	0	0.000352538275584206	0	0.00433118452860596	0	0	0.000302175664786463	0.00256849315068493	0.00120870265914585	0	0.00171232876712329	0	0	0	0.000503626107977438	0	0.00438154713940371	0	0	0	0.00135979049153908	0	0	0	5.03626107977438e-05	0.000100725221595488	0.000956889605157132	0	5.03626107977438e-05	5.03626107977438e-05	0.00105761482675262	0.000100725221595488	0.000352538275584206	0	0.000553988718775181	0.00176269137792103	0.00780620467365028	0	0	0.000604351329572925	0	0
k__Bacteria|p__Bacteroidetes|c__Bacteroidia|o__Bacteroidales|f__Prevotellaceae|g__Paraprevotella	0	0.00790692989524576	0	0	0.00987107171635777	0	0	0	0	0	0.0027699435938759	0	0	5.03626107977438e-05	0.00992143432715552	0	0	0.000151087832393232	0	0	0	0	0	0.000151087832393232	0	0.0132957292506043	0	0.0145547945205479	0	0	0	0	0.0170225624496373	0	0.000251813053988719	0.00317284448025786	0.000151087832393231	0.000201450443190975	0	0.000755439161966157	0	0.0139000805801773	0	0.0016116035455278	0	0	0	0.00896454472199839	0
k__Bacteria|p__Firmicutes|c__Erysipelotrichia|o__Erysipelotrichales|f__Erysipelotrichaceae|g__Faecalitalea	0.000705076551168413	0	0	0	0	0	0	0	0	0.000302175664786463	0	0	0	0	0	0	0.0362107171635778	0	0	0	0	0	0	0	0.000201450443190975	0	5.03626107977438e-05	0.000302175664786463	0.000100725221595488	5.03626107977438e-05	0.0012590652699436	5.03626107977438e-05	0	0	0	0	0	0.000100725221595488	0	0	0	0	0	0.000100725221595488	0.000201450443190975	0	0	0.000100725221595488	5.03626107977438e-05
k__Bacteria|p__Firmicutes|c__Clostridia|o__Clostridiales|f__Lachnospiraceae|g__Anaerostipes	0.00171232876712328	0.00130942788074134	0.00292103142626914	0	0.000352538275584206	5.03626107977438e-05	0.00105761482675262	0.0191377921031426	0.0444701853344077	0.00292103142626914	0.00347502014504432	0	0	0.0132453666398066	0.00191377921031426	0.018281627719581	0.00634568896051571	0.00110797743755036	0	0.0024174053182917	0	0.0032232070910556	0	0.000453263497179694	5.03626107977438e-05	0.0125906526994359	0.00523771152296535	0.00105761482675262	0.00896454472199838	0.0132957292506043	0.0177780016116035	0.000100725221595488	0.000503626107977438	0.00332393231265109	0.00881345688960516	0.107775987107171	0.0165692989524577	0.00594278807413376	0.110243755036261	0.000553988718775181	0.00100725221595488	0.0139000805801773	0.00221595487510073	0.00498589846897663	0.0210515713134568	0.0600322320709106	0.0196414182111201	0.00412973408541499	0.00730257856567284
k__Bacteria|p__Firmicutes|c__Bacilli|o__Bacillales|f__Family_XI|g__Gemella	0.000352538275584206	5.03626107977438e-05	0	0	0	0.000251813053988719	0	0.000151087832393231	0	0.000151087832393231	0	0	5.03626107977438e-05	5.03626107977438e-05	0	0	0	0	0	0.000100725221595488	0	0	0	0.000100725221595488	0	0	5.03626107977438e-05	0	0	0.000201450443190975	5.03626107977438e-05	0	0	0	0	0.000151087832393231	0.000503626107977438	0.000251813053988719	0	5.03626107977438e-05	0	0	0	0.000100725221595488	5.03626107977438e-05	0	0	5.03626107977438e-05	0.000100725221595488
k__Bacteria|p__Firmicutes|c__Clostridia|o__Clostridiales|f__Lachnospiraceae|g__Cellulosilyticum	0	0	0	0	0	0.0168211120064464	0	0	0	0	0	5.03626107977438e-05	0	0	0.00317284448025786	0	0	0	5.03626107977438e-05	0	0	0	0	0	0	0	0	0	0	0	0	0	0	0	0	0	0	0	0	0	0	0	0	0	0	0	0	0	0
k__Bacteria|p__Firmicutes|c__Clostridia|o__Clostridiales|f__Lachnospiraceae|g__Ruminococcus_torques_group	0.00241740531829171	0.000654713940370669	0.0111301369863014	0	0.000503626107977438	0.0016116035455278	0.00231668009669622	0	0.0395850120870267	0.00871273166800967	0.0110294117647059	5.03626107977438e-05	0.00916599516518937	0.0108783239323126	0.00327356970185335	0.00367647058823529	0	0.00715149073327962	0	0.00669822723609991	0.00795729250604351	0.00997179693795326	0	0.00115834004834811	0	0.014756244963739	0.00266921837228042	0.00387792103142626	0.000805801772763901	0.0146555197421434	0.000251813053988719	0.000705076551168413	0.00815874294923448	0.00216559226430298	0.00997179693795326	0.0104754230459307	0.0450241740531829	0.00992143432715552	0.00931708299758259	0.0127417405318291	0.00342465753424657	0.00216559226430297	0.00236704270749396	0.00589242546333601	0.0180298146655923	0	0.0109286865431104	0.00166196615632554	0.00407937147461725
k__Bacteria|p__Firmicutes|c__Clostridia|o__Clostridiales|f__Lachnospiraceae|g__Pseudobutyrivibrio	0	0	0	0	0	0	0	0	0	0	0.000100725221595488	0	0	0	0	0	5.03626107977438e-05	0.00292103142626914	0	0	0	0	0	0	0	0	0	0	0	0	0	5.03626107977438e-05	0	0.000151087832393231	0	0	0	0.000100725221595488	0	0	0	0.00151087832393231	0	0.00110797743755036	0	0	0	0	0
k__Bacteria|p__Firmicutes|c__Clostridia|o__Clostridiales|f__Ruminococcaceae|g__Oscillibacter	0.00191377921031426	0.00251813053988718	0.00266921837228042	0	0.00146051571313457	0	0.00438154713940371	0	0.00287066881547139	0	0.00201450443190975	0	0.000553988718775181	0.000251813053988719	0.000805801772763901	0.000352538275584206	0	0.000604351329572926	0	0	0.00201450443190975	0.000352538275584206	0	0.000906526994359388	0	0.000151087832393231	0.00206486704270749	0.000755439161966156	0.000151087832393231	0	0.000201450443190975	5.03626107977438e-05	0.000352538275584206	0	5.03626107977438e-05	0.000956889605157132	5.03626107977438e-05	0	5.03626107977438e-05	0.000201450443190975	0.00266921837228042	0	0.00292103142626914	0.000503626107977438	0.0008058017727639	0.000856164383561644	0.000151087832393232	0.00110797743755037	0.000503626107977438
k__Bacteria|p__Proteobacteria|c__Gammaproteobacteria|o__Enterobacteriales|f__Enterobacteriaceae|g__Escherichia-Shigella	0.0147562449637389	0.00705076551168413	0.00433118452860596	0.0130439161966156	0.178182917002417	0.237711522965351	0.00151087832393231	0.00271958098307816	0.000201450443190975	0.10425060435133	0.0561543110394843	0.0394842868654311	0.0494057211925866	0.00317284448025786	0.00110797743755036	0.0309226430298147	0.167657131345689	0.000956889605157131	0.000201450443190975	0.347854552780016	0.00589242546333602	0.116639806607575	0.449838839645447	0.154210314262691	0.0204975825946817	5.03626107977438e-05	0.00100725221595488	0.00146051571313457	0.125	0.00251813053988719	0.0350523771152297	0.247532232070911	0.0166196615632554	0.00105761482675262	0.00664786462530218	0	0.00669822723609992	0.000705076551168413	0.00251813053988719	0.0159649476228848	0.00115834004834811	0.0508158742949235	0.0348005640612409	0.000906526994359388	0.000705076551168413	0.0153605962933118	0.00115834004834811	0.00825946817082998	0.000503626107977438
k__Bacteria|p__Firmicutes|c__Clostridia|o__Clostridiales|f__Ruminococcaceae|g__Ruminococcaceae_UCG-009	0	0	0.000352538275584206	0	0	0	0	0	0.000302175664786463	0	0.00110797743755036	5.03626107977438e-05	0	0	0.000453263497179694	0	0	0.0008058017727639	0	0	0	0.000100725221595488	0	0.000453263497179694	0	0	0	0.000100725221595488	0	0	0	0	5.03626107977438e-05	0.000100725221595488	0	0	0	0.000100725221595488	0	0	0	5.03626107977438e-05	0	0.000151087832393231	5.03626107977438e-05	0	0	5.03626107977438e-05	0
k__Bacteria|p__Firmicutes|c__Clostridia|o__Clostridiales|f__Family_XI|g__Peptoniphilus	0	0	0	0	0	5.03626107977438e-05	0	0	0	5.03626107977438e-05	0	5.03626107977438e-05	0	0	0	0	0	0	0.000553988718775181	0	0	0	0	0	0	0	0	0	0	0	0	0	0	0	0	0	0	0	0	0	0	0	0	0	0	0	0	0	0
k__Bacteria|p__Firmicutes|c__Clostridia|o__Clostridiales|f__Family_XIII|g__Mogibacterium	0.000100725221595488	0	0	0	0	0	0	5.03626107977438e-05	0	0	0	0.00110797743755036	0	0	0	0	0	0	5.03626107977438e-05	0	0	5.03626107977438e-05	0	0	0	0	0	0	0	0	0	0	0	0	0	0	0.000100725221595488	0.000100725221595488	0	0	0	0	0	0.000100725221595488	0	0	0	0	5.03626107977438e-05
k__Bacteria|p__Actinobacteria|c__Coriobacteriia|o__Coriobacteriales|f__Coriobacteriaceae|g__Olsenella	0	0	0	5.03626107977438e-05	0	5.03626107977438e-05	0	0.000151087832393231	0	5.03626107977438e-05	5.03626107977438e-05	0.000856164383561644	5.03626107977438e-05	0	0	5.03626107977438e-05	0	0	0	0	0	0.000201450443190975	5.03626107977438e-05	0.000201450443190975	0	0	0	0	0	0.000251813053988719	0	0	0	0	0	0	0	0	5.03626107977438e-05	0	0	0	5.03626107977438e-05	0	0	5.03626107977438e-05	0	0	0
k__Bacteria|p__Firmicutes|c__Clostridia|o__Clostridiales|f__Lachnospiraceae|g__Hungatella	0.000453263497179694	0	0.00130942788074134	0	0.000201450443190975	0	0.000956889605157131	0	0.00166196615632554	5.03626107977438e-05	0.000201450443190975	0.0307715551974214	0.00196414182111201	0	0.000100725221595488	0	0	0	0	0.0437651087832393	0	5.03626107977438e-05	0	0.00533843674456084	0	0	0.000302175664786463	0	0	5.03626107977438e-05	0.0008058017727639	0	0	0	0	0	0	0	0	0	0.000201450443190975	0	0	0.000100725221595488	5.03626107977438e-05	0.000956889605157131	0	0.000100725221595488	0
k__Bacteria|p__Bacteroidetes|c__Bacteroidia|o__Bacteroidales|f__Prevotellaceae|g__Prevotella_6	0	0	5.03626107977438e-05	0	0	0	0	0	0	0	0	0	0	0	0	0	0	0	0.00040290088638195	0	0	0	0	0	0	0	0	0	0	0	0	0	0	0	0	0	0	0	0	0	0	0	0	0	0	0	0	0	0
k__Bacteria|p__Proteobacteria|c__Gammaproteobacteria|o__Pasteurellales|f__Pasteurellaceae|g__Haemophilus	0.000503626107977438	0.00130942788074134	5.03626107977438e-05	0.000100725221595488	0.000100725221595488	0.000201450443190975	0	0.00120870265914585	5.03626107977438e-05	0	0.000755439161966156	0	0.00040290088638195	0.000956889605157131	0	0.000856164383561644	0	0.00649677679290894	0	0.000100725221595488	0	0.00548952457695407	0	0	0.00040290088638195	0.000100725221595488	0	0	0.000151087832393231	0.00221595487510073	0.000856164383561644	0	0	0.000151087832393231	0	0	0.0151087832393232	0.0113315874294924	0	0.00151087832393231	0	0.00458299758259468	0.000201450443190975	0.000100725221595488	0.000503626107977438	0.00040290088638195	0.000453263497179694	0.000100725221595488	0
k__Bacteria|p__Actinobacteria|c__Actinobacteria|o__Bifidobacteriales|f__Bifidobacteriaceae|g__Gardnerella	0	0	0	0	0	0	0	0	0	0	0	0	0	0	0	0	0	0	0	0	0	0	0	0	0	0	0	0	0	0	0	0	0	0	0	0	0	0	0	0	0	0	0	0	0	0.000151087832393231	0	0	0
k__Bacteria|p__Firmicutes|c__Clostridia|o__Clostridiales|f__Lachnospiraceae|g__Shuttleworthia	0	0	5.03626107977438e-05	0	0	0	0.000100725221595488	0	0.000956889605157131	0	0.000151087832393231	5.03626107977438e-05	0	0.000100725221595488	0	0	0	0	0	0	0	0	0	0	0	0	0	0	0	0	0	0	0	0	0	0	0	0	0	0	0	0	0	0.000151087832393231	0	0	0	0	0
k__Bacteria|p__Firmicutes|c__Clostridia|o__Clostridiales|f__Eubacteriaceae|g__Eubacterium	0.00292103142626914	0	0.000251813053988719	0	0	0	0	0	0	0.000100725221595488	0.000251813053988719	0	0	0	5.03626107977438e-05	0	0	0	0	0	0	0	0	0	0	0	0	0	0	0	0	0	0	0	0	0	5.03626107977438e-05	0	0	0	0.000100725221595488	0	0	0	0	0	0	0	0
k__Bacteria|p__Proteobacteria|c__Gammaproteobacteria|o__Pseudomonadales|f__Moraxellaceae|g__Acinetobacter	0	0	0	0	0	0	0	0	0	0	0	0	0	0.00105761482675262	0	0	0	0	0	0	0	0	0	0	0	0	0	0	0	0	0	0	0	0	0	0	0	0	0	0	0	0	0	0	0	0	0	0	0
k__Bacteria|p__Firmicutes|c__Clostridia|o__Clostridiales|f__Ruminococcaceae|g__Ruminococcaceae_UCG-008	0	0	0	0	0	0	0	0	0	0	0.0096696212731668	0	0	0	0	0	0	0	0	0	0	0	0	0	0	0	0	0	0	0	0	0	0	5.03626107977438e-05	0	0	0	0	0	0	0	0	0	0	0	0	0	0	0
k__Bacteria|p__Firmicutes|c__Clostridia|o__Clostridiales|f__Ruminococcaceae|g__Ruminococcaceae_UCG-004	0.00423045930701048	0.00115834004834811	0.00700040290088638	0	0.00317284448025786	0	0.0008058017727639	0	0.0040290088638195	0	5.03626107977438e-05	0.00367647058823529	0	0.000453263497179694	0	0.00191377921031426	0	0.00261885576148268	0	0	0	0.00105761482675262	0	5.03626107977438e-05	0	0.00115834004834811	0.00156124093473006	0.000856164383561644	0.000251813053988719	0.000151087832393231	0	5.03626107977438e-05	5.03626107977438e-05	0.000604351329572925	0	0.00528807413376309	0	0.000755439161966156	0	0	0.000956889605157131	0	0.00120870265914585	0	0.000201450443190975	0	5.03626107977438e-05	0.000453263497179694	0
k__Bacteria|p__Lentisphaerae|c__Lentisphaeria|o__Victivallales|f__Victivallaceae|g__Victivallis	0.000151087832393231	0	0	0	0	0	0	0	0	0	0	0	0	0	5.03626107977438e-05	0.000503626107977438	0	0.000100725221595488	0	0	0	0	0	0.00266921837228042	0	0	0	0	0	0	0	5.03626107977438e-05	0	0	0	0.000151087832393231	0	0	0	0	0	0	0.000302175664786463	0	0	0	0	0	0
k__Bacteria|p__Firmicutes|c__Bacilli|o__Lactobacillales|f__Leuconostocaceae|g__Leuconostoc	0	0	0	0	0	0	0	0	0	0	0	0	0	0	0	5.03626107977438e-05	0	0	0	0	0	0	0	0	0	0	0	0	0	0	0	0	0	0	0	0	0	5.03626107977438e-05	0	0	0	0	0.000100725221595488	0	0	0	0	0	0.000100725221595488
k__Bacteria|p__Actinobacteria|c__Coriobacteriia|o__Coriobacteriales|f__Coriobacteriaceae|g__Gordonibacter	0.000151087832393232	0	0.000705076551168413	0	0	0	0.000100725221595488	0	0.000151087832393231	0	0.000251813053988719	0.000100725221595488	0	0	0	0.000100725221595488	0	0	0	0	0	5.03626107977438e-05	0	0	0	0	0	0	0	0	0	0	0	5.03626107977438e-05	0	0.000755439161966156	0	0	0	0	5.03626107977438e-05	0	0	5.03626107977438e-05	0	0	0.000453263497179694	0	0.000100725221595488
k__Bacteria|p__Fusobacteria|c__Fusobacteriia|o__Fusobacteriales|f__Leptotrichiaceae|g__Leptotrichia	0	0	0	0	0	0	0	0	0	0	0	0	0	0	0	0	0	0	0	0	0	0	0	0	0	0	0	0	0	0	0	0	0	0	5.03626107977438e-05	0	0	0	0	0	0	0	0	0	0	0	0	0	0
k__Bacteria|p__Firmicutes|c__Erysipelotrichia|o__Erysipelotrichales|f__Erysipelotrichaceae|g__Erysipelotrichaceae_UCG-004	0	0	0	0	0	0	0	0	0	0	0.000151087832393231	0	0	0	0	0	0	0	0	0	0	0	0	0	0	0	0	0	0	0	0	0	0	0	0	0	0	0	0	0	0	0	0	0	0	0	0	0	0
k__Bacteria|p__Firmicutes|c__Clostridia|o__Clostridiales|f__Ruminococcaceae|g__Flavonifractor	0.00120870265914585	0.00146051571313457	0.00130942788074134	0	0.0008058017727639	0	0.00191377921031426	0.00206486704270749	0.00206486704270749	0.00146051571313457	0.00337429492344883	0.00130942788074134	0.00135979049153908	0.000201450443190975	0	0	5.03626107977438e-05	0.000201450443190975	0	0	0.00614423851732474	0.000352538275584206	0	0	0	0.000251813053988719	0.000503626107977438	0.000604351329572925	0.00125906526994359	0.000201450443190975	0.000503626107977438	5.03626107977438e-05	5.03626107977438e-05	0	0	0.000302175664786463	5.03626107977438e-05	0	5.03626107977438e-05	0.000100725221595488	0.00105761482675262	0	0.00100725221595488	5.03626107977438e-05	0.0024174053182917	0.00508662369057212	5.03626107977438e-05	0.000251813053988719	0.000553988718775181
k__Bacteria|p__Firmicutes|c__Erysipelotrichia|o__Erysipelotrichales|f__Erysipelotrichaceae|g__Erysipelotrichaceae_UCG-007	0	0	5.03626107977438e-05	0	0	5.03626107977438e-05	5.03626107977438e-05	5.03626107977438e-05	0	0	0	0.000151087832393231	0	0	0.000100725221595488	0	0	5.03626107977438e-05	0.000201450443190975	5.03626107977438e-05	0	0.000151087832393231	0	0	0	0	0	0	0	5.03626107977438e-05	0	0	0	0	0	0	0.000100725221595488	0.000100725221595488	0	0	0	0	0	0	0	0	0	0	0
k__Bacteria|p__Firmicutes|c__Clostridia|o__Clostridiales|f__Lachnospiraceae|g__Marvinbryantia	0	0	0.000956889605157131	0	0.000251813053988719	0	0	0	0.000251813053988719	0	0.00176269137792103	0	0	0.000302175664786463	0.00125906526994359	0.00181305398871878	5.03626107977438e-05	0.00100725221595488	0	0	0	0	0	0.000453263497179694	0	0.00115834004834811	0.000251813053988719	0.000402900886381951	0	0	0	0.000100725221595488	5.03626107977438e-05	0.000201450443190975	0	0.000755439161966157	0	0.000151087832393232	0.000251813053988719	0.000251813053988719	0	0.0008058017727639	0	0.000453263497179694	0	0	0.00251813053988719	5.03626107977438e-05	0.00040290088638195
k__Bacteria|p__Firmicutes|c__Negativicutes|o__Selenomonadales|f__Acidaminococcaceae|g__Acidaminococcus	0	0	0	0	0	0	0	0	0	0	0	0	0	0	0	0	0	0	0	0	0	0	0	0	0	0	0	0	0	0	0	0.00367647058823529	0	0	0	0	0	0.00443190975020145	0	0	0	0	0	0.0132453666398066	0	5.03626107977438e-05	0	0	0
k__Bacteria|p__Firmicutes|c__Clostridia|o__Clostridiales|f__Christensenellaceae|g__Christensenellaceae_R-7_group	0.00836019339242546	0	0.00553988718775181	0	0.000100725221595488	0	0.0020648670427075	0	0.000856164383561644	0	0.0343976631748589	0.000100725221595488	0	0.000856164383561645	0.0189867042707493	0.00523771152296534	0.000100725221595488	0.00538879935535857	0	5.03626107977438e-05	0	0.00599315068493151	0	0.0137993553585817	0	0.0008058017727639	5.03626107977438e-05	0.000151087832393231	0	0	0	0	0	0.000856164383561644	0	0.00292103142626914	0.000151087832393232	0.00433118452860597	5.03626107977438e-05	0.000503626107977438	0	0.00191377921031426	5.03626107977438e-05	0.000956889605157132	0	0	0.0221595487510072	0	0.000251813053988719
k__Bacteria|p__Firmicutes|c__Erysipelotrichia|o__Erysipelotrichales|f__Erysipelotrichaceae|g__Erysipelotrichaceae_UCG-003	0	0.00327356970185334	0.000856164383561644	0.00553988718775181	0.000251813053988719	0	0.0105257856567284	0	0	0	0.00956889605157131	0	0	0	0.0159145850120871	0.0032232070910556	0.000100725221595488	0.000201450443190975	0	5.03626107977438e-05	0.00428082191780822	0.000906526994359388	0	0	0	0.0115330378726833	0.0016116035455278	0.00221595487510073	0.00251813053988719	0.00246776792908944	0	0	0.00100725221595488	0.000151087832393231	0.00271958098307816	0.0179794520547945	0.0153102336825141	0.00246776792908944	0.00282030620467365	0.00387792103142627	0.000453263497179694	0.00574133763094279	0.00317284448025786	0.000553988718775181	0.00261885576148268	0	0.00337429492344883	0.00171232876712328	0.00453263497179693
k__Bacteria|p__Saccharibacteria|c__Candidatus_Saccharibacteria_bacterium_UB2523|o__Candidatus_Saccharibacteria_bacterium_UB2523|f__Candidatus_Saccharibacteria_bacterium_UB2523|g__Candidatus_Saccharibacteria_bacterium_UB2523	5.03626107977438e-05	0	0	0	0	0	0	0	0	0	0	0	0	0	0	0	0	0	0	0	0	0	0	0	0	0	0	0	0	0	0	0	0	0	0	0	0	0	0	0	0	5.03626107977438e-05	0	0	0	0	0	0	0
k__Bacteria|p__Proteobacteria|c__Deltaproteobacteria|o__Desulfovibrionales|f__Desulfovibrionaceae|g__Desulfovibrio	0.0048348106365834	0	0	0	0	0	5.03626107977438e-05	0	0.00135979049153908	0	0.00181305398871878	0	0	0	0.00508662369057212	0.000705076551168413	0	0.000604351329572925	0	0	0	0	0	0.00543916196615633	0	0	0	0.00186341659951652	0	0	0	0.000201450443190975	0	0	0	0	0	0.00105761482675262	0	0.00130942788074133	0.00669822723609992	0.000251813053988719	0.000302175664786463	0	0.000251813053988719	0	0	0.00221595487510073	0
k__Bacteria|p__Firmicutes|c__Clostridia|o__Clostridiales|f__Peptostreptococcaceae|g__Filifactor	0	0	0	0	0	0	0	0	0	0	0	0.000151087832393231	0	0	0	0	0	0	0	0	0	0	0	0	0	0	0	0	0	0	0	0	0	0	0	0	0	0	0	0	0	0	0	0	0	0	0	0	0
k__Bacteria|p__Bacteroidetes|c__Bacteroidia|o__Bacteroidales|f__Prevotellaceae|g__Alloprevotella	0	0	0	0	0	0	0	0	0	0	0.0299657534246576	0	0	0	0	0	0	0	0	0	0	0	0	0	0	0	0	0	0	0	0	0	0	0	0	0	0	0	0	0	0	0	0	0	0	0	0	0	0
k__Bacteria|p__Firmicutes|c__Clostridia|o__Clostridiales|f__Family_XI|g__Parvimonas	0	0	5.03626107977438e-05	0	0	0	0	0	0	0.000201450443190975	0	0.00669822723609992	0	0	5.03626107977438e-05	0	0	0	0	0	0	0.000151087832393231	5.03626107977438e-05	0	0	0	0	0	0	0	0	0	0	0	0	5.03626107977438e-05	0.000100725221595488	0	0	0	0	0	5.03626107977438e-05	0	0	0	0	0	5.03626107977438e-05
k__Bacteria|p__Firmicutes|c__Bacilli|o__Lactobacillales|f__Enterococcaceae|g__Enterococcus	0.000654713940370669	0.00166196615632554	0	5.03626107977438e-05	0.00528807413376309	0.274677679290894	0	5.03626107977438e-05	0	0.0016116035455278	0	0.000604351329572925	0.00040290088638195	0	5.03626107977438e-05	0.000604351329572925	0.0111301369863014	5.03626107977438e-05	0.0495568090249799	0.00609387590652699	0.00750402900886382	0	0.105207493956487	0.00317284448025786	0.00151087832393231	0	0.000151087832393231	0.000302175664786463	0.0107775987107172	0.000906526994359388	0	0.000151087832393231	0	5.03626107977438e-05	0	0	0	5.03626107977438e-05	0	5.03626107977438e-05	0	0	0.000201450443190975	0	0	0.00181305398871878	0	0	0.000553988718775181
k__Bacteria|p__Bacteroidetes|c__Bacteroidia|o__Bacteroidales|f__Prevotellaceae|g__Prevotella_2	0.0593271555197421	0	0	0	0.0283037872683319	0	0	0	0	0	0.000503626107977438	0	0	0	0.00553988718775181	0	0	0	0.000100725221595488	0.00040290088638195	5.03626107977438e-05	0.19062248186946	0.000352538275584206	0.000251813053988719	0	0	0	0	5.03626107977438e-05	0	0	5.03626107977438e-05	0	0	0	0	0	0	0	0.0734790491539082	0	0	0	0	0	0	0	0	0
k__Bacteria|p__Firmicutes|c__Clostridia|o__Clostridiales|f__Lachnospiraceae|g__Eubacterium_fissicatena_group	0.000201450443190975	0.000100725221595488	0	0	0	0	0.00407937147461724	0	0.000705076551168413	0.000100725221595488	0.000100725221595488	0.000201450443190975	0.000251813053988719	0	0	0.000100725221595488	0	0.000100725221595488	0	0	0	0.000453263497179694	0	0.000100725221595488	0	0	0	0	0	0	0.000100725221595488	0	0	0	0	5.03626107977438e-05	0	0	0	0	0.000100725221595488	0	5.03626107977438e-05	0	0	0.000956889605157131	0	0	0.000100725221595488
k__Bacteria|p__Bacteroidetes|c__Bacteroidia|o__Bacteroidales|f__Bacteroidaceae|g__Bacteroides	0.320306204673651	0.367244157937147	0.148569701853343	0.551520950846092	0.397260273972603	0.000100725221595488	0.366639806607575	0.422894842868655	0.295930701047541	0.407634971796939	0.222703464947623	0.0266921837228043	0.590854149879129	0.0334911361804996	0.0301168412570508	0.115985092667204	0.00130942788074134	0.241639806607578	0.0024174053182917	0.000604351329572925	0.303485092667204	0.16050564061241	0.07388195004029	0.224919419822723	0.398015713134569	0.259619258662369	0.61764705882353	0.522914987912974	0.379985898468979	0.307715551974214	0.524224415793715	0.0957896857373086	0.594530620467366	0.0381748589846897	0.0366136180499597	0.0463336019339243	0.0327356970185333	0.03616035455278	0.153152699435939	0.0312751813053989	0.304391619661562	0.31874496373892	0.17657131345689	0.157483883964544	0.361905721192588	0.400433118452861	0.169117647058823	0.574939564867042	0.549909347300564
k__Bacteria|p__Actinobacteria|c__Coriobacteriia|o__Coriobacteriales|f__Coriobacteriaceae|g__Collinsella	0.00911563255439162	0.000201450443190975	0.00624496373892023	0	0	0	0.00815874294923449	0	0.0497078968573731	0	0.00710112812248187	0	0	0.0103243352135375	0.0189867042707494	0.0202961321514907	5.03626107977438e-05	0.00151087832393231	0	0	0	0	0	0.00397864625302176	0	0.0011583400483481	0.00493553585817889	0.00201450443190975	0.00614423851732474	0	0	0.000654713940370669	0	0.000503626107977438	0	0.00503626107977438	0	0.00639605157131345	0.00337429492344883	0.00347502014504432	0.0105761482675262	0.000553988718775181	0.00795729250604351	0.00856164383561644	0.0111301369863014	0.023972602739726	0.00337429492344883	0.00448227236099919	0.0120870265914585
k__Bacteria|p__Firmicutes|c__Bacilli|o__Bacillales|f__Staphylococcaceae|g__Macrococcus	0	0	0	0	0	0	0	0	0	0	0	0	0	0	0	0	0	0	0	0	0	0	0	0	0	0	0	0	0	0	0	0	0	0	0	0	0	0	0	0	0	0	0	0	0	0	0	0	0.000251813053988719
k__Bacteria|p__Proteobacteria|c__Gammaproteobacteria|o__Pseudomonadales|f__Pseudomonadaceae|g__Pseudomonas	0.000100725221595488	0	0	0	0	0	0	0	0	0	0	0	0	0	0	0	0	0	0	0	0	0	0	0	0	0	0	0	0	0	0	0	0	0	0	0	0	0.000100725221595488	0	0	0	0	0	0	0	0	0	0	0
k__Bacteria|p__Firmicutes|c__Clostridia|o__Clostridiales|f__Lachnospiraceae|g__Eisenbergiella	0.00120870265914585	0	5.03626107977438e-05	0	0.000755439161966156	0	0.00100725221595488	0	0.000201450443190975	0.000201450443190975	0.000151087832393231	0.0299657534246575	0	0	5.03626107977438e-05	0	5.03626107977438e-05	0	0	0	0	0	0	0.0109790491539081	0	0	0.000151087832393231	0	0	0	0.00176269137792103	0	0	5.03626107977438e-05	0	0	0	0	0	5.03626107977438e-05	0	0	0.00115834004834811	5.03626107977438e-05	5.03626107977438e-05	0.000906526994359388	0	0	0
k__Bacteria|p__Firmicutes|c__Clostridia|o__Clostridiales|f__Ruminococcaceae|g__Ruminiclostridium_1	0	0	0	0	0	0	0	0	0	0	0	0	0	0	0	0	0	0	0	0	0	0	0	0	0	0	0	0	0	0	0	0	0	0	0	0	0	0	0	0	0	0	0	0	0	0	0	0	0
k__Bacteria|p__Firmicutes|c__Clostridia|o__Clostridiales|f__Ruminococcaceae|g__Ruminococcus_1	0.00141015310233682	0	0.00861200644641418	5.03626107977438e-05	0.00503626107977438	0.00735294117647059	0.000654713940370669	5.03626107977438e-05	5.03626107977438e-05	5.03626107977438e-05	0.00256849315068493	0.00548952457695407	0	0.0111804995970991	0.0113315874294923	0.0210012087026592	0.000100725221595488	0.00825946817082997	0	0	0	0.00347502014504432	0	0.00110797743755036	0	0.0153102336825141	0.00448227236099919	0.00352538275584206	0	0	0	5.03626107977438e-05	0.00105761482675262	0.00458299758259468	0	0.0207997582594681	0	0.030469379532635	0.000956889605157132	0.000604351329572925	0.00201450443190975	0.00186341659951653	0.000856164383561644	0.00881345688960516	0.0191377921031426	0	0.0417506043513295	0	0.00498589846897663
k__Bacteria|p__Actinobacteria|c__Coriobacteriia|o__Coriobacteriales|f__Coriobacteriaceae|g__Cryptobacterium	0	0	0	0	0	0	0	0	0	0	0	0	0	0	0	0	0	0	0	0	0	0	0	5.03626107977438e-05	0	0	0	0	0	0	0	0	0	0	0	0	0	0	0	0	0	0	0	0	0	0	0	0	0
k__Bacteria|p__Firmicutes|c__Bacilli|o__Bacillales|f__Bacillaceae|g__Bacillus	0	0	0	0	0	0	0	0	0	0	0	0	0	0	0	0	0	0	0	0	0	0	0	0	0	0	0	0	0	0	0	0	0	0	0	0	0	0	0	0	0	0	0	0.000755439161966156	0	0	0	0	0
k__Bacteria|p__Firmicutes|c__Clostridia|o__Clostridiales|f__Lachnospiraceae|g__Howardella	0	0	0	0	0	0	0	0	0	0	0	0	0	0	0.000503626107977438	0	0	0	0	0	0	0	5.03626107977438e-05	0	0	0	0	0	0	0	0	0	0	0	0	0	0	0	0	0	0	0	0	0	0	0	0	0	0
k__Bacteria|p__Firmicutes|c__Clostridia|o__Clostridiales|f__Lachnospiraceae|g__Eubacterium_xylanophilum_group	0.00287066881547139	0	0.00317284448025786	0	0	0	0	0	0	0	0.00292103142626914	0.000906526994359388	0	0	0.000755439161966156	0	0	0.000755439161966156	0	0	0	0.000302175664786463	0	0	0	0.000453263497179694	0.00221595487510073	0.000856164383561644	0	0	0	0	0	0	0	0.00533843674456084	0	0	0	0	0	0.00206486704270749	0	0	0	0	0.000302175664786463	0	0
k__Bacteria|p__Firmicutes|c__Clostridia|o__Clostridiales|f__Lachnospiraceae|g__Lachnospira	0.00956889605157131	0.0656728444802578	0.000453263497179694	0	0.000352538275584206	0	0.0101732473811442	5.03626107977438e-05	0	0	0.00700040290088638	0	0	0.0236200644641418	0.00226631748589847	0.008058017727639	0	0.00392828364222401	0	0	5.03626107977438e-05	0.0150584206285253	0	0	0	0.0093170829975826	0.00423045930701048	0.0032232070910556	0.0270447219983884	0.0856164383561644	0	0.000302175664786462	0.00407937147461725	0.0192888799355358	0.0219077356970185	0.0108279613215149	0.0179794520547945	0.0232675261885576	0.0739826752618856	0.0040290088638195	0.000755439161966156	0.0549456083803385	0.00196414182111201	0.00569097502014504	0.0162671232876712	0.00684931506849315	0.0401390008058018	0.00251813053988719	0.0348509266720387
k__Bacteria|p__Proteobacteria|c__Betaproteobacteria|o__Burkholderiales|f__Burkholderiaceae|g__Lautropia	5.03626107977438e-05	0	0	0	0	0	0	0	0	0	0	0	0	0	0	0	0	0	0	0	0	0	0	0	0	0	0	0	0	0	0	0	0	0	0	0	0	0	0	0	0	0	0	0	0	0	0	0	0
k__Bacteria|p__Firmicutes|c__Clostridia|o__Clostridiales|f__Ruminococcaceae|g__Ruminococcaceae_UCG-007	0	0	0.000151087832393231	0	0	0	0	0	0	0	0	0	0	0	0.000100725221595488	0	0	0	0	0	0	0	0	0	0	0	0	0	0	0	0	0	0	0	0	0	0	0	0	0	0	0	0	0	0	0	0	0	0
k__Bacteria|p__Firmicutes|c__Bacilli|o__Lactobacillales|f__Lactobacillaceae|g__Pediococcus	0	0	0	0	0	0	0	0	0	0	0	0	0	0	0	5.03626107977438e-05	0	0	0	0	0	0	0	0	0	0	0	0	0	0.000755439161966156	0	0	0	0	0	0	0	0	0	0	0	0	0	0	0	0	0	0	0
k__Bacteria|p__Firmicutes|c__Clostridia|o__Clostridiales|f__Lachnospiraceae|g__Lachnospiraceae_UCG-003	0.000755439161966156	0	0	0	0	0	0	0	0	0	0	0	0	0	0	0	0	0	0	0	0	0	0	0	0	0	0	0	0	0	0	0	0	0	0	0	0	0	0	5.03626107977438e-05	0	0.00705076551168413	0	0	0	0	0	0	0
k__Bacteria|p__Firmicutes|c__Clostridia|o__Clostridiales|f__Ruminococcaceae|g__Ruminococcaceae_UCG-003	0.00317284448025786	0	0.000151087832393231	0	0.00151087832393231	0	0.000100725221595488	0	0	0	0.00176269137792103	0.00423045930701048	0	0.00115834004834811	0.00342465753424658	0.00171232876712329	0	0.00624496373892023	0	0	0	0.00302175664786463	0	0.00528807413376309	0	0.00171232876712329	0.00256849315068493	0.00559024979854956	0	0.00251813053988719	0	0	0	0.00135979049153908	0.000100725221595488	0.000604351329572925	0.000100725221595488	0.000251813053988719	0.000604351329572925	0.00100725221595488	0.000956889605157131	0.00292103142626914	0	0.00135979049153908	0	0	0.00171232876712329	0.00251813053988719	0.00171232876712329
k__Bacteria|p__Firmicutes|c__Clostridia|o__Clostridiales|f__Ruminococcaceae|g__Subdoligranulum	0.0296132151490733	0.00765511684125705	0.0985092667203868	0	0.00332393231265109	0.000654713940370669	0.00115834004834811	0.0118855761482675	0.000755439161966156	0.000352538275584206	0.0124899274778404	0.00221595487510072	0.000201450443190976	0.0223609991941982	0.0158138597904915	0.0621474617244158	0.0213537469782434	0.0158642224012892	0	0.000100725221595488	0	0.0378223207091055	0.000352538275584206	0.0272965350523771	5.03626107977438e-05	0.0450745366639805	0.0096696212731668	0.0158642224012893	0.00166196615632555	0.0368150684931507	0.000705076551168413	0.00120870265914585	0.00246776792908943	0.0138497179693795	0.000604351329572926	0.0231164383561643	0	0.0257352941176471	0.0348509266720387	0.0138497179693796	0.0119359387590652	0.050715149073328	0.0125906526994359	0.00584206285253828	0.000453263497179694	0.0008058017727639	0.0395850120870265	0.0310233682514102	0.0076047542304593
k__Bacteria|p__Firmicutes|c__Clostridia|o__Clostridiales|f__Family_XIII|g__Eubacterium_nodatum_group	0.000100725221595488	0	0.00040290088638195	0	0	5.03626107977438e-05	0.00176269137792103	0	5.03626107977438e-05	0	0	0.00186341659951652	0	0	0	0	0	0	5.03626107977438e-05	0	0	0	0	0	0	5.03626107977438e-05	0.000100725221595488	0	0	0	0	0	5.03626107977438e-05	0	0	0	0	0	0	0	0	0	0	0	0	0	0	0	0
k__Bacteria|p__Proteobacteria|c__Betaproteobacteria|o__Burkholderiales|f__Alcaligenaceae|g__Parasutterella	0.010425060435133	0.00669822723609992	0.00705076551168413	0.034196212731668	5.03626107977438e-05	0	0.0171736502820306	0.0210515713134569	0.0225120870265915	0	0.000201450443190975	0	0.00830983078162772	0.0131950040290089	5.03626107977438e-05	0.00629532634971797	0.000100725221595488	0.000906526994359388	0	0.0428585817888799	0.0212026591458501	0.00115834004834811	0	0.000856164383561644	0	0.00392828364222401	0.00226631748589847	0.000352538275584206	0.000100725221595488	0.0151087832393231	0.00669822723609992	0.00196414182111201	0.00569097502014504	0.000856164383561644	0	5.03626107977438e-05	0	5.03626107977438e-05	0.0129431909750201	0.0200946817082998	0	0.00181305398871878	0.0193392425463336	0.00196414182111201	0.00745366639806608	0.078213134568896	0.0008058017727639	0.0136482675261886	0.0151591458501209
k__Bacteria|p__Actinobacteria|c__Actinobacteria|o__Corynebacteriales|f__Corynebacteriaceae|g__Corynebacterium_1	0	0	0	0	0	0	0	0	0	0	0	0	0	0	0	0	0	0	0	0.000151087832393231	0	0	0	0	0	0	0	0	0	0	0	0	0	0	0	0	0	0	0	0	0	0	0	0	0	0	0	0	0
k__Bacteria|p__Firmicutes|c__Negativicutes|o__Selenomonadales|f__Veillonellaceae|g__Dialister	0	0	0	0	0.000251813053988719	0	0	0.00040290088638195	0	0	0	0.010223609991942	0.000100725221595488	0.0153102336825141	0.0103746978243352	0.00332393231265109	0.000100725221595488	0	0.000151087832393231	0	5.03626107977438e-05	0.00171232876712328	0	5.03626107977438e-05	0	0	0	0	0	0.000856164383561644	0	0.0131950040290089	0.012187751813054	0.0158138597904915	0	0	0	0.00760475423045931	0	0	0.00987107171635778	0	5.03626107977438e-05	0.0329371474617244	0.0140511684125705	0.00261885576148268	0	0.0100725221595488	5.03626107977438e-05
k__Bacteria|p__Firmicutes|c__Erysipelotrichia|o__Erysipelotrichales|f__Erysipelotrichaceae|g__Holdemanella	0	0	0	0	0	0	0	0	0	0	0.000755439161966156	0	0	0.000100725221595488	0.0175261885576148	0	0	0.00533843674456084	0	0	0	0	0	0.00745366639806608	0	0	0	0	0	0	0	0	0	0.0056406124093473	0.0008058017727639	0	0	0	0	0.0174254633360193	0	0	0	0	0	0	0	0	0
k__Bacteria|p__Firmicutes|c__Clostridia|o__Clostridiales|f__Lachnospiraceae|g__Lachnoclostridium	0.0110294117647059	0.00619460112812247	0.00614423851732474	0.0328364222401289	0.00604351329572925	0.00307211925866236	0.00543916196615633	5.03626107977438e-05	0.0306204673650283	0.031627719580983	0.00307211925866238	0.0506144238517324	0.0199939564867042	0.00684931506849314	0.00161160354552779	0.00543916196615632	0	0.0024174053182917	0	0.017274375503626	0.0612409347300564	0.0035757453666398	0	0.00418009669621273	0	0.0120870265914585	0.00911563255439163	0.0072522159548751	0.0211019339242546	0.033440773569702	0.0407937147461725	0.00846091861402093	0.0207493956486704	0.00110797743755036	0.00644641418211121	0.0111804995970991	0.0052880741337631	0.00659750201450443	0.0221595487510073	0.0129431909750201	0.0118352135374698	0.00443190975020144	0.0194903303787267	0.0064464141821112	0.0142526188557614	0.00528807413376309	0.00397864625302176	0.0103746978243352	0.0114323126510879
k__Bacteria|p__Firmicutes|c__Clostridia|o__Clostridiales|f__Lachnospiraceae|g__Mobilitalea	0	0	0	0	0	0.0230157131345689	0	0	0	0	0	0	0	0	0	0	0	0	0	0	0	0	0	0	0	0	0	0	0	0	0	0	0	0	0	0	0	0	0	0	0	0	0	0	0	0	0	0	0
k__Bacteria|p__Firmicutes|c__Erysipelotrichia|o__Erysipelotrichales|f__Erysipelotrichaceae|g__Catenibacterium	0	0	0	0	0	0	0	0	0	0	0	0	0	0	0	0	0	0.000705076551168413	0	0	0	0	0	0.000201450443190975	0	0	0	0	0	0	0	0	0	0.000100725221595488	0	0	0	0	0	0	0	0	0	0	0	0	0	0	0
k__Bacteria|p__Firmicutes|c__Clostridia|o__Clostridiales|f__Lachnospiraceae|g__Lachnoanaerobaculum	0	0	0	0	0	0.000100725221595488	0	0	0	0	0	0	0	0	0	0	0	0	5.03626107977438e-05	5.03626107977438e-05	0	0	5.03626107977438e-05	0	0	0	0	0	5.03626107977438e-05	0	0	0	0	0	0	0	0.000151087832393231	0	0	0	0	0	0	0	0	0	0	0	0
k__Bacteria|p__Firmicutes|c__Clostridia|o__Clostridiales|f__Ruminococcaceae|g__Candidatus_Soleaferrea	0.000100725221595488	5.03626107977438e-05	0	0	0	0	5.03626107977438e-05	0	0.000251813053988719	0	0.000151087832393232	0	0.000100725221595488	0	5.03626107977438e-05	0	0	0	0	0	0	0.000100725221595488	0	0	0	0	0	5.03626107977438e-05	0	0	0	0	0	0	0	0.000100725221595488	0	0	0	0	0.000100725221595488	0	0	5.03626107977438e-05	0.000352538275584206	5.03626107977438e-05	0.000100725221595488	0	0
k__Bacteria|p__Firmicutes|c__Clostridia|o__Clostridiales|f__Ruminococcaceae|g__Anaerotruncus	0.00161160354552781	0.000302175664786463	0.00206486704270749	0	0.000100725221595488	0	0.00231668009669621	0	0.000151087832393232	0.000251813053988719	0.00256849315068493	0.000251813053988719	0	0	0.00715149073327961	0.000402900886381951	0	0.00332393231265109	0	0.000302175664786463	0	0.000503626107977438	0	0.00941780821917808	0	0.000100725221595488	0.000755439161966157	0.00115834004834811	0.00105761482675262	0.000856164383561644	0.000201450443190975	0.000100725221595488	0	0	0	0.000503626107977438	0	0.000302175664786463	5.03626107977438e-05	0.000100725221595488	0.00025181305398872	0.00025181305398872	0.000805801772763901	0.00181305398871878	5.03626107977438e-05	0	0.000100725221595488	0.000604351329572926	0.000151087832393232
k__Bacteria|p__Bacteroidetes|c__Bacteroidia|o__Bacteroidales|f__Porphyromonadaceae|g__Barnesiella	0.00367647058823529	0.0032232070910556	0.000201450443190975	0	0.00176269137792103	0	0	0	0.00377719580983078	0	0.00302175664786463	0	0	0	0.0016116035455278	0.000302175664786463	0	0.00820910556003223	0	0	0	0.000201450443190975	0	0.00564061240934729	0	0.00186341659951652	0	0	0	0	0	0.000151087832393231	0.00196414182111201	0.00181305398871878	0	0.000906526994359388	0.000100725221595488	0	0	0	0	0.00146051571313457	0	0	0	0	0	0.00347502014504432	0
k__Bacteria|p__Bacteroidetes|c__Bacteroidia|o__Bacteroidales|f__Prevotellaceae|g__Prevotellaceae_UCG-001	0	0	0	0	0.00292103142626913	0	0	0	0	0	0	0	0	0	0	0	0	0.00684931506849315	0	0	0	0	0	0	0	0	0	0	0	0	0	0	0	0	0	0	0	0	0	0	0	0	0	0	0	0	0	0	0
k__Bacteria|p__Firmicutes|c__Clostridia|o__Clostridiales|f__Lachnospiraceae|g__Tyzzerella	0	0	0	0	0	0	0.000705076551168413	0	5.03626107977438e-05	0	0	0	0	0	0	0	0	0	0	0	0	0	0	0	0	0	0.00463336019339243	0	0	0.000856164383561644	0.000352538275584206	0	0	0	0	0	0.000654713940370669	5.03626107977438e-05	0	0	0	0	0	0	0	0.000604351329572925	0	0.00100725221595488	0
k__Bacteria|p__Actinobacteria|c__Actinobacteria|o__Bifidobacteriales|f__Bifidobacteriaceae|g__Scardovia	0	0	0	0	0	0	0	0	0	0	0	0	0	0	5.03626107977438e-05	0	0	0	0.000201450443190975	0.000352538275584206	0	0	0	0	0	0	0	0	0	0	0	0	0	0	0	0	0	0	0	0	0	0	0	0	0	0	0	0	0
k__Bacteria|p__Firmicutes|c__Bacilli|o__Lactobacillales|f__Lactobacillaceae|g__Lactobacillus	0	0.000302175664786463	0	0.000100725221595488	5.03626107977438e-05	0	0	0.0586220789685738	0	0.00186341659951652	5.03626107977438e-05	0.153706688154714	0	0	0.0115330378726832	0.000906526994359388	5.03626107977438e-05	0	0	0.0278505237711523	0.000302175664786463	0.00191377921031427	0.000302175664786463	0.00130942788074134	0	0	0	0.000100725221595488	5.03626107977438e-05	0.000352538275584207	0	0.000100725221595488	0.00679895245769541	5.03626107977438e-05	0.000201450443190975	0	0.000100725221595488	0.00836019339242546	0	5.03626107977438e-05	0.000302175664786463	0.000201450443190975	0	0	0.00025181305398872	0.00191377921031427	0	0	0
k__Bacteria|p__Proteobacteria|c__Betaproteobacteria|o__Burkholderiales|f__Oxalobacteraceae|g__Oxalobacter	0	0	0	0	0.000151087832393231	0	0	0	0	0	0.000453263497179694	0	0	0	0.000251813053988719	0.000251813053988719	0	0	0	0	0	0	0	5.03626107977438e-05	0	0	0.000352538275584206	5.03626107977438e-05	0	0	0	0	0.000100725221595488	0	0	0	0	0	0	0	0.000151087832393231	0	0	0	0	0	0	0	0
k__Bacteria|p__Bacteroidetes|c__Bacteroidia|o__Bacteroidales|f__Porphyromonadaceae|g__Porphyromonas	0	0.000100725221595488	0	0	0	0	0	0	0	0	0	0	0	0	0	0	0	0	0	0	0	0.000151087832393231	0	0	0	0	0	0	0	0	0	0	0	0	0	0	0	0	0	0	0	0	0	0	0	0	0	0	0
k__Bacteria|p__Firmicutes|c__Clostridia|o__Clostridiales|f__Ruminococcaceae|g__Anaerofilum	0.000201450443190975	0.00130942788074134	0.00040290088638195	0	5.03626107977438e-05	0.000100725221595488	0	0	5.03626107977438e-05	0	0	0	0	0	0	0	0	0	0	0	0	5.03626107977438e-05	0	0	0	0	0	0	0	0	0	0	0	0	0	0.000100725221595488	0	0	0	0	0	0	5.03626107977438e-05	0	0	0	0	0.000151087832393232	0
k__Bacteria|p__Firmicutes|c__Clostridia|o__Clostridiales|f__Lachnospiraceae|g__Stomatobaculum	0	0	0	0	0	0	0	0	0	5.03626107977438e-05	0	5.03626107977438e-05	0	0	0	0	0	0	0	0	0	0	0	0	0	0	0	0	0	5.03626107977438e-05	0	0	0	0	0	0	0.000302175664786463	5.03626107977438e-05	0	5.03626107977438e-05	0	0	0	0	0	0	0	0	0
k__Bacteria|p__Firmicutes|c__Bacilli|o__Bacillales|f__Staphylococcaceae|g__Staphylococcus	0.000100725221595488	0	0	0	0	0	0	0	0	0	0	0	0	0	0	0.000201450443190975	0	0	0	0.000553988718775181	0	0	0	0	0	0	0	0	0	5.03626107977438e-05	0	0	0	0	0	0	0	0	0	0	0	0	0	0	0	0	0	0	0
k__Bacteria|p__Firmicutes|c__Clostridia|o__Clostridiales|f__Ruminococcaceae|g__Ruminiclostridium_9	0.00201450443190976	0.00256849315068494	0.000654713940370669	0	0.00181305398871877	0.000201450443190975	0.00246776792908945	0	0	5.03626107977438e-05	0.00120870265914585	0.000251813053988719	0.000604351329572925	0.000906526994359389	0.00151087832393231	0.000352538275584207	0	0.00130942788074134	0	0	0	0.00221595487510072	0	0.00065471394037067	0	0.000604351329572925	0.000705076551168413	0.000453263497179694	0.000705076551168413	0.000100725221595488	0.000151087832393231	0.000151087832393231	0.00065471394037067	0.000151087832393232	5.03626107977438e-05	0.00040290088638195	0	0.000453263497179695	0.000654713940370669	0.00040290088638195	0.00287066881547139	0.00040290088638195	0.0016116035455278	0.000604351329572925	0.00186341659951652	0	0.00135979049153909	0.000856164383561644	0.00211522965350524
k__Bacteria|p__Proteobacteria|c__Gammaproteobacteria|o__Enterobacteriales|f__Enterobacteriaceae|g__Salmonella	0	0	0	0	0	0	0	0	0	0	0	0	0	0	0	0	0	0	0	0	0	0	0	5.03626107977438e-05	0	0	0	0	0	0	0	5.03626107977438e-05	0	0	0	0	0	0	0	0	0	0	0	0	0	0	0	0	0
k__Bacteria|p__Firmicutes|c__Clostridia|o__Clostridiales|f__Ruminococcaceae|g__Intestinimonas	0.000251813053988719	0.00337429492344883	0.000251813053988719	0	0.000251813053988719	0	0.000100725221595488	0	0.000151087832393232	0	0.00503626107977438	0.00543916196615633	0	0	0.000906526994359388	0	0	0	0	0	0	0.000100725221595488	0	0.00211522965350524	0	0	5.03626107977438e-05	0	0	0	0	0	0	0	0	0	0	0	0	0.000251813053988719	5.03626107977438e-05	0.000251813053988719	0	0.00246776792908944	0	5.03626107977438e-05	0.00105761482675262	0.000100725221595488	0.000251813053988719
k__Bacteria|p__Firmicutes|c__Clostridia|o__Clostridiales|f__Peptostreptococcaceae|g__Peptoclostridium	0.00191377921031426	0.00176269137792103	0	0.000705076551168413	0.00282030620467365	0.0158138597904915	0.000755439161966156	0	0.00246776792908944	0.00478444802578566	0.000151087832393231	0.000956889605157131	0.000100725221595488	0	0.00518734891216761	0.000503626107977438	0	5.03626107977438e-05	0.0530821917808219	0.0236704270749396	0.00443190975020145	0.000352538275584206	0.0275483481063658	0.000654713940370669	0.00352538275584206	0	0.000201450443190975	0	0.000251813053988719	5.03626107977438e-05	0.000302175664786463	0	0.000151087832393231	0.000604351329572925	0	0.000100725221595488	0	0.00120870265914585	0	0.00684931506849315	0.00040290088638195	0.00201450443190975	0.000604351329572925	5.03626107977438e-05	0.000755439161966156	0.0016116035455278	0	0	0
k__Bacteria|p__Firmicutes|c__Clostridia|o__Clostridiales|f__Peptostreptococcaceae|g__Intestinibacter	0	0	0	0	0	5.03626107977438e-05	0	0	0	0	0	0	0	0	0	0	0	0	0	0	0	0	0	0	0	0	0	0	0	0	0	0	0	5.03626107977438e-05	0	0	0.000352538275584207	0	0	0	0	0	0	0	0	0	0	0	0
k__Bacteria|p__Firmicutes|c__Clostridia|o__Clostridiales|f__Family_XIII|g__Eubacterium_brachy_group	0.00040290088638195	0	0	0	0	0	0	0	0.000251813053988719	5.03626107977438e-05	0	0.000201450443190975	0	5.03626107977438e-05	0	0.000302175664786463	0	0.000100725221595488	0	0	0	0	0	0	0	0	0.000151087832393231	0	0	0	0	0	0	0	0	0.000302175664786463	0	0.000151087832393232	0	0	0.000453263497179694	0	0.000151087832393231	0.000201450443190975	0	0	0	0	0
k__Bacteria|p__Actinobacteria|c__Actinobacteria|o__Micrococcales|f__Micrococcaceae|g__Rothia	0	0	5.03626107977438e-05	0	0	0.000302175664786463	0	0.000100725221595488	0	5.03626107977438e-05	0	0	0	0	0	0.000151087832393231	0	0	0.000100725221595488	0.0032232070910556	0	5.03626107977438e-05	0	0	0	0	0	0	0	0.000201450443190976	0	0	0	0	0	0.000100725221595488	0.00105761482675262	0.00115834004834811	0	0	0	0	0	0	0.000100725221595488	0.000100725221595488	0.000251813053988719	0	0
k__Bacteria|p__Synergistetes|c__Synergistia|o__Synergistales|f__Synergistaceae|g__Pyramidobacter	0.000302175664786463	0	0.000654713940370669	0	0	0	0	5.03626107977438e-05	0	0	0	0.0199939564867042	0	0	5.03626107977438e-05	0	0	0	0	0	0	0	0	0.00186341659951651	0	0	0.0016116035455278	0	0	0	0	5.03626107977438e-05	0	0	0	0	0	0.000100725221595488	0	0	0.00498589846897663	0	0	0	5.03626107977438e-05	0	0	0	0
k__Bacteria|p__Firmicutes|c__Clostridia|o__Clostridiales|f__Eubacteriaceae|g__Anaerofustis	0	0	0.000100725221595488	0	0	0	0	0	0.000100725221595488	0	0	0	0	0	0	0	0	0	0	0	0	0	0	0	0	0	0	0	0	0	0	0	0	0	0	0	0	0	0	0	0	0	5.03626107977438e-05	0	0	0	0	0	0
k__Bacteria|p__Firmicutes|c__Bacilli|o__Lactobacillales|f__Leuconostocaceae|g__Leuconostoc|s__Leuconostoc_lactis	0	0	0	0	0	0	0	0	0	0	0	0	0	0	0	5.03626107977438e-05	0	0	0	0	0	0	0	0	0	0	0	0	0	0	0	0	0	0	0	0	0	5.03626107977438e-05	0	0	0	0	0.000100725221595488	0	0	0	0	0	0.000100725221595488
k__Bacteria|p__Bacteroidetes|c__Bacteroidia|o__Bacteroidales|f__Bacteroidaceae|g__Bacteroides|s__bacterium_NLAE-zl-C391	0	0	0	0	0	0	0	0	0	0	0	0.0259871071716358	5.03626107977438e-05	0	0	0	0	0	0	0	0	0	0	0	0	0	0	0	0	0	0	0	0	0	0	0	0	0	0	0	0	0	0	0	0	0	0	0	0
k__Bacteria|p__Actinobacteria|c__Coriobacteriia|o__Coriobacteriales|f__Coriobacteriaceae|g__Gordonibacter|s__Gordonibacter_sp._Marseille-P2775	0	0	0	0	0	0	0	0	0	0	0	0	0	0	0	0	0	0	0	0	0	0	0	0	0	0	0	0	0	0	0	0	0	0	0	0	0	0	0	0	5.03626107977438e-05	0	0	0	0	0	0	0	0
k__Bacteria|p__Bacteroidetes|c__Flavobacteriia|o__Flavobacteriales|f__Flavobacteriaceae|g__uncultured|s__gut_metagenome	0	0	0	0	0	0	0	0	0	0	0.000151087832393231	0	0	0	0	0	0	0	0	0	0	0.000201450443190975	0	5.03626107977438e-05	0	0	0	0	0	0	0	0	0	0	0	0	0	0	0	0	0	0	0	0.000151087832393231	0	0	0	0	0
k__Bacteria|p__Firmicutes|c__Clostridia|o__Clostridiales|f__Lachnospiraceae|g__Moryella|s__human_gut_metagenome	5.03626107977438e-05	0	0	0	0	0	0	0	0	0	0.000604351329572925	0	0	0	0.000251813053988719	0.000100725221595488	0	5.03626107977438e-05	0	0	0	0.000251813053988719	0	0.000100725221595488	0	0	0.000151087832393231	0.000100725221595488	0	0	0	5.03626107977438e-05	0	0.000151087832393231	0	0.000302175664786463	0	0	0	0.000100725221595488	0	5.03626107977438e-05	0	0	0	0	0.000251813053988719	0	0
k__Bacteria|p__Saccharibacteria|c__Candidatus_Saccharibacteria_bacterium_UB2523|o__Candidatus_Saccharibacteria_bacterium_UB2523|f__Candidatus_Saccharibacteria_bacterium_UB2523|g__Candidatus_Saccharibacteria_bacterium_UB2523|s__Candidatus_Saccharibacteria_bacterium_UB2523	5.03626107977438e-05	0	0	0	0	0	0	0	0	0	0	0	0	0	0	0	0	0	0	0	0	0	0	0	0	0	0	0	0	0	0	0	0	0	0	0	0	0	0	0	0	5.03626107977438e-05	0	0	0	0	0	0	0
k__Bacteria|p__Firmicutes|c__Bacilli|o__Lactobacillales|f__Streptococcaceae|g__Streptococcus|s__Streptococcus_mutans	0	0	0	0	0	0	0	0.00120870265914585	0	0	0	0.000100725221595488	0	5.03626107977438e-05	0	0.000151087832393231	0	0	0	5.03626107977438e-05	0	0	0	0	0	0	0	0	0	0	0	0	0	0	0	0	0	0.000453263497179694	0	0	0	0	0	0	5.03626107977438e-05	5.03626107977438e-05	0	0	0
k__Bacteria|p__Bacteroidetes|c__Bacteroidia|o__Bacteroidales|f__Porphyromonadaceae|g__Parabacteroides|s__swine_fecal_bacterium_SD-Xyl5	0.00362610797743755	0.00362610797743755	0.00191377921031426	0	0.00881345688960516	0	0.0377215954875101	0	0.00750402900886382	0.0167707493956487	0.00478444802578566	0	0.0458803384367446	0.00317284448025786	0.00156124093473006	0.000352538275584206	0	0.00372683319903304	0	5.03626107977438e-05	5.03626107977438e-05	0.00125906526994359	0.0355560032232071	0.0152095084609186	0.016317485898469	0.00362610797743755	0	0.00433118452860596	0.0269439967767929	0	0	0.00236704270749396	0.00110797743755036	0.00181305398871878	0.000352538275584206	5.03626107977438e-05	0	0.00166196615632554	0.00115834004834811	0.00387792103142627	0.0236704270749396	0.000705076551168413	0.00292103142626914	0.00307211925866237	0	0	0.00266921837228042	0.0135979049153908	0
k__Bacteria|p__Proteobacteria|c__Alphaproteobacteria|o__Rhodospirillales|f__Rhodospirillaceae|g__uncultured|s__Blattella_germanica_German_cockroach	0	0	0	0	0	0	0	0	0.0340954875100725	0	0	0	0	0	0	0	0	0	0	0	0	0.000553988718775181	0	0	0	0	0	0	0	0	0	0	0	0	0	0	0	0	0	0	0	0	0.0008058017727639	0	0	0	0	0	0
k__Bacteria|p__Actinobacteria|c__Coriobacteriia|o__Coriobacteriales|f__Coriobacteriaceae|g__uncultured|s__Eggerthellaceae_bacterium_Marseille-P2849	0	0.000100725221595488	0.000755439161966156	0	0	0	0.00040290088638195	0	0.000151087832393231	0	0.000251813053988719	0	0	0	0	0	0.00105761482675262	0	0	0	0	0	0	0	0	5.03626107977438e-05	0.000201450443190975	0.000100725221595488	0	0	0	0	0	0	0	0.000251813053988719	0	0	0	0	0	0	0	0	0	0	0	0.000352538275584206	0
k__Bacteria|p__Firmicutes|c__Bacilli|o__Lactobacillales|f__Lactobacillaceae|g__Lactobacillus|s__Lactobacillus_salivarius	0	0	0	0	0	0	0	0.0553485092667204	0	0	5.03626107977438e-05	0.12343875906527	0	0	0.0101228847703465	0.000503626107977438	0	0	0	0.0276994359387591	0.000201450443190975	0.00105761482675262	0	0	0	0	0	5.03626107977438e-05	0	0	0	5.03626107977438e-05	0	0	0.000201450443190975	0	5.03626107977438e-05	0.000302175664786463	0	5.03626107977438e-05	0.000251813053988719	0	0	0	0	0.00141015310233683	0	0	0
k__Bacteria|p__Proteobacteria|c__Gammaproteobacteria|o__Enterobacteriales|f__Enterobacteriaceae|g__Salmonella|s__Escherichia_coli	0	0	0	0	0	0	0	0	0	0	0	0	0	0	0	0	0	0	0	0	0	0	0	5.03626107977438e-05	0	0	0	0	0	0	0	5.03626107977438e-05	0	0	0	0	0	0	0	0	0	0	0	0	0	0	0	0	0
k__Bacteria|p__Firmicutes|c__Clostridia|o__Clostridiales|f__Family_XIII|g__Eubacterium_nodatum_group|s__Eubacterium_infirmum	5.03626107977438e-05	0	0	0	0	5.03626107977438e-05	0	0	0	0	0	0.00186341659951652	0	0	0	0	0	0	5.03626107977438e-05	0	0	0	0	0	0	5.03626107977438e-05	5.03626107977438e-05	0	0	0	0	0	5.03626107977438e-05	0	0	0	0	0	0	0	0	0	0	0	0	0	0	0	0
k__Bacteria|p__Firmicutes|c__Bacilli|o__Lactobacillales|f__Streptococcaceae|g__Streptococcus|s__Streptococcus_gallolyticus_subsp._macedonicus	0	0	0	0	0	0	0	0.000503626107977438	0	0	0	0	0	0	0	0.000151087832393231	0	0	0	0	0	0	0	0	0	0	5.03626107977438e-05	0.000251813053988719	0	0.00246776792908944	0	0	0	0	0	0	0	0	0	0	0.000302175664786463	0.000201450443190975	0	0	0	0	0	0	0
k__Bacteria|p__Firmicutes|c__Bacilli|o__Lactobacillales|f__Lactobacillaceae|g__Lactobacillus|s__Lactobacillus_vaginalis	0	0	0	0	0	0	0	0.00266921837228042	0	0	0	0.00135979049153908	0	0	0.000453263497179694	0	0	0	0	0	0.000100725221595488	0	0	0	0	0	0	0	0	0	0	0	0	0	0	0	0	0	0	0	0	0	0	0	0	0.000100725221595488	0	0	0
k__Bacteria|p__Bacteroidetes|c__Bacteroidia|o__Bacteroidales|f__Bacteroidaceae|g__Bacteroides|s__Bacteroides_fragilis	0	0	0	0	0	0	0.000302175664786463	0	0.000705076551168413	0	0.00146051571313457	0	0	0	0.000654713940370669	0	0	5.03626107977438e-05	0	0	5.03626107977438e-05	0	0	5.03626107977438e-05	0	0.000906526994359388	0	0.000100725221595488	5.03626107977438e-05	0.00418009669621273	0.00342465753424658	0.0016116035455278	0.00166196615632554	0	0.0016116035455278	0	0.000201450443190975	0	0.0016116035455278	0.00629532634971797	0.0107272360999194	0	0.00614423851732474	0	0.00120870265914585	0.0292606768734891	0.000604351329572925	0	0.000100725221595488
k__Bacteria|p__Firmicutes|c__Bacilli|o__Bacillales|f__Bacillaceae|g__Bacillus|s__Bacillus_subtilis	0	0	0	0	0	0	0	0	0	0	0	0	0	0	0	0	0	0	0	0	0	0	0	0	0	0	0	0	0	0	0	0	0	0	0	0	0	0	0	0	0	0	0	0.000755439161966156	0	0	0	0	0
k__Bacteria|p__Bacteroidetes|c__Bacteroidia|o__Bacteroidales|f__Bacteroidaceae|g__Bacteroides|s__bacterium_NLAE-zl-G202	0.0815874294923449	0.145547945205479	0.0645145044319097	0.0989625302175665	0.25110797743755	0	0.0161663980660757	0.274375503626108	0.0987107171635778	0.199184125705077	0.0333904109589041	0.000302175664786463	0.111301369863014	0.0231164383561644	0.00513698630136986	0.0354552780016116	0.000201450443190975	0.0353545527800161	0.00135979049153908	0.000201450443190975	0.188305801772764	0.0492042707493957	0.0645145044319097	0.151591458501209	0.398015713134569	0.0489020950846092	0.27276390008058	0.199284850926672	0.0830479452054795	0.277548348106366	0.363819500402901	0.0813356164383562	0.035958904109589	0.0275483481063658	0.0250805801772764	0.0164182111200645	0.0148569701853344	0.00317284448025786	0.121625705076551	0.00790692989524577	0.0713134568896052	0.0626510878323932	0.0225120870265915	0.0110294117647059	0.197975423045931	0.224415793714746	0.084911361804996	0.162369057211926	0.145900483481064
k__Bacteria|p__Firmicutes|c__Bacilli|o__Lactobacillales|f__Lactobacillaceae|g__Lactobacillus|s__Lactobacillus_fermentum	0	0	0	0	0	0	0	0.000100725221595488	0	0	0	0	0	0	5.03626107977438e-05	5.03626107977438e-05	0	0	0	5.03626107977438e-05	0	0	0	0	0	0	0	0	0	0	0	0	0	0	0	0	0	0	0	0	0	0	0	0	0.000100725221595488	0	0	0	0
k__Bacteria|p__Firmicutes|c__Bacilli|o__Lactobacillales|f__Lactobacillaceae|g__Lactobacillus|s__Lactobacillus_gasseri	0	0	0	5.03626107977438e-05	0	0	0	0.000100725221595488	0	0	0	0.000100725221595488	0	0	0.000856164383561644	0.000352538275584206	0	0	0	0	0	0	0.000100725221595488	0	0	0	0	5.03626107977438e-05	0	0	0	0	0	0	0	0	0	0	0	0	5.03626107977438e-05	0	0	0	0	5.03626107977438e-05	0	0	0
k__Bacteria|p__Firmicutes|c__Clostridia|o__Clostridiales|f__Clostridiaceae_1|g__Clostridium_sensu_stricto_13|s__Clostridium_sp._T2	0	0	0	0	0	0	0	0	0	0	0	0	0	0	0	0	0	0	0.0231668009669621	0	0	0	0.00125906526994359	0	0	0	0	0	0	0	0	0	0	0	0	0	0	0	0	0	0	0	0	0	0	0	0	0	0
k__Bacteria|p__Proteobacteria|c__Gammaproteobacteria|o__Enterobacteriales|f__Enterobacteriaceae|g__Escherichia-Shigella|s__Escherichia_coli	0.0147562449637389	0.00705076551168413	0.00433118452860596	0.0130439161966156	0.178182917002417	0.237711522965351	0.00151087832393231	0.00271958098307816	0.000201450443190975	0.10425060435133	0.0561543110394843	0.0394842868654311	0.0494057211925866	0.00317284448025786	0.00110797743755036	0.0309226430298147	0.167657131345689	0.000956889605157131	0.000201450443190975	0.347854552780016	0.00589242546333602	0.116639806607575	0.449838839645447	0.154210314262691	0.0204975825946817	5.03626107977438e-05	0.00100725221595488	0.00146051571313457	0.125	0.00251813053988719	0.0350523771152297	0.247532232070911	0.0166196615632554	0.00105761482675262	0.00664786462530218	0	0.00669822723609992	0.000705076551168413	0.00251813053988719	0.0159649476228848	0.00115834004834811	0.0508158742949235	0.0348005640612409	0.000906526994359388	0.000705076551168413	0.0153605962933118	0.00115834004834811	0.00825946817082998	0.000503626107977438
k__Bacteria|p__Firmicutes|c__Bacilli|o__Lactobacillales|f__Leuconostocaceae|g__Weissella|s__Weissella_confusa	0	0	0	0	0	0.000705076551168413	0	0	0	0	0	0	0	0.000352538275584206	0	0.000755439161966156	0	0.00141015310233683	0	0	0	0	0	0	0	0	5.03626107977438e-05	5.03626107977438e-05	0	0.000755439161966156	0	0	0	5.03626107977438e-05	0	0.000100725221595488	0	0.000201450443190975	5.03626107977438e-05	0	0	0.000100725221595488	0.000302175664786463	0.000201450443190975	0	0.000201450443190975	0.000151087832393231	0	0
k__Bacteria|p__Proteobacteria|c__Gammaproteobacteria|o__Pseudomonadales|f__Pseudomonadaceae|g__Pseudomonas|s__Pseudomonas_fragi	0	0	0	0	0	0	0	0	0	0	0	0	0	0	0	0	0	0	0	0	0	0	0	0	0	0	0	0	0	0	0	0	0	0	0	0	0	0.000100725221595488	0	0	0	0	0	0	0	0	0	0	0
k__Bacteria|p__Firmicutes|c__Clostridia|o__Clostridiales|f__Lachnospiraceae|g__Lachnospiraceae_NK4A136_group|s__Blautia_coccoides	0	0	0	0	0	0	0	0	0	0	0	0	0	0	0	0	0	0	0	0	0	0	0	0	0	0	0	0	5.03626107977438e-05	0	0	0	0	0	0	0	0	0	0	0	0	0	0	0	0	0	0	0	0
k__Bacteria|p__Firmicutes|c__Bacilli|o__Lactobacillales|f__Streptococcaceae|g__Streptococcus|s__Streptococcus_anginosus_subsp._anginosus	0	5.03626107977438e-05	0	5.03626107977438e-05	0	0.000151087832393231	5.03626107977438e-05	0.00226631748589847	0.000100725221595488	0.000100725221595488	0.00171232876712329	0.00181305398871878	0	0	0.00115834004834811	0.000251813053988719	0	0.00100725221595488	0.000201450443190975	0.00115834004834811	0	0.00120870265914585	0.00040290088638195	0.000352538275584206	0	0	5.03626107977438e-05	0	0	5.03626107977438e-05	0	0	5.03626107977438e-05	0	5.03626107977438e-05	0.000100725221595488	0.00186341659951652	0.00282030620467365	0	0	0	0	0	5.03626107977438e-05	0	5.03626107977438e-05	0	0	0
k__Bacteria|p__Actinobacteria|c__Actinobacteria|o__Bifidobacteriales|f__Bifidobacteriaceae|g__Bifidobacterium|s__Bifidobacterium_animalis	0	0	0	0	0	0	0	0	0	0	0	0	0	0	0	0	0	0	0	0.000251813053988719	0	0	0	0	0	0	0	0	0	0	0	0	0	0	0	0	0	0	0	0	0	0	0	0	0	0	0	0	0
k__Bacteria|p__Cyanobacteria|c__Chloroplast|o__Solanum_torvum|f__Solanum_torvum|g__Solanum_torvum|s__Solanum_torvum	0	0	0	0	0	0	0	0	5.03626107977438e-05	0	0	0	0	5.03626107977438e-05	0	0	0.000100725221595488	0	0	0	0	0	0	0	0	0	0	0	0	0	0	0	0	0	0	0.000100725221595488	0	0	0	0	0	0	0	0	0	0	0.000100725221595488	0	0
k__Bacteria|p__Firmicutes|c__Bacilli|o__Lactobacillales|f__Streptococcaceae|g__Lactococcus|s__Lactococcus_garvieae	0	0	0	0	0	0	0	0	0	0	0	0	0	0	0	0	0	0	5.03626107977438e-05	0	0	0	0	0	0	0	0	0	0	0.000100725221595488	0	0	0	0	0	5.03626107977438e-05	0	0.000604351329572925	0	0	0	0.000453263497179694	0.000654713940370669	0	0	0.000100725221595488	0	0	0.000302175664786463
k__Bacteria|p__Proteobacteria|c__Gammaproteobacteria|o__Pseudomonadales|f__Pseudomonadaceae|g__Pseudomonas|s__Pseudomonas_aeruginosa	0.000100725221595488	0	0	0	0	0	0	0	0	0	0	0	0	0	0	0	0	0	0	0	0	0	0	0	0	0	0	0	0	0	0	0	0	0	0	0	0	0	0	0	0	0	0	0	0	0	0	0	0
k__Bacteria|p__Firmicutes|c__Clostridia|o__Clostridiales|f__Ruminococcaceae|g__uncultured|s__Ruminococcaceae_bacterium_mt9	0.000553988718775181	0	0	0	0	0	0.000302175664786463	0	5.03626107977438e-05	0	0	0	0	0	0	0	0	0	0	0	0	0	0	5.03626107977438e-05	0	0	0.000100725221595488	0	0	0	0	0	0	0	0	0	0	0	0	0	0	0	0.00040290088638195	0	0	0	0	0.000100725221595488	0
k__Bacteria|p__Firmicutes|c__Clostridia|o__Clostridiales|f__Lachnospiraceae|g__Tyzzerella_3|s__bacterium_NLAE-zl-C441	0	5.03626107977438e-05	0	0	0	0	0.0008058017727639	0	0	0	0	0	0	0	0	0	0	0	0	0	0	0	0	0	0	0	0	0	0	0	0	0	0	0	0	0	5.03626107977438e-05	0	0	0	0	0	0	0	0	0	0	0	0
k__Bacteria|p__Firmicutes|c__Clostridia|o__Clostridiales|f__Ruminococcaceae|g__uncultured|s__Intestinimonas_sp._GM5	5.03626107977438e-05	0.000604351329572925	0	0	5.03626107977438e-05	0	0.00125906526994359	0	0	0	0	0	0	0	5.03626107977438e-05	0	0	5.03626107977438e-05	0	0	0	5.03626107977438e-05	0	0.00040290088638195	0	0	5.03626107977438e-05	5.03626107977438e-05	5.03626107977438e-05	0	0	0	0.000201450443190975	0	5.03626107977438e-05	0.000100725221595488	0	0	5.03626107977438e-05	5.03626107977438e-05	0.000201450443190975	0	0.000654713940370669	0.000251813053988719	0	0	0	5.03626107977438e-05	5.03626107977438e-05
k__Bacteria|p__Bacteroidetes|c__Bacteroidia|o__Bacteroidales|f__Porphyromonadaceae|g__Odoribacter|s__Odoribacter_sp._Marseille-P2698	0	0	0	0	0	0	0	0	0	0	0	0	0	0	0.00130942788074134	0	0	0	0	0	0	0.00141015310233683	0	0	0	0	0	0	0	0	0	0	0	0	0	0	0	0	0	0	0	0	0	0	0	0	0	0	0
k__Bacteria|p__Firmicutes|c__Clostridia|o__Clostridiales|f__Clostridiaceae_1|g__Clostridium_sensu_stricto_1|s__Clostridium_butyricum	0	0	0	0.000201450443190975	0	0.00614423851732474	0	0	0	0	0	0	0	0	0	0	0	0	0	0	0.00569097502014504	0	0	0	0.0016116035455278	0	0	0	0	0	0	0	0	0	0	0	0	0	0	0	0	0	0	0	0	0	0	0	0
k__Bacteria|p__Firmicutes|c__Clostridia|o__Clostridiales|f__Christensenellaceae|g__Christensenellaceae_R-7_group|s__bacterium_YE57	0	0	0	0	0	0	0	0	0	0	0.00493553585817889	0	0	0	0.000553988718775181	0	0	0	0	0	0	0	0	0.000956889605157131	0	0	0	0	0	0	0	0	0	0	0	0	0	0	0	0	0	0	0	0	0	0	0	0	0
k__Bacteria|p__Proteobacteria|c__Gammaproteobacteria|o__Pseudomonadales|f__Moraxellaceae|g__Acinetobacter|s__Acinetobacter_baylyi	0	0	0	0	0	0	0	0	0	0	0	0	0	0.000705076551168413	0	0	0	0	0	0	0	0	0	0	0	0	0	0	0	0	0	0	0	0	0	0	0	0	0	0	0	0	0	0	0	0	0	0	0
k__Bacteria|p__Firmicutes|c__Clostridia|o__Clostridiales|f__Christensenellaceae|g__Christensenellaceae_R-7_group|s__iron-reducing_bacterium_enrichment_culture_clone_HN70	0.000654713940370669	0	0	0	0	0	0	0	0	0	0	0	0	0	0.000100725221595488	0	0	0	0	0	0	0	0	0	0	0	0	0	0	0	0	0	0	0	0	0	5.03626107977438e-05	0	0	0	0	0	0	0	0	0	0	0	0
k__Bacteria|p__Firmicutes|c__Bacilli|o__Bacillales|f__Staphylococcaceae|g__Staphylococcus|s__Staphylococcus_aureus	0.000100725221595488	0	0	0	0	0	0	0	0	0	0	0	0	0	0	0.000201450443190975	0	0	0	0.000553988718775181	0	0	0	0	0	0	0	0	0	5.03626107977438e-05	0	0	0	0	0	0	0	0	0	0	0	0	0	0	0	0	0	0	0
k__Bacteria|p__Proteobacteria|c__Betaproteobacteria|o__Burkholderiales|f__Alcaligenaceae|g__Sutterella|s__Burkholderia_sp._K4410.MGS-135	0	0	0	0	0	0	0	0	0	0	0.00282030620467365	0	0	0	0.000906526994359388	0	0	0.0048348106365834	0	0	0	0	0	0	0	0	0	0	0	0	0	0	0	0	0	0	0	0	0	0	0	0	0	0	0	0	0.0117344883158743	0	0
k__Bacteria|p__Bacteroidetes|c__Bacteroidia|o__Bacteroidales|f__Porphyromonadaceae|g__Porphyromonas|s__Porites_australiensis	0	0.000100725221595488	0	0	0	0	0	0	0	0	0	0	0	0	0	0	0	0	0	0	0	0	0	0	0	0	0	0	0	0	0	0	0	0	0	0	0	0	0	0	0	0	0	0	0	0	0	0	0
k__Bacteria|p__Firmicutes|c__Bacilli|o__Lactobacillales|f__Lactobacillaceae|g__Lactobacillus|s__Lactobacillus_plantarum	0	0	0	0	5.03626107977438e-05	0	0	0	0	0	0	0	0	0	0	0	0	0	0	0	0	0	0	0	0	0	0	0	0	0.000100725221595488	0	0	0	0	0	0	0	0	0	0	0	0	0	0	0	0	0	0	0
k__Bacteria|p__Firmicutes|c__Bacilli|o__Lactobacillales|f__Streptococcaceae|g__Lactococcus|s__Lactococcus_lactis	0	0	0	5.03626107977438e-05	0	5.03626107977438e-05	0	0	0	0	0	0	0	5.03626107977438e-05	0	0	0	0	5.03626107977438e-05	0.000100725221595488	0	0	0.000201450443190975	0	0	0	0	0	0	0	0	0	0	0	0	0	0	5.03626107977438e-05	0	0	0	0.000151087832393231	0	0	0.000251813053988719	0	0	0	0.000201450443190975
[truncated: 2 more columns]
