# Supplementary material for: Gut Microbiota in Untreated Diffuse Large B Cell Lymphoma Patients
Source: Front Microbiol. 2021 Apr 13;12:646361. doi: 10.3389/fmicb.2021.646361 (PMC8076791; doi:10.3389/fmicb.2021.646361)
Supplement: Supplementary file 1 [file Data_Sheet_1.ZIP › pls-da_plot.txt]

Axis1	Axis2	samples	group
EG1	-10.7084859880609	2.05706776658632	EG1	EG
EG2	-2.97871995754609	-6.98545051840171	EG2	EG
EG3	-9.42122886392744	0.336922767135961	EG3	EG
EG4	1.06374272275826	-5.18557843082857	EG4	EG
EG5	-1.81657932602508	-5.91599202143701	EG5	EG
EG6	-4.77339480977469	-10.4009027992003	EG6	EG
EG7	-7.03833434746578	-5.11906729044851	EG7	EG
EG8	-2.53936879865947	-8.49017629213919	EG8	EG
EG9	-11.8687715703917	0.817222325799436	EG9	EG
EG10	-2.40422473310303	-8.33985987873566	EG10	EG
EG11	-18.8238948757276	29.5905656264991	EG11	EG
EG12	-8.7303609192922	-8.42422522815025	EG12	EG
EG13	-0.925795723258446	-5.47926916914319	EG13	EG
EG14	1.40590246368413	-3.30045207818725	EG14	EG
EG15	-15.0204090281515	15.6685185766311	EG15	EG
EG16	-0.578659585694059	-4.2796680337884	EG16	EG
EG17	-2.42880470694504	-8.19879652267904	EG17	EG
EG18	-5.24137428486421	-2.61903973232101	EG18	EG
EG19	-3.40440450283205	-9.62499343088002	EG19	EG
EG20	-5.28337088360299	-10.1667234431879	EG20	EG
EG21	-0.822638163797367	-6.42811188561086	EG21	EG
EG22	-2.44449160762175	-5.03281738108301	EG22	EG
EG23	-2.19438075321386	-7.46276841089183	EG23	EG
EG24	-10.6297421161721	1.5565895439441	EG24	EG
EG25	-0.594824837200685	-5.97146138874583	EG25	EG
CG1	7.36514859997585	4.52059726315754	CG1	CG
CG2	3.03257669900682	2.56234643298949	CG2	CG
CG3	4.4316767699213	4.58385223813044	CG3	CG
CG4	2.80212993823693	-0.299122505714329	CG4	CG
CG5	6.95120708051666	2.608354515291	CG5	CG
CG6	4.16317917758764	0.819120973942513	CG6	CG
CG7	2.13719485783203	-0.868082863410402	CG7	CG
CG8	5.26834409896812	1.88109462264147	CG8	CG
CG9	5.75719779723164	4.4896684845433	CG9	CG
CG10	2.40509715459499	-0.851337079842179	CG10	CG
CG11	8.28403766550696	6.77371057153606	CG11	CG
CG12	3.69755701103815	1.56893007330457	CG12	CG
CG13	4.911891648867	2.53292472513438	CG13	CG
CG14	6.77959047447143	3.47728899427695	CG14	CG
CG15	3.9802020137285	2.68832183270022	CG15	CG
CG16	5.19300358624777	3.94394902356986	CG16	CG
CG17	6.28358389296521	4.95460932165563	CG17	CG
CG18	3.59874286246755	3.3243241641313	CG18	CG
CG19	5.69820651075709	5.0351238931919	CG19	CG
CG20	4.14639123702103	0.794585482497917	CG20	CG
CG21	2.57914724375202	-0.420426363738845	CG21	CG
CG22	6.99581825100329	6.19272042768614	CG22	CG
CG23	4.88063920924007	3.07702449231353	CG23	CG
CG24	5.10843204163558	2.37390389429344	CG24	CG
CG25	5.39697278362673	5.29399454106789	CG25	CG
CG26	6.35464659068545	6.34099017391383	CG26	CG
