# Supplementary material for: Gut Microbiota in Untreated Diffuse Large B Cell Lymphoma Patients
Source: Front Microbiol. 2021 Apr 13;12:646361. doi: 10.3389/fmicb.2021.646361 (PMC8076791; doi:10.3389/fmicb.2021.646361)
Supplement: Supplementary file 1 [file Data_Sheet_1.ZIP › shannon.txt]

We used Tukey test
            diff        lwr       upr     p adj
EG-CG -0.1163231 -0.7093433 0.4766971 0.6951544
