# Supplementary material for: Gut Microbiota in Untreated Diffuse Large B Cell Lymphoma Patients
Source: Front Microbiol. 2021 Apr 13;12:646361. doi: 10.3389/fmicb.2021.646361 (PMC8076791; doi:10.3389/fmicb.2021.646361)
Supplement: Supplementary file 2 [file Data_Sheet_2.ZIP]

Archive with 39 entries (33 files):
- supplementary tables/
- supplementary tables/OTUs_table(EG and CG).xls
- supplementary tables/OTUs_table(GCB and ABC).xls
- supplementary tables/PICRUST(EG and CG).png
- supplementary tables/PICRUST(EG and CG).xls
- supplementary tables/PICRUSTú¿GCB AND ABCú⌐.pdf
- supplementary tables/PICRUSTú¿GCB AND ABCú⌐.xlsx
- supplementary tables/Raw_clean_tags((EG and CG)).txt
- supplementary tables/Raw_clean_tags(GCB and ABC).txt
- supplementary tables/Relative_OTUs_table((EG and CG)).xls
- supplementary tables/Relative_OTUs_table(GCB and ABC).xls
- supplementary tables/anosim_stat(GCB AND ABC).txt
- supplementary tables/data of dominant bacteria (EG and CG)_G.pdf
- supplementary tables/data of dominant bacteria (EG and CG)_P.pdf
- supplementary tables/qimme2 and picrust2/
- supplementary tables/qimme2 and picrust2/CG-EGú¿PICRUSt2ú⌐.png
- supplementary tables/qimme2 and picrust2/OTUs_table.xls
- supplementary tables/qimme2 and picrust2/venn1.pdf
- supplementary tables/qimme2 and picrust2/a┴ analysis/
- supplementary tables/qimme2 and picrust2/a┴ analysis/PD_whole_tree.txt
- supplementary tables/qimme2 and picrust2/a┴ analysis/alpha(EG+CG).pdf
- supplementary tables/qimme2 and picrust2/a┴ analysis/chao1.txt
- supplementary tables/qimme2 and picrust2/a┴ analysis/observed_species.txt
- supplementary tables/qimme2 and picrust2/a┴ analysis/shannon.txt
- supplementary tables/qimme2 and picrust2/a┬ analysis/
- supplementary tables/qimme2 and picrust2/a┬ analysis/EG+CG_PLS-DA_text.pdf
- supplementary tables/qimme2 and picrust2/a┬ analysis/Kruskal_result_OTUs(EG+CG).xls
- supplementary tables/qimme2 and picrust2/a┬ analysis/Kruskal_result_class(EG+CG).xls
- supplementary tables/qimme2 and picrust2/a┬ analysis/Kruskal_result_family(EG+CG).xls
- supplementary tables/qimme2 and picrust2/a┬ analysis/Kruskal_result_order(EG+CG).xls
- supplementary tables/qimme2 and picrust2/a┬ analysis/Kruskal_result_phylum.xls
- supplementary tables/summary_otus((EG and CG)).txt
- supplementary tables/summary_otus(GCB and ABC).txt
- supplementary tables/the result of microbiota comparison between GCB and ABC groups.pdf
- supplementary tables/unweighted_unifrac_permanova(GCB and ABC)/
- supplementary tables/unweighted_unifrac_permanova(GCB and ABC)/permanova_results(unweighted_unifrac_GCB and ABC).txt
- supplementary tables/weighted_unifrac_permanova((GCB and ABC))/
- supplementary tables/weighted_unifrac_permanova((GCB and ABC))/permanova_results(weighted_unifrac_GCB and ABC).txt
- supplementary tables/a┬-analisis of microbiota comparison between GCB and ABC groups_PLS-DA_text.pdf
