# Supplementary material for: Gut Microbiota in Untreated Diffuse Large B Cell Lymphoma Patients
Source: Front Microbiol. 2021 Apr 13;12:646361. doi: 10.3389/fmicb.2021.646361 (PMC8076791; doi:10.3389/fmicb.2021.646361)
Supplement: Supplementary file 2 [file Data_Sheet_2.ZIP › supplementary tables/OTUs_table(GCB and ABC).xls]

ID	EG1	EG2	EG3	EG4	EG5	EG6	EG7	EG8	EG9	EG10	EG11	EG12	EG13	EG14	EG15	EG16	EG17	EG18	EG19	EG21	EG22	EG23	EG24	EG25
OTU_1	0.0	0.0	0.0	0.0	0.0	0.0	0.0	1126.0	0.0	0.0	0.0	2530.0	0.0	0.0	203.0	9.0	0.0	0.0	0.0	0.0	20.0	0.0	0.0	0.0
OTU_10	0.0	0.0	0.0	0.0	716.0	0.0	0.0	0.0	0.0	2047.0	711.0	0.0	0.0	0.0	229.0	0.0	0.0	0.0	0.0	0.0	0.0	0.0	0.0	0.0
OTU_100	0.0	0.0	4.0	0.0	1.0	0.0	0.0	0.0	0.0	0.0	0.0	0.0	0.0	0.0	0.0	0.0	0.0	2.0	0.0	1.0	0.0	0.0	24.0	0.0
OTU_101	6.0	4.0	2.0	0.0	2.0	0.0	11.0	0.0	0.0	0.0	5.0	0.0	0.0	1.0	2.0	4.0	0.0	2.0	0.0	0.0	3.0	0.0	5.0	0.0
OTU_102	16.0	0.0	0.0	0.0	0.0	0.0	0.0	0.0	0.0	0.0	0.0	0.0	0.0	0.0	0.0	0.0	0.0	0.0	0.0	0.0	0.0	0.0	0.0	0.0
OTU_103	2.0	0.0	0.0	0.0	0.0	0.0	19.0	0.0	0.0	0.0	0.0	0.0	0.0	0.0	0.0	0.0	0.0	0.0	0.0	0.0	0.0	0.0	0.0	0.0
OTU_104	0.0	2.0	0.0	0.0	9.0	0.0	0.0	0.0	0.0	0.0	4.0	0.0	0.0	0.0	1.0	0.0	0.0	0.0	0.0	0.0	0.0	0.0	0.0	0.0
OTU_105	0.0	0.0	0.0	0.0	0.0	0.0	0.0	0.0	0.0	0.0	1.0	0.0	0.0	0.0	0.0	0.0	0.0	0.0	0.0	0.0	0.0	0.0	0.0	0.0
OTU_106	1.0	0.0	0.0	0.0	0.0	0.0	1.0	0.0	0.0	5.0	0.0	0.0	0.0	0.0	0.0	0.0	0.0	0.0	0.0	0.0	0.0	0.0	0.0	5.0
OTU_107	0.0	0.0	0.0	0.0	0.0	0.0	0.0	0.0	0.0	0.0	0.0	0.0	0.0	0.0	0.0	0.0	0.0	9.0	0.0	0.0	0.0	0.0	6.0	0.0
OTU_108	0.0	0.0	0.0	0.0	0.0	0.0	0.0	0.0	4.0	0.0	0.0	0.0	0.0	0.0	0.0	0.0	0.0	0.0	0.0	0.0	0.0	0.0	0.0	0.0
OTU_109	0.0	0.0	0.0	0.0	1.0	0.0	0.0	0.0	0.0	0.0	0.0	0.0	0.0	0.0	0.0	0.0	0.0	0.0	0.0	0.0	0.0	0.0	0.0	0.0
OTU_11	10.0	57.0	26.0	21.0	80.0	7.0	9.0	977.0	84.0	38.0	154.0	88.0	0.0	70.0	10.0	1037.0	45.0	601.0	1.0	10.0	16.0	3.0	6.0	6.0
OTU_110	0.0	0.0	0.0	0.0	0.0	0.0	0.0	0.0	0.0	0.0	2.0	0.0	0.0	0.0	3.0	0.0	0.0	0.0	0.0	0.0	1.0	0.0	0.0	0.0
OTU_111	27.0	96.0	44.0	0.0	78.0	0.0	3020.0	0.0	41.0	0.0	81.0	2864.0	0.0	5.0	10.0	0.0	9.0	78.0	0.0	0.0	16.0	0.0	283.0	0.0
OTU_113	0.0	2.0	1.0	0.0	0.0	0.0	0.0	0.0	0.0	0.0	0.0	0.0	0.0	0.0	5.0	1.0	0.0	0.0	0.0	0.0	0.0	0.0	0.0	0.0
OTU_114	0.0	0.0	0.0	0.0	0.0	0.0	0.0	0.0	0.0	0.0	0.0	0.0	0.0	0.0	0.0	0.0	0.0	0.0	0.0	0.0	0.0	0.0	2.0	0.0
OTU_115	0.0	0.0	0.0	0.0	0.0	0.0	0.0	0.0	3.0	0.0	0.0	0.0	0.0	0.0	0.0	0.0	0.0	0.0	0.0	0.0	0.0	0.0	0.0	0.0
OTU_116	0.0	0.0	0.0	0.0	0.0	0.0	0.0	0.0	1.0	0.0	0.0	0.0	0.0	0.0	0.0	0.0	0.0	0.0	0.0	0.0	0.0	0.0	0.0	0.0
OTU_117	0.0	4.0	0.0	0.0	0.0	0.0	0.0	0.0	0.0	0.0	1602.0	2.0	2.0	0.0	0.0	0.0	1.0	0.0	0.0	0.0	0.0	0.0	0.0	0.0
OTU_118	635.0	1122.0	639.0	70.0	884.0	0.0	4008.0	1.0	886.0	208.0	190.0	2.0	111.0	16.0	95.0	165.0	1.0	375.0	0.0	0.0	470.0	0.0	178.0	0.0
OTU_12	250.0	0.0	0.0	3125.0	493.0	529.0	230.0	17.0	0.0	2.0	0.0	0.0	6.0	115.0	9.0	26.0	149.0	133.0	12628.0	11.0	1137.0	1900.0	209.0	5811.0
OTU_120	0.0	0.0	0.0	0.0	0.0	0.0	0.0	0.0	0.0	0.0	577.0	1.0	0.0	0.0	0.0	0.0	0.0	0.0	0.0	0.0	0.0	0.0	0.0	0.0
OTU_121	0.0	0.0	226.0	0.0	0.0	0.0	360.0	0.0	0.0	0.0	0.0	0.0	0.0	0.0	0.0	0.0	0.0	60.0	0.0	0.0	0.0	0.0	0.0	0.0
OTU_122	0.0	0.0	0.0	0.0	282.0	0.0	0.0	2.0	0.0	0.0	546.0	1.0	1609.0	2.0	230.0	0.0	11.0	55.0	0.0	0.0	0.0	0.0	470.0	0.0
OTU_123	1.0	0.0	0.0	0.0	0.0	0.0	0.0	0.0	0.0	1.0	0.0	1.0	0.0	1.0	0.0	0.0	0.0	0.0	13.0	0.0	1.0	3.0	0.0	4.0
OTU_124	10.0	77.0	0.0	0.0	21.0	0.0	1373.0	0.0	97.0	0.0	99.0	0.0	0.0	0.0	10.0	16.0	0.0	137.0	0.0	0.0	21.0	0.0	8.0	0.0
OTU_125	0.0	0.0	0.0	0.0	0.0	0.0	820.0	0.0	0.0	0.0	0.0	0.0	0.0	0.0	0.0	7.0	0.0	0.0	0.0	0.0	0.0	759.0	0.0	0.0
OTU_126	1723.0	1206.0	0.0	1.0	0.0	1.0	0.0	1.0	0.0	0.0	0.0	2.0	4239.0	0.0	3.0	1.0	0.0	2222.0	0.0	0.0	0.0	0.0	85.0	0.0
OTU_127	0.0	0.0	0.0	0.0	23.0	0.0	0.0	0.0	0.0	0.0	0.0	0.0	0.0	0.0	0.0	0.0	0.0	0.0	0.0	0.0	0.0	0.0	0.0	0.0
OTU_128	1436.0	0.0	149.0	5827.0	852.0	0.0	0.0	1.0	0.0	2563.0	41.0	0.0	0.0	33.0	1.0	53.0	6.0	516.0	21.0	1.0	1380.0	0.0	325.0	0.0
OTU_129	103.0	52.0	0.0	0.0	149.0	0.0	350.0	0.0	302.0	2.0	93.0	0.0	0.0	47.0	42.0	60.0	0.0	138.0	0.0	0.0	52.0	0.0	809.0	0.0
OTU_13	0.0	0.0	0.0	0.0	0.0	0.0	0.0	0.0	0.0	0.0	0.0	0.0	0.0	16.0	0.0	0.0	0.0	0.0	0.0	0.0	0.0	0.0	0.0	0.0
OTU_130	1241.0	0.0	0.0	0.0	572.0	0.0	0.0	0.0	0.0	0.0	17.0	0.0	0.0	0.0	94.0	0.0	0.0	0.0	2.0	3.0	3829.0	7.0	0.0	0.0
OTU_131	0.0	0.0	0.0	0.0	0.0	0.0	1.0	1.0	6.0	0.0	276.0	1.0	0.0	7925.0	5846.0	0.0	7.0	3112.0	0.0	1.0	0.0	0.0	133.0	0.0
OTU_132	0.0	1.0	0.0	0.0	0.0	1.0	1.0	0.0	0.0	5.0	0.0	0.0	0.0	0.0	0.0	0.0	0.0	0.0	4.0	0.0	0.0	1.0	0.0	2.0
OTU_133	660.0	0.0	348.0	297.0	97.0	0.0	1.0	0.0	0.0	0.0	13.0	0.0	1.0	0.0	0.0	271.0	0.0	294.0	0.0	0.0	25.0	0.0	0.0	0.0
OTU_134	0.0	0.0	0.0	0.0	0.0	0.0	0.0	0.0	1272.0	0.0	22.0	0.0	0.0	0.0	0.0	893.0	0.0	0.0	0.0	0.0	0.0	0.0	9.0	0.0
OTU_135	0.0	0.0	0.0	0.0	0.0	0.0	0.0	0.0	0.0	0.0	0.0	0.0	0.0	0.0	0.0	0.0	0.0	0.0	0.0	0.0	3.0	0.0	0.0	0.0
OTU_136	69.0	39.0	135.0	0.0	70.0	0.0	269.0	0.0	39.0	1.0	68.0	82.0	0.0	7.0	23.0	43.0	1.0	13.0	0.0	0.0	23.0	0.0	70.0	0.0
OTU_137	3.0	53.0	52.0	0.0	24.0	0.0	128.0	2.0	152.0	0.0	2.0	0.0	0.0	0.0	2.0	3.0	1.0	5.0	0.0	0.0	16.0	0.0	0.0	0.0
OTU_138	44.0	7.0	15.0	44.0	33.0	0.0	533.0	0.0	44.0	208.0	15.0	0.0	43.0	44.0	42.0	7.0	0.0	46.0	0.0	0.0	4.0	130.0	31.0	1.0
OTU_139	0.0	0.0	0.0	0.0	0.0	0.0	0.0	0.0	0.0	0.0	0.0	1.0	0.0	0.0	0.0	0.0	0.0	0.0	0.0	0.0	0.0	0.0	0.0	0.0
OTU_14	210.0	151.0	126.0	656.0	2.0	0.0	367.0	421.0	441.0	0.0	2.0	0.0	165.0	246.0	1.0	126.0	0.0	22.0	0.0	412.0	23.0	0.0	13.0	0.0
OTU_140	28.0	0.0	17.0	0.0	7.0	0.0	27.0	0.0	1.0	0.0	6.0	0.0	0.0	0.0	4.0	6.0	0.0	1.0	0.0	0.0	10.0	0.0	10.0	0.0
OTU_141	0.0	0.0	0.0	0.0	0.0	0.0	0.0	0.0	0.0	1.0	0.0	1.0	0.0	1.0	0.0	0.0	0.0	0.0	0.0	0.0	0.0	0.0	0.0	0.0
OTU_142	71.0	750.0	0.0	191.0	454.0	0.0	82.0	0.0	103.0	0.0	737.0	0.0	752.0	75.0	70.0	3.0	0.0	184.0	0.0	0.0	150.0	0.0	169.0	0.0
OTU_143	0.0	0.0	0.0	0.0	0.0	0.0	0.0	0.0	0.0	0.0	1.0	0.0	0.0	0.0	0.0	0.0	0.0	0.0	0.0	0.0	0.0	0.0	0.0	0.0
OTU_145	1.0	0.0	6.0	0.0	0.0	0.0	0.0	0.0	0.0	0.0	7.0	0.0	0.0	0.0	26.0	0.0	0.0	0.0	0.0	0.0	0.0	0.0	0.0	0.0
OTU_146	0.0	0.0	0.0	0.0	0.0	0.0	0.0	0.0	0.0	0.0	0.0	522.0	0.0	0.0	0.0	0.0	0.0	0.0	0.0	0.0	0.0	0.0	0.0	0.0
OTU_147	0.0	0.0	0.0	0.0	74.0	0.0	0.0	0.0	0.0	0.0	0.0	0.0	0.0	0.0	0.0	0.0	0.0	136.0	0.0	0.0	0.0	0.0	0.0	0.0
OTU_148	25.0	68.0	0.0	0.0	21.0	0.0	0.0	0.0	70.0	0.0	42.0	0.0	0.0	0.0	5.0	8.0	0.0	159.0	0.0	0.0	3.0	0.0	125.0	0.0
OTU_149	0.0	59.0	42.0	0.0	0.0	0.0	0.0	0.0	75.0	0.0	0.0	0.0	0.0	5.0	5.0	0.0	0.0	25.0	0.0	0.0	0.0	0.0	0.0	0.0
OTU_15	0.0	0.0	0.0	0.0	0.0	0.0	0.0	0.0	1.0	0.0	0.0	0.0	0.0	0.0	0.0	0.0	0.0	0.0	0.0	0.0	0.0	0.0	1.0	0.0
OTU_150	0.0	0.0	0.0	0.0	0.0	0.0	0.0	0.0	437.0	0.0	0.0	0.0	0.0	0.0	0.0	0.0	0.0	0.0	0.0	0.0	10.0	0.0	0.0	0.0
OTU_151	3.0	0.0	0.0	0.0	7.0	0.0	104.0	0.0	1.0	0.0	1.0	0.0	0.0	0.0	1.0	0.0	0.0	2.0	0.0	0.0	0.0	0.0	15.0	0.0
OTU_152	36.0	110.0	106.0	68.0	70.0	0.0	85.0	438.0	348.0	70.0	29.0	2.0	318.0	14.0	35.0	22.0	0.0	139.0	0.0	5.0	58.0	22.0	91.0	0.0
OTU_153	63.0	269.0	0.0	0.0	17.0	0.0	0.0	0.0	0.0	0.0	0.0	0.0	0.0	0.0	36.0	0.0	0.0	1.0	0.0	0.0	0.0	0.0	1.0	0.0
OTU_154	0.0	0.0	0.0	0.0	0.0	0.0	0.0	0.0	0.0	0.0	0.0	0.0	0.0	0.0	229.0	0.0	0.0	0.0	0.0	0.0	0.0	0.0	0.0	0.0
OTU_155	10.0	0.0	14.0	0.0	0.0	0.0	0.0	0.0	0.0	0.0	1.0	0.0	0.0	2.0	2.0	5.0	0.0	0.0	0.0	0.0	0.0	0.0	1.0	0.0
OTU_156	0.0	0.0	0.0	0.0	0.0	0.0	14.0	1.0	13.0	0.0	30.0	1.0	0.0	0.0	9.0	0.0	0.0	2.0	0.0	1.0	0.0	0.0	9.0	0.0
OTU_157	4.0	0.0	8.0	0.0	6.0	0.0	0.0	0.0	0.0	0.0	4.0	0.0	0.0	0.0	4.0	1.0	0.0	5.0	0.0	0.0	3.0	0.0	15.0	0.0
OTU_158	12.0	0.0	0.0	0.0	3.0	0.0	13.0	0.0	0.0	0.0	9.0	0.0	0.0	0.0	0.0	0.0	0.0	0.0	0.0	0.0	2.0	0.0	0.0	0.0
OTU_159	0.0	0.0	0.0	0.0	0.0	0.0	0.0	0.0	0.0	0.0	0.0	137.0	0.0	0.0	0.0	0.0	0.0	0.0	0.0	0.0	0.0	0.0	0.0	0.0
OTU_16	0.0	0.0	0.0	0.0	0.0	0.0	1.0	0.0	0.0	0.0	329.0	0.0	0.0	0.0	0.0	0.0	1.0	575.0	0.0	0.0	0.0	0.0	0.0	0.0
OTU_160	0.0	0.0	0.0	0.0	0.0	0.0	0.0	0.0	0.0	0.0	0.0	0.0	0.0	0.0	0.0	0.0	0.0	15.0	0.0	0.0	0.0	0.0	38.0	0.0
OTU_161	0.0	0.0	0.0	0.0	0.0	0.0	0.0	0.0	0.0	0.0	114.0	0.0	0.0	0.0	0.0	0.0	0.0	0.0	0.0	0.0	0.0	0.0	0.0	0.0
OTU_162	0.0	0.0	0.0	0.0	0.0	0.0	0.0	0.0	0.0	0.0	0.0	50.0	0.0	0.0	0.0	0.0	0.0	0.0	0.0	0.0	0.0	0.0	0.0	0.0
OTU_163	0.0	0.0	0.0	0.0	0.0	0.0	0.0	0.0	0.0	0.0	0.0	0.0	0.0	0.0	0.0	0.0	0.0	8.0	0.0	0.0	0.0	0.0	0.0	0.0
OTU_164	0.0	0.0	0.0	0.0	0.0	0.0	0.0	1.0	0.0	0.0	1.0	47.0	0.0	0.0	0.0	0.0	0.0	0.0	22.0	0.0	0.0	0.0	0.0	0.0
OTU_165	43.0	61.0	147.0	46.0	38.0	1.0	332.0	1.0	192.0	789.0	186.0	0.0	1454.0	49.0	30.0	3.0	0.0	102.0	0.0	2242.0	51.0	131.0	20.0	0.0
OTU_166	0.0	1.0	0.0	0.0	0.0	0.0	0.0	0.0	0.0	0.0	0.0	0.0	0.0	0.0	0.0	0.0	2.0	0.0	15.0	0.0	0.0	1.0	0.0	0.0
OTU_167	0.0	0.0	0.0	0.0	0.0	0.0	0.0	0.0	0.0	0.0	0.0	15.0	0.0	0.0	0.0	0.0	0.0	0.0	0.0	0.0	0.0	0.0	0.0	0.0
OTU_168	0.0	0.0	2.0	0.0	0.0	0.0	0.0	0.0	0.0	0.0	0.0	0.0	0.0	0.0	0.0	0.0	0.0	0.0	9.0	0.0	0.0	0.0	0.0	0.0
OTU_169	0.0	0.0	0.0	0.0	0.0	0.0	0.0	0.0	0.0	0.0	5.0	0.0	0.0	0.0	0.0	1.0	0.0	0.0	0.0	0.0	4.0	0.0	0.0	0.0
OTU_17	0.0	0.0	0.0	0.0	0.0	0.0	95.0	0.0	0.0	0.0	0.0	0.0	0.0	0.0	376.0	680.0	0.0	158.0	0.0	0.0	0.0	0.0	26.0	0.0
OTU_170	0.0	0.0	0.0	0.0	0.0	0.0	0.0	0.0	0.0	0.0	0.0	0.0	0.0	0.0	0.0	0.0	0.0	0.0	0.0	0.0	0.0	0.0	8.0	0.0
OTU_171	0.0	0.0	0.0	0.0	0.0	0.0	0.0	0.0	0.0	0.0	2.0	0.0	0.0	0.0	0.0	0.0	0.0	0.0	0.0	0.0	3.0	0.0	0.0	0.0
OTU_172	0.0	0.0	0.0	0.0	0.0	0.0	0.0	7.0	0.0	0.0	0.0	0.0	0.0	0.0	0.0	0.0	0.0	0.0	0.0	0.0	0.0	0.0	0.0	0.0
OTU_173	1.0	0.0	0.0	0.0	0.0	0.0	0.0	0.0	0.0	6.0	3.0	0.0	0.0	0.0	0.0	0.0	0.0	0.0	0.0	0.0	0.0	0.0	7.0	0.0
OTU_174	0.0	74.0	38.0	0.0	141.0	0.0	53.0	0.0	16.0	1.0	90.0	880.0	12.0	1.0	20.0	36.0	1.0	67.0	0.0	0.0	70.0	0.0	207.0	0.0
OTU_175	68.0	77.0	36.0	1.0	183.0	0.0	0.0	0.0	147.0	329.0	104.0	0.0	879.0	62.0	40.0	0.0	0.0	65.0	0.0	1.0	14.0	0.0	337.0	327.0
OTU_176	0.0	12.0	0.0	2.0	0.0	0.0	0.0	0.0	0.0	0.0	0.0	0.0	0.0	0.0	0.0	0.0	0.0	0.0	0.0	0.0	0.0	0.0	0.0	0.0
OTU_177	0.0	0.0	0.0	0.0	0.0	0.0	0.0	0.0	6.0	0.0	0.0	0.0	0.0	0.0	0.0	0.0	0.0	0.0	0.0	0.0	0.0	0.0	0.0	0.0
OTU_178	0.0	0.0	0.0	0.0	0.0	0.0	0.0	8.0	0.0	21.0	0.0	0.0	0.0	0.0	0.0	0.0	0.0	0.0	0.0	0.0	0.0	0.0	8.0	0.0
OTU_179	0.0	0.0	0.0	0.0	0.0	0.0	0.0	0.0	0.0	0.0	0.0	16.0	0.0	0.0	0.0	0.0	0.0	0.0	0.0	0.0	0.0	0.0	0.0	0.0
OTU_18	0.0	0.0	1.0	0.0	0.0	0.0	0.0	0.0	0.0	0.0	1.0	0.0	0.0	0.0	0.0	0.0	0.0	0.0	0.0	0.0	0.0	0.0	0.0	0.0
OTU_180	0.0	0.0	0.0	0.0	0.0	0.0	0.0	0.0	15.0	0.0	0.0	0.0	0.0	0.0	0.0	0.0	0.0	0.0	0.0	0.0	0.0	0.0	0.0	0.0
OTU_181	0.0	0.0	0.0	0.0	0.0	0.0	0.0	0.0	0.0	0.0	0.0	0.0	0.0	0.0	2.0	0.0	0.0	9.0	0.0	0.0	0.0	0.0	0.0	0.0
OTU_182	7.0	0.0	0.0	0.0	13.0	0.0	0.0	0.0	0.0	0.0	0.0	0.0	0.0	0.0	0.0	0.0	0.0	0.0	0.0	0.0	7.0	0.0	0.0	0.0
OTU_183	0.0	0.0	0.0	0.0	0.0	0.0	0.0	0.0	0.0	0.0	0.0	0.0	0.0	0.0	0.0	4.0	0.0	0.0	0.0	0.0	0.0	0.0	0.0	0.0
OTU_184	6.0	251.0	0.0	83.0	0.0	0.0	0.0	0.0	0.0	0.0	0.0	0.0	0.0	0.0	0.0	0.0	0.0	0.0	0.0	0.0	0.0	0.0	0.0	0.0
OTU_185	0.0	0.0	0.0	0.0	0.0	0.0	0.0	0.0	10.0	0.0	0.0	0.0	0.0	0.0	0.0	0.0	0.0	0.0	0.0	0.0	0.0	0.0	0.0	0.0
OTU_186	0.0	0.0	0.0	0.0	0.0	0.0	0.0	0.0	7.0	1.0	0.0	0.0	0.0	0.0	0.0	0.0	0.0	0.0	0.0	0.0	0.0	0.0	0.0	0.0
OTU_187	0.0	0.0	0.0	0.0	0.0	0.0	0.0	0.0	0.0	0.0	0.0	0.0	1.0	0.0	0.0	0.0	0.0	0.0	0.0	0.0	0.0	0.0	0.0	0.0
OTU_188	0.0	0.0	0.0	0.0	0.0	0.0	0.0	0.0	0.0	0.0	0.0	0.0	0.0	0.0	0.0	0.0	0.0	3.0	0.0	0.0	0.0	0.0	0.0	0.0
OTU_189	2.0	0.0	0.0	0.0	0.0	0.0	0.0	0.0	0.0	0.0	0.0	0.0	0.0	0.0	0.0	0.0	0.0	0.0	0.0	0.0	1.0	0.0	0.0	0.0
OTU_19	0.0	0.0	0.0	0.0	0.0	0.0	0.0	0.0	0.0	35.0	0.0	560.0	0.0	0.0	0.0	0.0	0.0	0.0	0.0	0.0	5.0	4.0	20.0	0.0
OTU_190	0.0	0.0	0.0	0.0	0.0	0.0	0.0	0.0	0.0	0.0	0.0	0.0	0.0	0.0	0.0	0.0	0.0	0.0	0.0	0.0	0.0	0.0	5.0	0.0
OTU_191	0.0	0.0	1.0	0.0	0.0	0.0	0.0	0.0	0.0	0.0	0.0	0.0	0.0	0.0	0.0	0.0	0.0	0.0	0.0	0.0	0.0	0.0	0.0	0.0
OTU_192	0.0	0.0	0.0	0.0	0.0	0.0	3.0	0.0	0.0	0.0	0.0	0.0	0.0	0.0	0.0	0.0	0.0	0.0	0.0	0.0	0.0	0.0	0.0	0.0
OTU_193	0.0	0.0	0.0	0.0	0.0	0.0	0.0	0.0	0.0	0.0	4.0	0.0	0.0	1.0	0.0	0.0	0.0	6.0	0.0	0.0	0.0	0.0	2.0	0.0
OTU_194	0.0	0.0	0.0	0.0	0.0	0.0	0.0	0.0	0.0	0.0	6.0	0.0	0.0	0.0	0.0	0.0	0.0	0.0	0.0	0.0	0.0	0.0	0.0	0.0
OTU_195	0.0	0.0	0.0	0.0	0.0	0.0	0.0	0.0	0.0	0.0	0.0	0.0	0.0	0.0	3.0	0.0	0.0	1.0	0.0	0.0	0.0	0.0	0.0	0.0
OTU_196	0.0	0.0	0.0	0.0	0.0	0.0	0.0	0.0	0.0	0.0	0.0	0.0	0.0	0.0	179.0	0.0	0.0	0.0	0.0	0.0	0.0	0.0	0.0	0.0
OTU_197	2.0	0.0	0.0	0.0	0.0	0.0	0.0	0.0	0.0	0.0	0.0	0.0	0.0	0.0	0.0	0.0	0.0	0.0	0.0	0.0	0.0	0.0	0.0	0.0
OTU_198	0.0	0.0	1.0	1.0	0.0	0.0	2.0	0.0	0.0	0.0	0.0	0.0	0.0	0.0	0.0	0.0	0.0	0.0	0.0	0.0	0.0	0.0	0.0	0.0
OTU_199	0.0	0.0	0.0	0.0	5.0	0.0	0.0	0.0	0.0	0.0	0.0	0.0	0.0	0.0	0.0	0.0	0.0	0.0	0.0	0.0	0.0	0.0	0.0	0.0
OTU_2	3.0	2.0	0.0	85.0	138.0	1926.0	1.0	211.0	1.0	7.0	142.0	396.0	36.0	36.0	55.0	95.0	2.0	18.0	452.0	101.0	18.0	1860.0	20.0	2664.0
OTU_20	0.0	0.0	0.0	0.0	0.0	0.0	0.0	0.0	0.0	0.0	0.0	0.0	0.0	6.0	0.0	0.0	0.0	1.0	0.0	0.0	0.0	0.0	0.0	0.0
OTU_200	0.0	0.0	0.0	0.0	0.0	0.0	2.0	0.0	0.0	0.0	0.0	0.0	0.0	0.0	0.0	0.0	0.0	0.0	0.0	0.0	0.0	0.0	0.0	0.0
OTU_201	0.0	0.0	0.0	0.0	0.0	0.0	0.0	0.0	3.0	0.0	0.0	0.0	0.0	0.0	0.0	0.0	0.0	0.0	0.0	0.0	0.0	0.0	0.0	0.0
OTU_202	0.0	0.0	0.0	0.0	0.0	0.0	0.0	0.0	0.0	0.0	1.0	0.0	0.0	0.0	0.0	0.0	0.0	0.0	0.0	0.0	0.0	0.0	0.0	0.0
OTU_203	0.0	0.0	0.0	0.0	0.0	0.0	0.0	0.0	0.0	0.0	2.0	0.0	0.0	0.0	0.0	0.0	0.0	0.0	0.0	0.0	0.0	0.0	0.0	0.0
OTU_204	0.0	0.0	0.0	0.0	0.0	0.0	0.0	0.0	0.0	0.0	5.0	0.0	0.0	0.0	0.0	0.0	0.0	0.0	0.0	0.0	0.0	0.0	0.0	0.0
OTU_205	0.0	0.0	0.0	0.0	0.0	0.0	0.0	0.0	0.0	0.0	0.0	0.0	0.0	0.0	0.0	0.0	0.0	1.0	0.0	0.0	0.0	0.0	0.0	0.0
OTU_206	0.0	0.0	0.0	0.0	0.0	0.0	0.0	0.0	0.0	0.0	0.0	0.0	0.0	0.0	1.0	0.0	0.0	1.0	0.0	0.0	0.0	0.0	0.0	0.0
OTU_207	0.0	0.0	0.0	0.0	0.0	0.0	0.0	0.0	1.0	0.0	0.0	0.0	0.0	0.0	0.0	0.0	0.0	0.0	0.0	0.0	0.0	0.0	0.0	0.0
OTU_208	78.0	7.0	10.0	0.0	54.0	0.0	0.0	0.0	0.0	0.0	63.0	0.0	0.0	0.0	10.0	2.0	0.0	6.0	0.0	0.0	6.0	0.0	149.0	0.0
OTU_209	0.0	0.0	0.0	0.0	0.0	0.0	0.0	0.0	0.0	0.0	3.0	0.0	0.0	0.0	0.0	0.0	0.0	0.0	0.0	0.0	0.0	0.0	0.0	0.0
OTU_21	0.0	0.0	0.0	0.0	0.0	0.0	0.0	0.0	0.0	0.0	71.0	0.0	0.0	0.0	11.0	0.0	0.0	94.0	0.0	0.0	0.0	0.0	0.0	0.0
OTU_210	0.0	0.0	0.0	0.0	0.0	0.0	0.0	0.0	0.0	0.0	0.0	0.0	5.0	0.0	0.0	0.0	0.0	0.0	0.0	0.0	0.0	0.0	0.0	0.0
OTU_211	0.0	1.0	0.0	2.0	0.0	0.0	0.0	0.0	0.0	0.0	0.0	0.0	1.0	0.0	0.0	0.0	0.0	0.0	0.0	0.0	0.0	0.0	0.0	0.0
OTU_212	0.0	1.0	0.0	0.0	0.0	0.0	0.0	0.0	0.0	0.0	0.0	0.0	2.0	0.0	0.0	0.0	0.0	0.0	0.0	0.0	0.0	0.0	0.0	0.0
OTU_213	0.0	0.0	0.0	0.0	0.0	0.0	0.0	0.0	0.0	0.0	1.0	0.0	0.0	0.0	0.0	0.0	0.0	1.0	0.0	0.0	0.0	0.0	0.0	0.0
OTU_214	0.0	0.0	0.0	0.0	0.0	0.0	0.0	0.0	0.0	0.0	0.0	0.0	0.0	0.0	0.0	0.0	0.0	2.0	0.0	0.0	0.0	0.0	0.0	0.0
OTU_215	0.0	0.0	0.0	0.0	0.0	0.0	0.0	0.0	0.0	0.0	0.0	0.0	0.0	0.0	0.0	0.0	0.0	1.0	0.0	0.0	0.0	0.0	0.0	0.0
OTU_217	0.0	0.0	0.0	0.0	0.0	0.0	0.0	0.0	0.0	0.0	0.0	0.0	0.0	0.0	0.0	0.0	0.0	2.0	0.0	0.0	0.0	0.0	0.0	0.0
OTU_218	0.0	0.0	0.0	0.0	0.0	0.0	0.0	0.0	0.0	0.0	0.0	0.0	0.0	0.0	0.0	0.0	0.0	1.0	0.0	0.0	0.0	0.0	0.0	0.0
OTU_219	0.0	0.0	0.0	0.0	0.0	0.0	0.0	0.0	0.0	0.0	0.0	0.0	0.0	0.0	0.0	0.0	0.0	2.0	0.0	0.0	0.0	0.0	0.0	0.0
OTU_22	22.0	0.0	0.0	0.0	0.0	0.0	0.0	0.0	0.0	0.0	1.0	0.0	0.0	0.0	0.0	0.0	0.0	0.0	0.0	0.0	0.0	0.0	0.0	0.0
OTU_220	0.0	0.0	0.0	0.0	0.0	0.0	0.0	0.0	0.0	0.0	0.0	0.0	0.0	0.0	0.0	0.0	0.0	901.0	0.0	0.0	0.0	0.0	0.0	0.0
OTU_221	1.0	2.0	0.0	8.0	0.0	0.0	0.0	0.0	0.0	4.0	0.0	0.0	0.0	0.0	0.0	0.0	0.0	0.0	0.0	0.0	0.0	0.0	0.0	0.0
OTU_222	1.0	2.0	0.0	0.0	0.0	0.0	0.0	0.0	0.0	0.0	0.0	0.0	0.0	0.0	0.0	0.0	0.0	0.0	0.0	0.0	0.0	0.0	0.0	0.0
OTU_223	33.0	1.0	0.0	0.0	2.0	0.0	0.0	0.0	2.0	0.0	0.0	0.0	0.0	0.0	0.0	0.0	0.0	0.0	0.0	0.0	0.0	0.0	0.0	0.0
OTU_224	0.0	0.0	0.0	0.0	2.0	0.0	7.0	0.0	0.0	0.0	4.0	0.0	0.0	0.0	3.0	0.0	0.0	2.0	0.0	13.0	0.0	0.0	32.0	0.0
OTU_226	0.0	4.0	0.0	0.0	0.0	0.0	0.0	0.0	1.0	0.0	0.0	0.0	0.0	0.0	0.0	0.0	0.0	0.0	0.0	0.0	0.0	0.0	0.0	0.0
OTU_227	0.0	2.0	0.0	0.0	1.0	0.0	0.0	0.0	0.0	0.0	0.0	0.0	0.0	0.0	0.0	0.0	0.0	0.0	0.0	0.0	0.0	0.0	0.0	0.0
OTU_228	0.0	2.0	0.0	0.0	0.0	0.0	0.0	0.0	0.0	0.0	0.0	0.0	0.0	0.0	0.0	0.0	0.0	0.0	0.0	0.0	0.0	0.0	0.0	0.0
OTU_229	0.0	1.0	0.0	0.0	0.0	0.0	0.0	0.0	0.0	0.0	0.0	0.0	0.0	0.0	0.0	0.0	0.0	0.0	0.0	0.0	0.0	0.0	0.0	0.0
OTU_230	1.0	3.0	0.0	0.0	1.0	0.0	0.0	0.0	0.0	0.0	0.0	0.0	0.0	0.0	0.0	0.0	0.0	0.0	0.0	0.0	0.0	0.0	1.0	0.0
OTU_231	0.0	1.0	0.0	0.0	0.0	0.0	0.0	0.0	0.0	0.0	2.0	0.0	0.0	0.0	0.0	0.0	0.0	0.0	0.0	0.0	0.0	0.0	0.0	0.0
OTU_232	0.0	266.0	224.0	1093.0	97.0	0.0	407.0	0.0	0.0	0.0	15.0	0.0	0.0	17.0	0.0	107.0	0.0	75.0	0.0	0.0	0.0	0.0	1.0	0.0
OTU_233	0.0	0.0	32.0	0.0	0.0	0.0	0.0	0.0	0.0	0.0	0.0	0.0	0.0	0.0	0.0	0.0	0.0	0.0	0.0	0.0	0.0	0.0	0.0	0.0
OTU_234	38.0	0.0	0.0	0.0	0.0	0.0	250.0	0.0	0.0	0.0	13.0	0.0	0.0	8.0	0.0	2.0	0.0	0.0	0.0	0.0	50.0	0.0	3.0	0.0
OTU_235	0.0	0.0	0.0	0.0	0.0	0.0	0.0	0.0	1.0	0.0	0.0	0.0	0.0	0.0	0.0	0.0	0.0	0.0	0.0	0.0	0.0	0.0	0.0	0.0
OTU_236	0.0	0.0	0.0	0.0	0.0	0.0	0.0	0.0	3.0	0.0	0.0	0.0	0.0	0.0	0.0	0.0	0.0	0.0	0.0	0.0	0.0	0.0	0.0	0.0
OTU_237	0.0	24.0	0.0	0.0	0.0	0.0	0.0	0.0	0.0	0.0	73.0	1.0	0.0	0.0	0.0	0.0	0.0	0.0	0.0	0.0	0.0	0.0	0.0	0.0
OTU_238	0.0	0.0	0.0	0.0	0.0	0.0	0.0	0.0	0.0	0.0	37.0	0.0	0.0	0.0	2.0	0.0	0.0	55.0	0.0	0.0	0.0	0.0	1.0	0.0
OTU_239	0.0	0.0	0.0	0.0	0.0	0.0	77.0	0.0	0.0	0.0	50.0	0.0	0.0	0.0	29.0	2.0	1.0	25.0	0.0	0.0	2.0	0.0	47.0	0.0
OTU_24	12.0	23.0	0.0	1.0	1.0	3.0	0.0	12.0	1.0	0.0	11.0	0.0	6.0	28.0	2.0	16.0	0.0	132.0	0.0	0.0	113.0	0.0	0.0	9.0
OTU_240	0.0	133.0	0.0	0.0	195.0	0.0	0.0	0.0	0.0	0.0	0.0	0.0	0.0	0.0	0.0	0.0	0.0	2.0	0.0	0.0	0.0	0.0	2.0	0.0
OTU_241	0.0	0.0	0.0	0.0	0.0	0.0	0.0	0.0	0.0	0.0	0.0	0.0	0.0	0.0	0.0	258.0	0.0	0.0	0.0	0.0	0.0	0.0	0.0	0.0
OTU_242	0.0	0.0	0.0	0.0	0.0	0.0	54.0	0.0	0.0	0.0	4.0	0.0	0.0	4.0	2.0	0.0	0.0	0.0	0.0	0.0	0.0	0.0	53.0	0.0
OTU_243	0.0	0.0	0.0	0.0	0.0	0.0	0.0	0.0	0.0	0.0	0.0	0.0	0.0	0.0	26.0	0.0	0.0	0.0	0.0	0.0	29.0	0.0	0.0	0.0
OTU_244	0.0	0.0	0.0	0.0	0.0	0.0	0.0	0.0	0.0	0.0	0.0	0.0	0.0	0.0	0.0	0.0	0.0	7.0	0.0	0.0	0.0	0.0	0.0	0.0
OTU_245	0.0	0.0	0.0	0.0	0.0	0.0	0.0	0.0	10.0	0.0	1.0	0.0	0.0	0.0	10.0	1.0	0.0	0.0	0.0	0.0	9.0	0.0	0.0	0.0
OTU_246	0.0	0.0	0.0	0.0	0.0	0.0	0.0	3.0	0.0	0.0	0.0	2.0	0.0	0.0	2.0	0.0	0.0	0.0	5.0	0.0	1.0	0.0	0.0	1.0
OTU_247	0.0	7.0	0.0	0.0	5.0	0.0	0.0	0.0	0.0	0.0	0.0	0.0	0.0	0.0	0.0	0.0	0.0	0.0	0.0	0.0	0.0	0.0	0.0	0.0
OTU_248	0.0	0.0	0.0	0.0	0.0	0.0	0.0	0.0	0.0	0.0	0.0	0.0	0.0	0.0	0.0	0.0	0.0	2.0	0.0	0.0	0.0	0.0	0.0	0.0
OTU_249	0.0	6.0	0.0	0.0	1.0	0.0	0.0	0.0	0.0	0.0	0.0	0.0	0.0	0.0	0.0	0.0	0.0	0.0	0.0	0.0	0.0	0.0	0.0	0.0
OTU_25	0.0	0.0	0.0	0.0	116.0	0.0	0.0	0.0	0.0	0.0	0.0	0.0	0.0	0.0	0.0	0.0	0.0	240.0	0.0	0.0	0.0	0.0	0.0	0.0
OTU_251	0.0	0.0	0.0	0.0	0.0	0.0	0.0	0.0	0.0	0.0	1.0	0.0	0.0	0.0	0.0	0.0	0.0	0.0	0.0	0.0	0.0	0.0	0.0	0.0
OTU_252	0.0	0.0	0.0	0.0	0.0	0.0	0.0	0.0	0.0	0.0	8.0	0.0	0.0	1.0	1.0	0.0	0.0	0.0	0.0	0.0	0.0	0.0	0.0	0.0
OTU_253	0.0	0.0	0.0	0.0	0.0	0.0	2.0	0.0	0.0	0.0	1.0	0.0	0.0	0.0	0.0	0.0	0.0	0.0	0.0	0.0	0.0	0.0	0.0	0.0
OTU_254	0.0	6.0	0.0	0.0	1.0	0.0	0.0	0.0	0.0	0.0	0.0	0.0	0.0	0.0	0.0	0.0	0.0	0.0	0.0	0.0	0.0	0.0	0.0	0.0
OTU_255	0.0	0.0	0.0	0.0	0.0	0.0	0.0	0.0	0.0	0.0	0.0	0.0	0.0	0.0	82.0	0.0	0.0	0.0	0.0	0.0	0.0	0.0	0.0	0.0
OTU_256	2.0	0.0	3.0	1.0	0.0	17.0	0.0	2.0	2.0	14.0	4.0	4.0	0.0	0.0	6.0	4.0	0.0	1.0	21.0	0.0	2.0	11.0	0.0	3.0
OTU_257	0.0	0.0	0.0	0.0	0.0	0.0	0.0	0.0	0.0	0.0	0.0	1.0	0.0	0.0	1.0	0.0	0.0	0.0	4.0	0.0	0.0	0.0	0.0	0.0
OTU_258	1.0	2.0	4.0	0.0	0.0	0.0	10.0	0.0	0.0	0.0	4.0	1.0	0.0	0.0	0.0	0.0	0.0	0.0	0.0	0.0	0.0	0.0	3.0	0.0
OTU_259	0.0	0.0	0.0	0.0	0.0	0.0	0.0	0.0	0.0	0.0	0.0	0.0	0.0	0.0	1.0	0.0	0.0	1.0	0.0	0.0	0.0	0.0	0.0	0.0
OTU_26	108.0	0.0	0.0	0.0	0.0	0.0	0.0	0.0	0.0	0.0	0.0	1.0	0.0	0.0	2.0	0.0	0.0	0.0	0.0	0.0	0.0	0.0	51.0	0.0
OTU_260	0.0	0.0	0.0	0.0	0.0	0.0	0.0	0.0	0.0	0.0	0.0	0.0	0.0	0.0	0.0	0.0	0.0	0.0	0.0	0.0	0.0	1.0	0.0	0.0
OTU_261	0.0	0.0	1.0	785.0	0.0	1649.0	0.0	2.0	8.0	0.0	4.0	24.0	0.0	0.0	175.0	6.0	0.0	0.0	0.0	1.0	1.0	2.0	0.0	0.0
OTU_262	0.0	0.0	0.0	0.0	1.0	0.0	0.0	0.0	0.0	0.0	0.0	0.0	0.0	0.0	0.0	0.0	0.0	0.0	0.0	2.0	5.0	0.0	0.0	0.0
OTU_263	0.0	0.0	42.0	0.0	0.0	0.0	0.0	0.0	0.0	0.0	0.0	0.0	1.0	0.0	6.0	0.0	0.0	0.0	0.0	0.0	0.0	0.0	0.0	0.0
OTU_264	0.0	0.0	104.0	0.0	0.0	0.0	345.0	0.0	0.0	0.0	56.0	2974.0	0.0	0.0	17.0	7.0	0.0	26.0	0.0	0.0	14.0	0.0	60.0	0.0
OTU_265	0.0	187.0	259.0	156.0	0.0	0.0	395.0	0.0	0.0	0.0	17.0	0.0	0.0	145.0	18.0	643.0	0.0	0.0	0.0	1502.0	0.0	0.0	0.0	1283.0
OTU_266	0.0	0.0	0.0	0.0	0.0	0.0	0.0	0.0	0.0	0.0	0.0	0.0	0.0	0.0	0.0	0.0	0.0	0.0	1.0	0.0	0.0	0.0	0.0	0.0
OTU_267	0.0	0.0	0.0	0.0	0.0	1.0	0.0	5.0	0.0	1.0	0.0	19.0	0.0	0.0	0.0	0.0	0.0	0.0	0.0	0.0	4.0	1.0	5.0	0.0
OTU_268	0.0	130.0	11.0	37.0	1.0	0.0	302.0	129.0	0.0	1153.0	0.0	0.0	0.0	234.0	36.0	332.0	1907.0	0.0	0.0	1697.0	106.0	178.0	45.0	213.0
OTU_269	0.0	0.0	0.0	0.0	0.0	3.0	0.0	1.0	0.0	1.0	1.0	0.0	0.0	0.0	0.0	3.0	0.0	0.0	1.0	1.0	1.0	0.0	1.0	0.0
OTU_27	0.0	0.0	0.0	0.0	0.0	20.0	0.0	0.0	0.0	0.0	0.0	0.0	0.0	0.0	0.0	0.0	0.0	0.0	0.0	1.0	0.0	0.0	0.0	1.0
OTU_270	0.0	0.0	2.0	0.0	1.0	0.0	0.0	0.0	0.0	0.0	0.0	0.0	0.0	0.0	2.0	0.0	0.0	0.0	0.0	0.0	0.0	0.0	0.0	0.0
OTU_271	0.0	0.0	0.0	0.0	0.0	0.0	0.0	0.0	0.0	0.0	3.0	0.0	0.0	0.0	0.0	0.0	0.0	0.0	0.0	0.0	0.0	0.0	0.0	0.0
OTU_272	0.0	0.0	0.0	0.0	0.0	0.0	0.0	0.0	0.0	0.0	0.0	1.0	0.0	0.0	0.0	1.0	0.0	0.0	0.0	0.0	0.0	0.0	0.0	0.0
OTU_273	1471.0	109.0	2722.0	0.0	209.0	0.0	204.0	2977.0	6.0	641.0	558.0	826.0	547.0	244.0	238.0	1758.0	2.0	432.0	0.0	1.0	1176.0	0.0	232.0	1.0
OTU_274	0.0	0.0	0.0	0.0	0.0	0.0	0.0	0.0	0.0	0.0	0.0	0.0	0.0	0.0	0.0	0.0	0.0	0.0	1.0	0.0	0.0	19.0	5.0	0.0
OTU_275	5.0	0.0	175.0	0.0	33.0	0.0	0.0	0.0	0.0	0.0	61.0	91.0	47.0	4.0	0.0	8.0	0.0	75.0	0.0	0.0	23.0	0.0	16.0	0.0
OTU_276	0.0	0.0	190.0	0.0	30.0	0.0	17.0	699.0	93.0	0.0	28.0	0.0	0.0	0.0	43.0	52.0	0.0	56.0	0.0	1.0	180.0	0.0	11.0	0.0
OTU_277	0.0	0.0	1.0	0.0	0.0	0.0	0.0	0.0	0.0	0.0	1.0	0.0	0.0	0.0	0.0	0.0	0.0	0.0	0.0	0.0	0.0	0.0	0.0	0.0
OTU_278	675.0	501.0	626.0	308.0	65.0	3.0	186.0	409.0	1.0	0.0	191.0	1.0	2.0	424.0	15.0	347.0	3.0	288.0	0.0	505.0	68.0	0.0	109.0	0.0
OTU_279	707.0	0.0	45.0	1.0	83.0	0.0	24.0	0.0	0.0	0.0	337.0	692.0	1120.0	177.0	106.0	417.0	1.0	284.0	0.0	1.0	426.0	0.0	3.0	0.0
OTU_28	1.0	0.0	0.0	0.0	0.0	0.0	1.0	0.0	0.0	0.0	0.0	0.0	0.0	0.0	0.0	0.0	0.0	0.0	0.0	0.0	0.0	0.0	0.0	0.0
OTU_280	1.0	0.0	0.0	0.0	7.0	0.0	0.0	0.0	12.0	0.0	0.0	0.0	0.0	0.0	0.0	0.0	0.0	0.0	0.0	0.0	0.0	0.0	0.0	0.0
OTU_281	0.0	0.0	0.0	0.0	7.0	0.0	2.0	1.0	7.0	0.0	0.0	0.0	0.0	2.0	3.0	5.0	0.0	3.0	0.0	0.0	5.0	0.0	1.0	0.0
OTU_282	0.0	0.0	0.0	0.0	0.0	2.0	0.0	2.0	0.0	3.0	0.0	2.0	0.0	0.0	1.0	1.0	0.0	0.0	0.0	0.0	3.0	2.0	1.0	0.0
OTU_283	82.0	0.0	0.0	0.0	0.0	0.0	662.0	0.0	0.0	0.0	240.0	0.0	0.0	0.0	145.0	10.0	2.0	74.0	0.0	0.0	0.0	0.0	78.0	0.0
OTU_284	59.0	35.0	240.0	0.0	38.0	0.0	7.0	0.0	395.0	0.0	65.0	88.0	0.0	61.0	3.0	95.0	0.0	9.0	0.0	0.0	63.0	1.0	0.0	0.0
OTU_285	36.0	0.0	381.0	0.0	137.0	0.0	2.0	2.0	52.0	0.0	74.0	1.0	102.0	139.0	47.0	162.0	1.0	33.0	0.0	38.0	26.0	0.0	26.0	0.0
OTU_286	0.0	0.0	0.0	0.0	0.0	0.0	0.0	0.0	0.0	32.0	0.0	0.0	0.0	0.0	0.0	0.0	9261.0	0.0	0.0	0.0	0.0	0.0	0.0	0.0
OTU_287	75.0	29.0	150.0	0.0	52.0	0.0	28.0	0.0	0.0	0.0	0.0	73.0	0.0	11.0	0.0	39.0	0.0	42.0	0.0	0.0	0.0	0.0	0.0	0.0
OTU_288	0.0	0.0	90.0	0.0	0.0	0.0	0.0	0.0	0.0	0.0	43.0	0.0	0.0	3.0	199.0	4.0	0.0	24.0	0.0	0.0	0.0	0.0	114.0	0.0
OTU_289	210.0	11.0	0.0	0.0	0.0	0.0	0.0	0.0	0.0	0.0	1.0	0.0	0.0	56.0	140.0	0.0	0.0	458.0	0.0	0.0	0.0	0.0	126.0	0.0
OTU_29	0.0	0.0	0.0	0.0	0.0	0.0	0.0	303.0	0.0	0.0	0.0	0.0	0.0	1.0	0.0	1.0	0.0	0.0	0.0	0.0	0.0	0.0	0.0	0.0
OTU_290	0.0	0.0	0.0	0.0	0.0	0.0	0.0	0.0	0.0	0.0	6.0	0.0	0.0	0.0	11.0	0.0	0.0	0.0	0.0	0.0	0.0	0.0	4.0	0.0
OTU_291	0.0	0.0	0.0	0.0	0.0	0.0	0.0	0.0	0.0	0.0	210.0	1.0	0.0	0.0	0.0	0.0	1.0	0.0	0.0	0.0	0.0	0.0	0.0	0.0
OTU_292	284.0	0.0	0.0	1.0	0.0	0.0	0.0	0.0	0.0	0.0	65.0	0.0	0.0	0.0	229.0	7.0	0.0	21.0	0.0	0.0	21.0	0.0	63.0	0.0
OTU_293	0.0	0.0	0.0	0.0	0.0	0.0	0.0	0.0	0.0	0.0	100.0	0.0	0.0	0.0	12.0	0.0	0.0	0.0	0.0	0.0	0.0	0.0	11.0	0.0
OTU_294	31.0	26.0	27.0	0.0	15.0	0.0	34.0	49.0	39.0	33.0	67.0	23.0	19.0	3.0	0.0	2.0	0.0	1.0	0.0	109.0	4.0	0.0	2.0	1.0
OTU_295	0.0	0.0	0.0	0.0	0.0	0.0	0.0	0.0	0.0	0.0	73.0	0.0	0.0	0.0	23.0	0.0	0.0	0.0	0.0	0.0	0.0	0.0	36.0	0.0
OTU_297	0.0	0.0	1.0	0.0	0.0	0.0	29.0	0.0	2.0	0.0	0.0	0.0	0.0	0.0	0.0	0.0	0.0	0.0	0.0	0.0	0.0	0.0	0.0	0.0
OTU_298	0.0	0.0	0.0	0.0	0.0	0.0	148.0	0.0	0.0	0.0	0.0	96.0	0.0	0.0	0.0	0.0	0.0	0.0	0.0	0.0	0.0	0.0	0.0	0.0
OTU_299	0.0	0.0	0.0	0.0	0.0	0.0	0.0	0.0	0.0	0.0	192.0	0.0	0.0	0.0	47.0	0.0	1.0	0.0	0.0	0.0	0.0	0.0	19.0	0.0
OTU_3	335.0	438.0	142.0	0.0	235.0	0.0	683.0	1.0	173.0	2198.0	0.0	0.0	0.0	4.0	141.0	318.0	465.0	0.0	1.0	467.0	445.0	0.0	450.0	0.0
OTU_30	14.0	0.0	0.0	0.0	0.0	1.0	0.0	0.0	1.0	2.0	82.0	0.0	1.0	0.0	18.0	103.0	0.0	10.0	0.0	0.0	0.0	0.0	0.0	0.0
OTU_301	88.0	0.0	0.0	0.0	0.0	0.0	0.0	0.0	0.0	0.0	132.0	1.0	0.0	17.0	41.0	87.0	0.0	70.0	0.0	0.0	34.0	0.0	53.0	0.0
OTU_302	0.0	0.0	0.0	0.0	0.0	0.0	0.0	0.0	0.0	0.0	37.0	1.0	0.0	0.0	13.0	0.0	0.0	0.0	0.0	0.0	0.0	0.0	3.0	0.0
OTU_303	4.0	69.0	9.0	0.0	1.0	0.0	4.0	0.0	0.0	0.0	3.0	108.0	0.0	0.0	0.0	0.0	0.0	1.0	0.0	0.0	0.0	0.0	1.0	0.0
OTU_304	0.0	0.0	0.0	0.0	16.0	0.0	0.0	0.0	0.0	0.0	0.0	0.0	1.0	0.0	9.0	0.0	0.0	0.0	0.0	0.0	0.0	0.0	0.0	0.0
OTU_305	0.0	0.0	0.0	0.0	0.0	0.0	0.0	0.0	0.0	0.0	4.0	0.0	0.0	0.0	25.0	0.0	0.0	0.0	0.0	0.0	0.0	0.0	11.0	0.0
OTU_306	2.0	13.0	57.0	0.0	0.0	0.0	0.0	0.0	0.0	0.0	3.0	0.0	1.0	0.0	0.0	2.0	0.0	0.0	0.0	0.0	0.0	0.0	0.0	0.0
OTU_307	1415.0	6274.0	1253.0	0.0	389.0	0.0	181.0	916.0	2704.0	3.0	1016.0	718.0	1554.0	2041.0	1736.0	1743.0	10.0	1338.0	3.0	3548.0	1669.0	50.0	2124.0	1030.0
OTU_308	5.0	29.0	9.0	0.0	1.0	5.0	0.0	0.0	0.0	0.0	9.0	0.0	0.0	1.0	0.0	3.0	0.0	0.0	0.0	0.0	2.0	0.0	3.0	0.0
OTU_309	0.0	6.0	62.0	0.0	0.0	0.0	0.0	0.0	0.0	0.0	8.0	0.0	0.0	0.0	0.0	3.0	0.0	5.0	0.0	0.0	0.0	0.0	0.0	0.0
OTU_31	0.0	0.0	0.0	0.0	0.0	0.0	0.0	0.0	0.0	0.0	0.0	0.0	0.0	295.0	201.0	0.0	1.0	1.0	0.0	0.0	0.0	0.0	0.0	0.0
OTU_310	5.0	0.0	5.0	0.0	2.0	0.0	103.0	0.0	9.0	0.0	2.0	0.0	0.0	1.0	0.0	2.0	0.0	0.0	0.0	0.0	9.0	0.0	0.0	0.0
OTU_311	14.0	0.0	0.0	0.0	3.0	0.0	0.0	0.0	0.0	0.0	0.0	0.0	0.0	22.0	20.0	5.0	0.0	7.0	0.0	0.0	26.0	0.0	6.0	0.0
OTU_312	0.0	0.0	0.0	0.0	0.0	0.0	0.0	0.0	0.0	0.0	0.0	0.0	0.0	0.0	228.0	0.0	0.0	0.0	0.0	0.0	0.0	0.0	0.0	0.0
OTU_313	0.0	0.0	0.0	0.0	0.0	0.0	0.0	0.0	0.0	0.0	46.0	0.0	0.0	0.0	23.0	0.0	0.0	0.0	0.0	0.0	0.0	0.0	0.0	0.0
OTU_314	0.0	0.0	0.0	0.0	1.0	0.0	0.0	50.0	0.0	1.0	0.0	244.0	0.0	0.0	6.0	0.0	0.0	6.0	0.0	0.0	12.0	1.0	0.0	6.0
OTU_315	3.0	0.0	1.0	0.0	0.0	0.0	0.0	0.0	0.0	0.0	57.0	0.0	0.0	0.0	11.0	0.0	0.0	0.0	0.0	0.0	0.0	0.0	9.0	0.0
OTU_316	0.0	0.0	10.0	0.0	0.0	0.0	0.0	0.0	9.0	0.0	27.0	0.0	0.0	0.0	11.0	0.0	0.0	10.0	0.0	0.0	3.0	0.0	8.0	0.0
OTU_317	0.0	110.0	0.0	0.0	0.0	0.0	7.0	0.0	0.0	0.0	0.0	0.0	0.0	0.0	0.0	0.0	0.0	0.0	0.0	0.0	0.0	0.0	0.0	0.0
OTU_318	0.0	0.0	0.0	0.0	0.0	126.0	1.0	0.0	11.0	0.0	0.0	0.0	4.0	0.0	0.0	1.0	0.0	0.0	0.0	0.0	0.0	0.0	0.0	0.0
OTU_319	0.0	0.0	0.0	0.0	0.0	0.0	0.0	0.0	0.0	0.0	13.0	0.0	0.0	0.0	1.0	0.0	0.0	0.0	0.0	0.0	0.0	0.0	33.0	0.0
OTU_32	0.0	0.0	0.0	0.0	0.0	0.0	0.0	0.0	0.0	0.0	20.0	0.0	0.0	2.0	357.0	0.0	0.0	92.0	0.0	0.0	0.0	0.0	162.0	0.0
OTU_320	4.0	10.0	11.0	0.0	2.0	0.0	0.0	0.0	4.0	0.0	6.0	0.0	0.0	1.0	6.0	1.0	0.0	2.0	0.0	0.0	0.0	0.0	13.0	0.0
OTU_321	0.0	0.0	0.0	0.0	0.0	0.0	0.0	0.0	1.0	0.0	5.0	0.0	0.0	0.0	57.0	4.0	0.0	5.0	0.0	0.0	0.0	0.0	2.0	0.0
OTU_322	0.0	0.0	0.0	0.0	0.0	0.0	0.0	0.0	0.0	0.0	28.0	0.0	0.0	0.0	9.0	0.0	0.0	0.0	0.0	0.0	0.0	0.0	0.0	0.0
OTU_323	6.0	0.0	0.0	0.0	0.0	0.0	0.0	0.0	0.0	0.0	0.0	0.0	0.0	0.0	3.0	0.0	0.0	0.0	0.0	0.0	0.0	0.0	0.0	0.0
OTU_324	0.0	0.0	0.0	0.0	0.0	0.0	23.0	0.0	0.0	0.0	0.0	0.0	0.0	0.0	0.0	0.0	0.0	0.0	0.0	0.0	0.0	0.0	0.0	0.0
OTU_325	2.0	0.0	0.0	0.0	0.0	0.0	0.0	0.0	0.0	0.0	5.0	0.0	0.0	0.0	0.0	1.0	0.0	0.0	0.0	0.0	0.0	0.0	0.0	0.0
OTU_326	0.0	0.0	2.0	0.0	0.0	0.0	2.0	0.0	5.0	0.0	1.0	0.0	0.0	0.0	2.0	1.0	0.0	3.0	0.0	0.0	4.0	0.0	0.0	0.0
OTU_327	0.0	0.0	0.0	0.0	0.0	0.0	0.0	0.0	0.0	0.0	19.0	0.0	0.0	0.0	0.0	0.0	0.0	0.0	0.0	0.0	0.0	0.0	0.0	0.0
OTU_328	8.0	0.0	0.0	0.0	0.0	0.0	0.0	0.0	0.0	0.0	4.0	0.0	0.0	0.0	18.0	0.0	0.0	1.0	0.0	0.0	2.0	0.0	0.0	0.0
OTU_329	3.0	1.0	3.0	0.0	0.0	0.0	0.0	0.0	0.0	0.0	0.0	0.0	0.0	0.0	0.0	0.0	0.0	0.0	0.0	0.0	0.0	0.0	0.0	0.0
OTU_33	1.0	1.0	0.0	0.0	0.0	4.0	1.0	42.0	2.0	4.0	32.0	49.0	0.0	0.0	30.0	3.0	0.0	28.0	2.0	0.0	13.0	8.0	7.0	0.0
OTU_330	4.0	0.0	0.0	0.0	0.0	0.0	0.0	0.0	0.0	0.0	0.0	0.0	0.0	0.0	0.0	0.0	0.0	0.0	0.0	0.0	0.0	0.0	0.0	0.0
OTU_331	8.0	0.0	0.0	0.0	3.0	0.0	0.0	0.0	0.0	0.0	4.0	0.0	0.0	0.0	0.0	0.0	0.0	5.0	0.0	0.0	1.0	0.0	5.0	0.0
OTU_332	0.0	0.0	0.0	0.0	0.0	0.0	12.0	0.0	0.0	0.0	0.0	0.0	0.0	0.0	0.0	0.0	0.0	0.0	0.0	0.0	0.0	0.0	0.0	0.0
OTU_333	0.0	0.0	0.0	0.0	0.0	0.0	0.0	0.0	0.0	0.0	8.0	0.0	0.0	0.0	17.0	0.0	0.0	0.0	0.0	0.0	0.0	0.0	0.0	0.0
OTU_334	0.0	0.0	0.0	0.0	0.0	0.0	14.0	0.0	1.0	0.0	0.0	0.0	0.0	0.0	0.0	0.0	0.0	0.0	0.0	0.0	0.0	0.0	0.0	0.0
OTU_335	0.0	0.0	0.0	0.0	0.0	0.0	74.0	0.0	0.0	0.0	0.0	0.0	0.0	0.0	24.0	4.0	0.0	0.0	0.0	0.0	0.0	0.0	0.0	0.0
OTU_336	4.0	1.0	2.0	0.0	0.0	0.0	0.0	0.0	0.0	0.0	2.0	0.0	0.0	1.0	1.0	1.0	0.0	0.0	0.0	0.0	0.0	0.0	0.0	0.0
OTU_337	0.0	9.0	4.0	0.0	0.0	0.0	0.0	0.0	0.0	0.0	2.0	0.0	0.0	1.0	1.0	0.0	0.0	0.0	0.0	0.0	0.0	0.0	0.0	0.0
OTU_338	0.0	0.0	0.0	0.0	0.0	0.0	0.0	0.0	0.0	0.0	0.0	0.0	0.0	0.0	24.0	0.0	0.0	0.0	0.0	0.0	0.0	0.0	0.0	0.0
OTU_339	6.0	9.0	21.0	0.0	0.0	0.0	0.0	0.0	10.0	0.0	0.0	0.0	16.0	0.0	8.0	0.0	0.0	2.0	0.0	0.0	11.0	0.0	6.0	0.0
OTU_34	12.0	3.0	4.0	0.0	9.0	13.0	0.0	72.0	10.0	13.0	14.0	6.0	0.0	6.0	0.0	5.0	2.0	56.0	7.0	1.0	4.0	0.0	0.0	3.0
OTU_340	0.0	0.0	0.0	0.0	0.0	0.0	0.0	0.0	0.0	0.0	0.0	0.0	0.0	0.0	20.0	0.0	0.0	0.0	0.0	0.0	0.0	0.0	0.0	0.0
OTU_341	0.0	0.0	0.0	0.0	0.0	0.0	0.0	0.0	0.0	0.0	6.0	0.0	0.0	0.0	8.0	3.0	0.0	0.0	0.0	0.0	0.0	0.0	0.0	0.0
OTU_342	0.0	0.0	0.0	0.0	0.0	0.0	0.0	0.0	0.0	0.0	6.0	0.0	0.0	0.0	0.0	0.0	0.0	0.0	0.0	0.0	0.0	0.0	0.0	0.0
OTU_343	0.0	0.0	2.0	0.0	0.0	0.0	0.0	0.0	0.0	0.0	0.0	12.0	0.0	0.0	0.0	0.0	0.0	0.0	0.0	0.0	0.0	0.0	0.0	0.0
OTU_344	0.0	0.0	1.0	0.0	0.0	0.0	6.0	0.0	2.0	0.0	0.0	0.0	0.0	0.0	0.0	0.0	0.0	0.0	0.0	0.0	0.0	0.0	0.0	0.0
OTU_345	3.0	0.0	0.0	0.0	1.0	0.0	0.0	0.0	0.0	0.0	5.0	0.0	0.0	11.0	0.0	0.0	0.0	0.0	0.0	0.0	2.0	0.0	0.0	0.0
OTU_346	0.0	0.0	4.0	0.0	0.0	0.0	0.0	0.0	0.0	0.0	0.0	0.0	0.0	0.0	1.0	0.0	0.0	0.0	0.0	0.0	0.0	0.0	0.0	0.0
OTU_347	0.0	0.0	0.0	0.0	0.0	0.0	0.0	0.0	0.0	0.0	8.0	0.0	0.0	0.0	0.0	0.0	0.0	0.0	0.0	0.0	0.0	0.0	0.0	0.0
OTU_348	2.0	0.0	6.0	0.0	0.0	0.0	0.0	0.0	0.0	0.0	0.0	0.0	0.0	0.0	0.0	0.0	0.0	0.0	0.0	0.0	0.0	0.0	0.0	0.0
OTU_349	0.0	0.0	0.0	0.0	0.0	0.0	0.0	0.0	0.0	0.0	0.0	0.0	0.0	0.0	23.0	0.0	0.0	0.0	0.0	0.0	0.0	0.0	0.0	0.0
OTU_35	0.0	0.0	0.0	0.0	1.0	0.0	0.0	0.0	0.0	0.0	0.0	198.0	1.0	0.0	0.0	58.0	0.0	0.0	0.0	0.0	6.0	0.0	1.0	0.0
OTU_350	0.0	0.0	0.0	0.0	0.0	0.0	0.0	0.0	0.0	0.0	2.0	0.0	0.0	0.0	1.0	0.0	0.0	3.0	0.0	0.0	0.0	0.0	0.0	0.0
OTU_351	3.0	0.0	3.0	0.0	0.0	0.0	0.0	0.0	0.0	0.0	3.0	0.0	0.0	0.0	6.0	0.0	0.0	0.0	0.0	0.0	0.0	0.0	0.0	0.0
OTU_352	0.0	0.0	0.0	0.0	0.0	0.0	0.0	0.0	0.0	0.0	0.0	0.0	0.0	0.0	0.0	0.0	0.0	1.0	0.0	0.0	0.0	0.0	0.0	0.0
OTU_353	0.0	0.0	1.0	0.0	0.0	0.0	0.0	0.0	13.0	0.0	1.0	0.0	0.0	0.0	0.0	0.0	0.0	0.0	0.0	0.0	0.0	0.0	1.0	0.0
OTU_354	2.0	0.0	1.0	0.0	0.0	0.0	0.0	0.0	0.0	0.0	1.0	0.0	0.0	0.0	0.0	0.0	0.0	0.0	0.0	0.0	0.0	0.0	0.0	0.0
OTU_355	0.0	0.0	0.0	0.0	0.0	0.0	0.0	0.0	0.0	0.0	6.0	0.0	0.0	0.0	3.0	0.0	0.0	0.0	0.0	0.0	0.0	0.0	0.0	0.0
OTU_356	2.0	0.0	0.0	0.0	0.0	0.0	0.0	0.0	0.0	0.0	0.0	0.0	0.0	0.0	0.0	0.0	4.0	0.0	0.0	0.0	0.0	0.0	1.0	0.0
OTU_357	274.0	38.0	93.0	0.0	25.0	0.0	154.0	0.0	66.0	1.0	235.0	1.0	1.0	34.0	209.0	13.0	0.0	99.0	0.0	0.0	25.0	0.0	1037.0	0.0
OTU_358	0.0	1.0	0.0	0.0	0.0	41.0	0.0	0.0	0.0	0.0	0.0	0.0	0.0	0.0	0.0	0.0	0.0	0.0	0.0	0.0	0.0	0.0	0.0	0.0
OTU_359	0.0	0.0	0.0	0.0	0.0	0.0	0.0	0.0	0.0	0.0	0.0	0.0	0.0	0.0	1.0	0.0	0.0	0.0	0.0	0.0	0.0	0.0	2.0	0.0
OTU_36	0.0	0.0	0.0	0.0	0.0	0.0	90.0	81.0	0.0	0.0	0.0	0.0	0.0	0.0	0.0	536.0	0.0	0.0	0.0	0.0	0.0	0.0	116.0	0.0
OTU_360	0.0	0.0	0.0	0.0	0.0	0.0	0.0	0.0	0.0	0.0	0.0	0.0	0.0	0.0	10.0	0.0	0.0	0.0	0.0	0.0	0.0	0.0	0.0	0.0
OTU_361	0.0	0.0	0.0	0.0	0.0	0.0	0.0	0.0	89.0	0.0	0.0	0.0	0.0	0.0	0.0	0.0	0.0	0.0	0.0	0.0	17.0	0.0	0.0	0.0
OTU_362	0.0	0.0	1.0	0.0	0.0	0.0	0.0	0.0	0.0	0.0	0.0	0.0	0.0	0.0	0.0	0.0	0.0	0.0	0.0	0.0	0.0	0.0	0.0	0.0
OTU_363	0.0	0.0	0.0	0.0	0.0	10.0	0.0	0.0	0.0	0.0	0.0	0.0	0.0	0.0	0.0	0.0	0.0	0.0	0.0	0.0	0.0	0.0	0.0	0.0
OTU_364	2.0	0.0	0.0	0.0	0.0	0.0	0.0	0.0	0.0	0.0	0.0	0.0	0.0	0.0	0.0	0.0	0.0	0.0	0.0	0.0	0.0	0.0	0.0	0.0
OTU_365	0.0	0.0	0.0	0.0	0.0	0.0	0.0	0.0	3.0	0.0	0.0	0.0	0.0	1.0	1.0	0.0	0.0	0.0	0.0	0.0	0.0	0.0	1.0	0.0
OTU_366	0.0	0.0	2.0	0.0	0.0	0.0	0.0	0.0	1.0	0.0	0.0	0.0	0.0	0.0	1.0	0.0	0.0	0.0	0.0	0.0	0.0	0.0	0.0	0.0
OTU_367	0.0	0.0	0.0	0.0	0.0	0.0	0.0	0.0	0.0	0.0	0.0	0.0	0.0	0.0	4.0	0.0	0.0	0.0	0.0	0.0	0.0	0.0	0.0	0.0
OTU_368	2.0	0.0	1.0	0.0	0.0	0.0	0.0	0.0	0.0	0.0	0.0	0.0	0.0	0.0	0.0	0.0	0.0	0.0	0.0	0.0	1.0	0.0	0.0	0.0
OTU_369	1.0	0.0	0.0	0.0	0.0	0.0	0.0	0.0	0.0	0.0	0.0	0.0	0.0	0.0	0.0	0.0	0.0	0.0	0.0	0.0	0.0	0.0	0.0	0.0
OTU_37	0.0	0.0	0.0	0.0	0.0	0.0	0.0	0.0	0.0	0.0	0.0	0.0	0.0	0.0	101.0	0.0	0.0	0.0	0.0	0.0	0.0	0.0	43.0	0.0
OTU_370	1.0	0.0	0.0	0.0	0.0	0.0	0.0	0.0	0.0	0.0	0.0	0.0	0.0	0.0	0.0	0.0	0.0	0.0	0.0	0.0	0.0	0.0	0.0	0.0
OTU_371	0.0	0.0	0.0	0.0	0.0	0.0	0.0	0.0	2.0	0.0	2.0	0.0	0.0	0.0	0.0	0.0	0.0	0.0	0.0	0.0	0.0	0.0	0.0	0.0
OTU_373	0.0	0.0	0.0	0.0	0.0	0.0	0.0	0.0	0.0	0.0	1.0	0.0	0.0	0.0	0.0	0.0	0.0	0.0	0.0	0.0	0.0	0.0	0.0	0.0
OTU_374	1.0	0.0	0.0	0.0	0.0	0.0	0.0	0.0	0.0	0.0	0.0	3.0	0.0	0.0	0.0	0.0	0.0	0.0	0.0	0.0	0.0	0.0	0.0	0.0
OTU_375	57.0	0.0	8.0	0.0	32.0	0.0	1.0	0.0	0.0	0.0	27.0	88.0	0.0	21.0	57.0	29.0	1.0	122.0	0.0	0.0	64.0	0.0	95.0	0.0
OTU_376	0.0	0.0	0.0	0.0	0.0	0.0	0.0	0.0	0.0	0.0	0.0	0.0	0.0	0.0	6.0	0.0	0.0	0.0	0.0	0.0	0.0	0.0	0.0	0.0
OTU_377	1.0	0.0	0.0	0.0	0.0	0.0	0.0	0.0	0.0	0.0	0.0	0.0	0.0	0.0	0.0	0.0	0.0	0.0	0.0	0.0	0.0	0.0	0.0	0.0
OTU_379	0.0	0.0	0.0	0.0	0.0	0.0	0.0	0.0	0.0	0.0	1.0	0.0	0.0	0.0	0.0	0.0	0.0	0.0	0.0	0.0	0.0	0.0	0.0	0.0
OTU_38	0.0	0.0	0.0	0.0	14.0	322.0	0.0	0.0	0.0	0.0	0.0	0.0	3.0	26.0	0.0	0.0	16.0	4.0	0.0	0.0	2.0	0.0	0.0	10.0
OTU_380	37.0	45.0	187.0	0.0	24.0	0.0	25.0	0.0	1.0	0.0	34.0	0.0	0.0	5.0	10.0	23.0	1.0	37.0	0.0	0.0	9.0	0.0	72.0	0.0
OTU_381	0.0	0.0	0.0	0.0	0.0	0.0	0.0	0.0	0.0	0.0	1.0	0.0	0.0	0.0	7.0	0.0	0.0	0.0	0.0	0.0	0.0	0.0	2.0	0.0
OTU_382	0.0	0.0	0.0	0.0	0.0	0.0	0.0	0.0	2.0	0.0	0.0	0.0	0.0	0.0	0.0	0.0	0.0	0.0	0.0	0.0	0.0	0.0	0.0	0.0
OTU_384	0.0	0.0	0.0	0.0	0.0	0.0	1.0	0.0	0.0	0.0	2.0	0.0	0.0	0.0	0.0	0.0	0.0	0.0	0.0	0.0	0.0	0.0	0.0	0.0
OTU_385	145.0	0.0	61.0	0.0	0.0	0.0	0.0	0.0	0.0	0.0	24.0	0.0	0.0	0.0	75.0	4.0	0.0	27.0	0.0	0.0	159.0	0.0	19.0	0.0
OTU_386	0.0	0.0	0.0	0.0	0.0	0.0	0.0	0.0	0.0	0.0	0.0	0.0	0.0	0.0	0.0	0.0	0.0	0.0	0.0	0.0	0.0	0.0	2.0	0.0
OTU_387	26.0	39.0	67.0	0.0	37.0	0.0	61.0	0.0	65.0	0.0	55.0	0.0	20.0	5.0	9.0	6.0	0.0	5.0	0.0	34.0	0.0	0.0	7.0	0.0
OTU_389	0.0	0.0	0.0	0.0	0.0	0.0	0.0	0.0	0.0	0.0	0.0	0.0	0.0	0.0	0.0	1.0	0.0	0.0	0.0	0.0	2.0	0.0	0.0	0.0
OTU_39	22.0	0.0	0.0	0.0	0.0	0.0	0.0	0.0	0.0	0.0	0.0	0.0	0.0	0.0	0.0	0.0	0.0	0.0	0.0	0.0	0.0	0.0	0.0	0.0
OTU_390	0.0	0.0	0.0	0.0	0.0	0.0	0.0	0.0	0.0	0.0	3.0	0.0	0.0	0.0	3.0	0.0	0.0	0.0	0.0	0.0	0.0	0.0	0.0	0.0
OTU_391	61.0	0.0	0.0	0.0	146.0	0.0	0.0	0.0	1.0	0.0	198.0	2.0	0.0	0.0	244.0	13.0	0.0	185.0	0.0	0.0	68.0	0.0	284.0	0.0
OTU_392	0.0	0.0	0.0	0.0	0.0	0.0	0.0	0.0	0.0	0.0	207.0	0.0	0.0	1.0	0.0	0.0	1.0	0.0	0.0	0.0	0.0	0.0	0.0	0.0
OTU_393	11.0	5.0	2.0	0.0	0.0	0.0	20.0	0.0	0.0	0.0	0.0	0.0	0.0	0.0	2.0	1.0	0.0	0.0	0.0	0.0	2.0	0.0	16.0	0.0
OTU_394	10.0	58.0	0.0	0.0	8.0	0.0	0.0	0.0	0.0	0.0	119.0	1.0	0.0	11.0	21.0	4.0	0.0	9.0	0.0	0.0	1.0	0.0	310.0	0.0
OTU_397	1.0	0.0	20.0	0.0	0.0	0.0	0.0	0.0	0.0	0.0	12.0	0.0	0.0	0.0	1.0	1.0	0.0	1.0	0.0	0.0	0.0	0.0	1.0	0.0
OTU_4	93.0	190.0	0.0	0.0	31.0	0.0	314.0	0.0	0.0	61.0	73.0	0.0	0.0	15.0	19.0	13.0	431.0	25.0	0.0	0.0	50.0	0.0	167.0	0.0
OTU_40	0.0	0.0	0.0	0.0	21.0	211.0	0.0	0.0	0.0	0.0	0.0	0.0	0.0	0.0	0.0	0.0	0.0	0.0	0.0	0.0	0.0	0.0	0.0	0.0
OTU_400	0.0	0.0	0.0	0.0	0.0	0.0	0.0	0.0	4.0	0.0	0.0	0.0	0.0	0.0	0.0	0.0	0.0	0.0	0.0	0.0	0.0	0.0	0.0	0.0
OTU_401	0.0	0.0	0.0	0.0	0.0	0.0	0.0	0.0	0.0	0.0	1.0	0.0	0.0	0.0	0.0	0.0	0.0	0.0	0.0	0.0	0.0	0.0	0.0	0.0
OTU_402	0.0	0.0	0.0	0.0	0.0	0.0	1.0	0.0	1.0	0.0	1.0	0.0	0.0	0.0	1.0	0.0	0.0	0.0	0.0	0.0	0.0	0.0	0.0	0.0
OTU_403	1.0	0.0	0.0	0.0	0.0	0.0	0.0	0.0	0.0	0.0	0.0	0.0	0.0	0.0	0.0	0.0	0.0	0.0	0.0	0.0	0.0	0.0	0.0	0.0
OTU_405	0.0	9.0	0.0	0.0	0.0	0.0	0.0	0.0	0.0	0.0	0.0	0.0	0.0	0.0	0.0	0.0	0.0	0.0	0.0	0.0	0.0	0.0	0.0	0.0
OTU_407	0.0	0.0	0.0	0.0	0.0	0.0	0.0	0.0	1.0	0.0	0.0	0.0	0.0	0.0	0.0	0.0	0.0	0.0	0.0	0.0	0.0	0.0	0.0	0.0
OTU_41	0.0	0.0	0.0	0.0	0.0	0.0	2.0	0.0	0.0	0.0	37.0	1.0	0.0	0.0	0.0	0.0	0.0	0.0	0.0	0.0	0.0	0.0	0.0	0.0
OTU_410	15.0	0.0	0.0	0.0	0.0	0.0	0.0	0.0	0.0	0.0	22.0	0.0	0.0	1.0	25.0	8.0	2.0	26.0	0.0	0.0	0.0	0.0	18.0	0.0
OTU_411	0.0	0.0	0.0	0.0	0.0	0.0	0.0	0.0	0.0	0.0	3.0	0.0	0.0	0.0	0.0	0.0	0.0	0.0	0.0	0.0	0.0	0.0	0.0	0.0
OTU_413	1.0	0.0	0.0	0.0	0.0	0.0	0.0	0.0	0.0	0.0	173.0	1.0	0.0	0.0	27.0	6.0	0.0	20.0	0.0	0.0	104.0	0.0	15.0	0.0
OTU_414	0.0	0.0	0.0	0.0	0.0	0.0	0.0	0.0	0.0	0.0	81.0	0.0	0.0	0.0	15.0	0.0	0.0	4.0	0.0	0.0	0.0	0.0	35.0	0.0
OTU_415	0.0	0.0	1.0	0.0	0.0	0.0	1.0	0.0	0.0	0.0	3.0	0.0	0.0	0.0	15.0	0.0	0.0	0.0	0.0	0.0	1.0	0.0	4.0	0.0
OTU_417	0.0	0.0	0.0	0.0	0.0	0.0	0.0	0.0	0.0	0.0	1.0	0.0	0.0	0.0	0.0	0.0	0.0	0.0	0.0	0.0	0.0	0.0	0.0	0.0
OTU_419	0.0	0.0	0.0	0.0	0.0	0.0	0.0	0.0	0.0	0.0	1.0	0.0	0.0	0.0	1.0	0.0	0.0	0.0	0.0	0.0	0.0	0.0	4.0	0.0
OTU_42	0.0	0.0	0.0	0.0	0.0	14.0	0.0	0.0	0.0	0.0	0.0	0.0	0.0	8.0	0.0	19.0	0.0	35.0	0.0	0.0	0.0	0.0	0.0	0.0
OTU_420	0.0	0.0	86.0	0.0	0.0	0.0	0.0	0.0	0.0	0.0	15.0	0.0	0.0	1.0	10.0	28.0	0.0	33.0	0.0	0.0	0.0	0.0	0.0	0.0
OTU_422	0.0	0.0	0.0	0.0	0.0	0.0	0.0	0.0	0.0	0.0	2.0	0.0	0.0	0.0	0.0	0.0	0.0	0.0	0.0	0.0	0.0	0.0	0.0	0.0
OTU_424	96.0	0.0	1510.0	0.0	35.0	20.0	0.0	197.0	0.0	0.0	130.0	2.0	0.0	395.0	307.0	1027.0	1.0	307.0	0.0	1.0	694.0	0.0	605.0	0.0
OTU_425	0.0	0.0	0.0	0.0	0.0	0.0	0.0	0.0	0.0	0.0	0.0	0.0	0.0	2.0	0.0	0.0	0.0	0.0	0.0	0.0	0.0	0.0	0.0	0.0
OTU_426	0.0	0.0	0.0	0.0	0.0	0.0	0.0	0.0	0.0	0.0	0.0	0.0	0.0	0.0	1.0	0.0	0.0	0.0	0.0	0.0	0.0	0.0	0.0	0.0
OTU_427	112.0	0.0	0.0	0.0	0.0	0.0	0.0	0.0	0.0	0.0	45.0	0.0	0.0	0.0	165.0	0.0	0.0	0.0	0.0	0.0	0.0	0.0	568.0	0.0
OTU_428	0.0	0.0	2.0	0.0	0.0	0.0	0.0	0.0	0.0	0.0	3.0	0.0	0.0	0.0	0.0	0.0	0.0	3.0	0.0	0.0	9.0	0.0	6.0	0.0
OTU_43	0.0	0.0	0.0	0.0	0.0	0.0	0.0	45.0	0.0	0.0	1.0	23.0	0.0	0.0	5.0	1.0	0.0	0.0	1.0	0.0	0.0	0.0	0.0	0.0
OTU_431	1.0	0.0	1.0	0.0	0.0	0.0	0.0	0.0	0.0	0.0	1.0	0.0	0.0	0.0	0.0	0.0	0.0	0.0	0.0	0.0	0.0	0.0	0.0	0.0
OTU_433	5.0	0.0	3.0	0.0	4.0	0.0	35.0	0.0	0.0	0.0	0.0	0.0	4.0	1.0	0.0	0.0	0.0	0.0	0.0	0.0	0.0	0.0	0.0	0.0
OTU_434	1.0	0.0	0.0	0.0	0.0	0.0	0.0	0.0	0.0	0.0	0.0	0.0	0.0	0.0	0.0	0.0	0.0	0.0	0.0	0.0	0.0	0.0	0.0	0.0
OTU_435	3.0	0.0	0.0	0.0	0.0	0.0	0.0	0.0	0.0	0.0	0.0	0.0	0.0	0.0	0.0	0.0	0.0	0.0	0.0	0.0	0.0	0.0	0.0	0.0
OTU_436	9.0	0.0	8.0	0.0	9.0	0.0	0.0	0.0	0.0	0.0	0.0	0.0	0.0	0.0	0.0	0.0	0.0	0.0	0.0	0.0	0.0	0.0	0.0	0.0
OTU_437	2.0	2.0	3.0	0.0	3.0	0.0	25.0	0.0	0.0	0.0	4.0	0.0	0.0	2.0	2.0	0.0	0.0	1.0	0.0	0.0	5.0	0.0	1.0	0.0
OTU_439	0.0	0.0	0.0	0.0	0.0	0.0	1.0	0.0	0.0	0.0	0.0	0.0	0.0	0.0	0.0	0.0	0.0	0.0	0.0	0.0	0.0	0.0	0.0	0.0
OTU_44	0.0	0.0	0.0	0.0	1.0	0.0	0.0	8.0	0.0	0.0	1.0	17.0	0.0	0.0	0.0	0.0	0.0	0.0	0.0	0.0	25.0	0.0	0.0	0.0
OTU_440	0.0	0.0	0.0	0.0	0.0	0.0	0.0	0.0	0.0	0.0	0.0	0.0	0.0	0.0	0.0	0.0	0.0	0.0	0.0	0.0	0.0	0.0	2.0	0.0
OTU_443	1.0	0.0	0.0	0.0	0.0	0.0	0.0	0.0	0.0	0.0	0.0	0.0	0.0	0.0	0.0	0.0	0.0	0.0	0.0	0.0	0.0	0.0	0.0	0.0
OTU_444	1.0	0.0	0.0	0.0	0.0	0.0	0.0	0.0	0.0	0.0	0.0	0.0	0.0	0.0	0.0	0.0	0.0	0.0	0.0	0.0	0.0	0.0	0.0	0.0
OTU_445	1.0	0.0	0.0	0.0	0.0	0.0	0.0	0.0	0.0	0.0	0.0	0.0	0.0	0.0	0.0	0.0	0.0	0.0	0.0	0.0	0.0	0.0	0.0	0.0
OTU_45	4.0	0.0	0.0	0.0	0.0	2.0	1.0	8.0	1.0	5.0	4.0	0.0	0.0	3.0	0.0	0.0	0.0	2.0	1.0	2.0	1.0	2.0	0.0	2.0
OTU_450	0.0	0.0	1.0	0.0	0.0	0.0	0.0	0.0	0.0	0.0	0.0	0.0	0.0	0.0	0.0	0.0	0.0	0.0	0.0	0.0	0.0	0.0	0.0	0.0
OTU_452	0.0	0.0	64.0	0.0	0.0	0.0	0.0	0.0	0.0	0.0	0.0	0.0	0.0	0.0	51.0	0.0	0.0	0.0	0.0	0.0	0.0	0.0	0.0	0.0
OTU_454	0.0	0.0	0.0	0.0	0.0	0.0	1.0	0.0	0.0	0.0	0.0	0.0	0.0	0.0	0.0	0.0	0.0	0.0	0.0	0.0	0.0	0.0	0.0	0.0
OTU_455	61.0	0.0	68.0	0.0	0.0	0.0	0.0	0.0	0.0	0.0	58.0	15.0	0.0	0.0	12.0	0.0	0.0	16.0	0.0	0.0	1.0	0.0	0.0	0.0
OTU_457	3.0	0.0	12.0	0.0	0.0	0.0	0.0	1.0	0.0	0.0	0.0	402.0	0.0	0.0	0.0	0.0	0.0	0.0	0.0	0.0	0.0	0.0	4.0	0.0
OTU_458	0.0	0.0	0.0	0.0	0.0	344.0	0.0	0.0	0.0	0.0	0.0	0.0	0.0	0.0	0.0	0.0	0.0	0.0	0.0	0.0	0.0	0.0	0.0	0.0
OTU_459	0.0	0.0	0.0	0.0	0.0	0.0	0.0	0.0	0.0	0.0	50.0	0.0	0.0	1.0	3.0	5.0	0.0	6.0	0.0	0.0	0.0	0.0	9.0	0.0
OTU_46	0.0	0.0	0.0	0.0	0.0	0.0	0.0	21.0	0.0	0.0	0.0	1.0	0.0	2.0	0.0	2.0	0.0	0.0	0.0	0.0	0.0	0.0	0.0	0.0
OTU_460	3.0	12.0	0.0	0.0	12.0	0.0	1.0	0.0	0.0	0.0	4.0	7.0	4.0	1.0	3.0	2.0	0.0	15.0	0.0	0.0	5.0	0.0	4.0	0.0
OTU_461	46.0	0.0	0.0	0.0	0.0	0.0	0.0	0.0	0.0	0.0	6.0	0.0	0.0	0.0	1.0	0.0	1.0	0.0	0.0	0.0	0.0	0.0	0.0	0.0
OTU_462	0.0	0.0	0.0	0.0	0.0	0.0	0.0	0.0	0.0	0.0	0.0	0.0	0.0	0.0	1.0	0.0	0.0	60.0	0.0	0.0	0.0	0.0	0.0	0.0
OTU_463	0.0	0.0	12.0	0.0	0.0	0.0	42.0	0.0	0.0	0.0	0.0	0.0	0.0	0.0	0.0	0.0	0.0	0.0	0.0	0.0	0.0	0.0	0.0	0.0
OTU_464	9.0	0.0	0.0	0.0	0.0	0.0	0.0	0.0	0.0	0.0	21.0	0.0	0.0	0.0	1.0	0.0	0.0	3.0	0.0	0.0	2.0	0.0	0.0	0.0
OTU_465	0.0	0.0	0.0	0.0	0.0	0.0	0.0	0.0	0.0	0.0	12.0	0.0	0.0	5.0	5.0	0.0	0.0	7.0	0.0	0.0	4.0	0.0	4.0	0.0
OTU_466	0.0	0.0	0.0	0.0	0.0	0.0	0.0	0.0	0.0	0.0	2.0	0.0	0.0	0.0	18.0	0.0	0.0	0.0	0.0	0.0	0.0	0.0	46.0	0.0
OTU_467	0.0	0.0	0.0	0.0	0.0	0.0	0.0	0.0	0.0	0.0	0.0	0.0	0.0	0.0	73.0	0.0	0.0	0.0	1.0	0.0	0.0	0.0	0.0	0.0
OTU_468	9.0	0.0	0.0	0.0	0.0	0.0	0.0	0.0	5.0	0.0	0.0	0.0	0.0	1.0	0.0	6.0	0.0	2.0	0.0	0.0	0.0	0.0	0.0	0.0
OTU_469	7.0	0.0	2.0	0.0	0.0	0.0	3.0	0.0	11.0	0.0	2.0	0.0	0.0	1.0	1.0	1.0	0.0	0.0	0.0	0.0	2.0	0.0	0.0	0.0
OTU_47	0.0	0.0	0.0	0.0	0.0	0.0	0.0	0.0	0.0	0.0	0.0	0.0	0.0	0.0	0.0	0.0	0.0	0.0	0.0	0.0	0.0	0.0	42.0	0.0
OTU_470	0.0	0.0	11.0	0.0	0.0	0.0	0.0	0.0	1.0	0.0	0.0	0.0	0.0	0.0	0.0	0.0	0.0	0.0	0.0	0.0	0.0	0.0	0.0	0.0
OTU_471	8.0	0.0	0.0	0.0	0.0	0.0	0.0	0.0	0.0	0.0	12.0	0.0	0.0	0.0	0.0	0.0	0.0	1.0	0.0	0.0	0.0	0.0	0.0	0.0
OTU_472	0.0	0.0	0.0	0.0	0.0	2.0	0.0	0.0	0.0	3.0	1.0	42.0	0.0	0.0	1.0	0.0	0.0	0.0	3.0	1.0	0.0	0.0	1.0	0.0
OTU_473	6.0	10.0	0.0	0.0	1.0	0.0	1.0	0.0	0.0	1.0	2.0	0.0	0.0	0.0	25.0	0.0	259.0	2.0	0.0	0.0	0.0	0.0	10.0	9.0
OTU_474	0.0	0.0	0.0	0.0	0.0	0.0	0.0	0.0	0.0	0.0	3.0	0.0	0.0	0.0	3.0	0.0	0.0	6.0	0.0	0.0	0.0	0.0	1.0	0.0
OTU_475	0.0	0.0	0.0	0.0	0.0	0.0	0.0	0.0	0.0	0.0	0.0	0.0	0.0	0.0	0.0	0.0	0.0	0.0	0.0	0.0	0.0	0.0	31.0	0.0
OTU_476	0.0	0.0	2.0	0.0	0.0	0.0	0.0	0.0	0.0	0.0	0.0	0.0	0.0	0.0	0.0	0.0	0.0	0.0	0.0	0.0	1.0	0.0	0.0	0.0
OTU_477	3.0	0.0	0.0	0.0	0.0	0.0	0.0	0.0	0.0	0.0	4.0	0.0	0.0	0.0	2.0	0.0	0.0	0.0	0.0	0.0	0.0	0.0	5.0	0.0
OTU_478	0.0	0.0	3.0	0.0	0.0	0.0	11.0	0.0	0.0	0.0	0.0	0.0	0.0	0.0	0.0	0.0	0.0	0.0	0.0	0.0	0.0	0.0	0.0	0.0
OTU_479	0.0	0.0	0.0	0.0	0.0	0.0	0.0	0.0	0.0	0.0	7.0	0.0	0.0	0.0	0.0	0.0	0.0	0.0	0.0	0.0	0.0	0.0	0.0	0.0
OTU_48	8.0	0.0	0.0	0.0	0.0	0.0	0.0	0.0	18.0	0.0	0.0	0.0	0.0	0.0	0.0	0.0	0.0	0.0	0.0	0.0	0.0	0.0	0.0	0.0
OTU_480	0.0	0.0	0.0	0.0	0.0	0.0	0.0	0.0	0.0	0.0	0.0	0.0	0.0	0.0	21.0	0.0	0.0	0.0	0.0	0.0	0.0	0.0	0.0	0.0
OTU_481	2.0	0.0	0.0	0.0	2.0	0.0	0.0	0.0	0.0	0.0	0.0	0.0	0.0	0.0	1.0	0.0	0.0	0.0	0.0	0.0	1.0	0.0	0.0	0.0
OTU_482	0.0	0.0	0.0	1.0	0.0	0.0	0.0	0.0	0.0	1.0	1.0	24.0	0.0	0.0	1.0	0.0	0.0	1.0	0.0	0.0	0.0	0.0	0.0	0.0
OTU_483	0.0	0.0	0.0	0.0	0.0	0.0	0.0	0.0	0.0	0.0	0.0	0.0	0.0	0.0	5.0	0.0	0.0	0.0	0.0	0.0	0.0	0.0	0.0	0.0
OTU_484	0.0	0.0	0.0	0.0	0.0	0.0	0.0	0.0	0.0	0.0	1.0	0.0	0.0	0.0	0.0	0.0	0.0	4.0	0.0	0.0	0.0	0.0	6.0	0.0
OTU_485	187.0	5.0	116.0	0.0	0.0	0.0	129.0	0.0	885.0	0.0	145.0	0.0	0.0	228.0	362.0	400.0	2.0	20.0	0.0	0.0	0.0	0.0	69.0	0.0
OTU_486	1.0	0.0	0.0	0.0	0.0	0.0	0.0	0.0	0.0	0.0	0.0	0.0	0.0	0.0	1.0	1.0	0.0	0.0	0.0	0.0	0.0	0.0	1.0	0.0
OTU_487	0.0	0.0	0.0	0.0	0.0	0.0	0.0	0.0	0.0	0.0	3.0	0.0	0.0	0.0	0.0	0.0	0.0	0.0	0.0	0.0	0.0	0.0	0.0	0.0
OTU_488	1.0	0.0	0.0	0.0	0.0	0.0	0.0	0.0	0.0	0.0	0.0	0.0	0.0	0.0	0.0	0.0	0.0	0.0	0.0	0.0	0.0	0.0	0.0	0.0
OTU_489	0.0	0.0	0.0	0.0	0.0	0.0	0.0	0.0	0.0	0.0	0.0	3.0	0.0	0.0	0.0	0.0	0.0	0.0	0.0	0.0	0.0	0.0	0.0	0.0
OTU_49	0.0	0.0	0.0	0.0	1.0	0.0	0.0	0.0	0.0	0.0	7.0	0.0	0.0	0.0	8.0	3.0	0.0	0.0	0.0	0.0	0.0	0.0	0.0	0.0
OTU_490	4.0	289.0	0.0	3.0	296.0	0.0	35.0	0.0	229.0	23.0	10.0	1.0	247.0	0.0	25.0	0.0	0.0	0.0	0.0	0.0	0.0	0.0	230.0	0.0
OTU_491	0.0	0.0	0.0	0.0	0.0	0.0	0.0	0.0	1.0	0.0	0.0	0.0	0.0	0.0	4.0	0.0	0.0	1.0	0.0	0.0	0.0	0.0	0.0	0.0
OTU_492	1.0	0.0	2.0	0.0	0.0	2.0	2.0	1.0	2.0	1.0	0.0	0.0	0.0	0.0	0.0	1.0	0.0	0.0	3.0	0.0	0.0	0.0	0.0	1.0
OTU_493	0.0	0.0	0.0	0.0	3.0	0.0	0.0	0.0	0.0	0.0	0.0	0.0	0.0	0.0	0.0	0.0	0.0	0.0	0.0	0.0	0.0	0.0	0.0	0.0
OTU_494	394.0	0.0	195.0	0.0	241.0	0.0	9.0	0.0	181.0	0.0	214.0	0.0	0.0	411.0	72.0	0.0	2.0	398.0	0.0	0.0	9.0	0.0	0.0	0.0
OTU_495	0.0	1.0	2.0	0.0	0.0	0.0	0.0	0.0	0.0	0.0	0.0	0.0	0.0	0.0	0.0	0.0	0.0	0.0	0.0	0.0	0.0	0.0	0.0	0.0
OTU_496	0.0	0.0	0.0	0.0	0.0	0.0	0.0	0.0	0.0	0.0	5.0	0.0	0.0	0.0	0.0	0.0	0.0	0.0	0.0	0.0	0.0	0.0	0.0	0.0
OTU_497	0.0	0.0	0.0	0.0	1.0	0.0	0.0	0.0	0.0	0.0	0.0	0.0	0.0	0.0	0.0	0.0	0.0	0.0	0.0	0.0	0.0	0.0	0.0	0.0
OTU_498	0.0	0.0	0.0	0.0	0.0	0.0	0.0	0.0	0.0	1.0	0.0	0.0	0.0	0.0	0.0	0.0	0.0	0.0	0.0	0.0	0.0	0.0	1.0	0.0
OTU_499	0.0	0.0	0.0	0.0	0.0	0.0	0.0	0.0	0.0	0.0	0.0	0.0	0.0	0.0	1.0	0.0	0.0	0.0	0.0	0.0	0.0	0.0	0.0	0.0
OTU_5	9.0	39.0	0.0	6.0	86.0	5541.0	0.0	1.0	0.0	33.0	0.0	19.0	4.0	0.0	1.0	21.0	190.0	1.0	942.0	174.0	0.0	2089.0	60.0	30.0
OTU_50	0.0	0.0	3.0	0.0	0.0	0.0	0.0	0.0	0.0	0.0	0.0	0.0	0.0	0.0	9.0	0.0	0.0	3.0	0.0	0.0	0.0	0.0	0.0	0.0
OTU_500	6.0	0.0	16.0	1958.0	1208.0	0.0	134.0	120.0	82.0	1656.0	0.0	0.0	311.0	7.0	1.0	0.0	17.0	0.0	0.0	515.0	0.0	1.0	4.0	0.0
OTU_501	0.0	0.0	0.0	0.0	0.0	0.0	0.0	0.0	0.0	0.0	0.0	0.0	0.0	0.0	7.0	0.0	0.0	0.0	0.0	0.0	0.0	0.0	0.0	0.0
OTU_502	0.0	0.0	0.0	0.0	0.0	0.0	0.0	0.0	0.0	0.0	0.0	0.0	0.0	0.0	1.0	0.0	0.0	0.0	0.0	0.0	3.0	0.0	0.0	0.0
OTU_503	2.0	0.0	0.0	0.0	0.0	0.0	0.0	0.0	0.0	0.0	0.0	0.0	0.0	0.0	0.0	0.0	0.0	0.0	0.0	0.0	0.0	0.0	0.0	0.0
OTU_504	1.0	0.0	0.0	0.0	0.0	0.0	0.0	0.0	0.0	0.0	0.0	0.0	0.0	0.0	0.0	0.0	0.0	0.0	0.0	0.0	0.0	0.0	0.0	0.0
OTU_505	3.0	0.0	6.0	0.0	0.0	0.0	0.0	0.0	0.0	0.0	0.0	0.0	0.0	0.0	0.0	0.0	0.0	0.0	0.0	0.0	0.0	0.0	1.0	0.0
OTU_506	2.0	2.0	0.0	0.0	2.0	0.0	0.0	0.0	0.0	0.0	0.0	0.0	0.0	0.0	0.0	0.0	0.0	0.0	0.0	0.0	1.0	0.0	1.0	0.0
OTU_507	0.0	0.0	0.0	0.0	0.0	0.0	0.0	0.0	0.0	0.0	0.0	0.0	0.0	0.0	0.0	0.0	0.0	0.0	0.0	0.0	1.0	0.0	0.0	0.0
OTU_508	0.0	0.0	0.0	0.0	0.0	0.0	0.0	0.0	0.0	0.0	1.0	0.0	0.0	0.0	0.0	0.0	0.0	0.0	0.0	0.0	0.0	0.0	0.0	0.0
OTU_509	0.0	0.0	0.0	0.0	0.0	0.0	2.0	0.0	0.0	0.0	5.0	0.0	0.0	0.0	2.0	0.0	0.0	0.0	0.0	0.0	0.0	0.0	0.0	0.0
OTU_51	0.0	0.0	0.0	2.0	0.0	0.0	0.0	12.0	0.0	0.0	0.0	7.0	0.0	0.0	1.0	2.0	0.0	0.0	0.0	0.0	10.0	0.0	0.0	0.0
OTU_510	0.0	0.0	0.0	0.0	0.0	0.0	0.0	0.0	0.0	0.0	1.0	0.0	0.0	0.0	1.0	0.0	0.0	0.0	0.0	0.0	0.0	0.0	1.0	0.0
OTU_511	0.0	0.0	236.0	0.0	23.0	0.0	110.0	0.0	1.0	0.0	67.0	0.0	0.0	45.0	56.0	41.0	0.0	54.0	0.0	0.0	36.0	0.0	29.0	0.0
OTU_512	43.0	11.0	116.0	0.0	2.0	21.0	40.0	0.0	49.0	72.0	147.0	0.0	23.0	44.0	0.0	41.0	0.0	29.0	0.0	198.0	9.0	0.0	18.0	0.0
OTU_513	0.0	0.0	0.0	0.0	0.0	0.0	0.0	0.0	0.0	0.0	0.0	2.0	0.0	0.0	0.0	0.0	0.0	0.0	0.0	0.0	0.0	0.0	0.0	0.0
OTU_514	0.0	0.0	0.0	0.0	0.0	0.0	0.0	0.0	0.0	0.0	0.0	0.0	0.0	0.0	0.0	0.0	0.0	0.0	0.0	0.0	0.0	0.0	1.0	0.0
OTU_515	18.0	0.0	0.0	0.0	5.0	0.0	24.0	0.0	173.0	94.0	0.0	0.0	167.0	0.0	0.0	2.0	0.0	0.0	0.0	0.0	1.0	0.0	0.0	0.0
OTU_516	0.0	0.0	0.0	0.0	12.0	0.0	0.0	0.0	0.0	0.0	0.0	0.0	0.0	0.0	21.0	67.0	0.0	0.0	0.0	0.0	43.0	0.0	0.0	0.0
OTU_518	0.0	0.0	0.0	0.0	0.0	0.0	0.0	0.0	0.0	0.0	0.0	0.0	0.0	0.0	0.0	0.0	0.0	0.0	0.0	0.0	3.0	0.0	0.0	0.0
OTU_519	5.0	0.0	81.0	0.0	82.0	146.0	0.0	0.0	0.0	0.0	0.0	121.0	0.0	54.0	24.0	212.0	2.0	135.0	0.0	0.0	0.0	0.0	25.0	0.0
OTU_52	0.0	0.0	8.0	0.0	0.0	0.0	0.0	0.0	0.0	0.0	0.0	0.0	0.0	0.0	12.0	0.0	0.0	0.0	0.0	0.0	0.0	0.0	1.0	0.0
OTU_520	2.0	0.0	0.0	0.0	1.0	0.0	0.0	68.0	0.0	0.0	39.0	0.0	0.0	0.0	21.0	0.0	1.0	4.0	0.0	0.0	0.0	0.0	0.0	0.0
OTU_522	0.0	0.0	0.0	0.0	0.0	0.0	0.0	0.0	0.0	0.0	1.0	0.0	0.0	0.0	0.0	0.0	0.0	0.0	0.0	0.0	0.0	0.0	0.0	0.0
OTU_523	51.0	189.0	764.0	1.0	11.0	0.0	53.0	0.0	9.0	0.0	555.0	0.0	0.0	437.0	28.0	230.0	0.0	69.0	0.0	0.0	14.0	0.0	125.0	0.0
OTU_526	0.0	0.0	0.0	0.0	0.0	0.0	0.0	0.0	0.0	0.0	2.0	0.0	0.0	0.0	0.0	0.0	0.0	3.0	0.0	1.0	1.0	0.0	0.0	0.0
OTU_527	0.0	0.0	0.0	0.0	0.0	0.0	1.0	0.0	1608.0	0.0	117.0	2.0	0.0	0.0	4.0	0.0	11.0	27.0	0.0	425.0	10.0	0.0	0.0	0.0
OTU_528	0.0	0.0	0.0	0.0	10.0	0.0	0.0	1.0	0.0	0.0	84.0	0.0	0.0	15.0	61.0	0.0	1.0	0.0	1.0	0.0	0.0	0.0	0.0	0.0
OTU_53	0.0	0.0	0.0	0.0	0.0	0.0	0.0	0.0	0.0	0.0	0.0	0.0	0.0	0.0	0.0	10.0	0.0	8.0	0.0	0.0	0.0	0.0	0.0	0.0
OTU_531	0.0	35.0	0.0	0.0	0.0	0.0	3.0	0.0	0.0	0.0	6.0	0.0	0.0	0.0	0.0	0.0	0.0	0.0	0.0	0.0	5.0	0.0	0.0	0.0
OTU_532	0.0	0.0	0.0	0.0	0.0	0.0	0.0	0.0	0.0	0.0	0.0	2.0	0.0	0.0	0.0	0.0	0.0	0.0	0.0	0.0	0.0	0.0	0.0	0.0
OTU_533	1.0	6.0	11.0	0.0	0.0	0.0	63.0	0.0	110.0	0.0	6.0	0.0	0.0	1.0	1.0	0.0	0.0	2.0	0.0	550.0	1.0	0.0	1.0	0.0
OTU_534	0.0	2.0	0.0	0.0	0.0	0.0	0.0	0.0	0.0	0.0	23.0	0.0	0.0	0.0	127.0	3.0	0.0	36.0	0.0	0.0	0.0	0.0	108.0	0.0
OTU_535	0.0	0.0	0.0	0.0	0.0	0.0	0.0	0.0	0.0	0.0	0.0	0.0	0.0	0.0	0.0	0.0	0.0	0.0	0.0	0.0	0.0	0.0	2.0	0.0
OTU_536	1.0	0.0	0.0	0.0	0.0	0.0	0.0	0.0	0.0	0.0	0.0	0.0	0.0	0.0	0.0	0.0	0.0	0.0	0.0	0.0	0.0	0.0	0.0	0.0
OTU_537	0.0	0.0	66.0	0.0	7.0	0.0	18.0	0.0	0.0	0.0	98.0	0.0	0.0	64.0	70.0	27.0	0.0	20.0	0.0	0.0	3.0	0.0	5.0	1.0
OTU_539	0.0	0.0	0.0	0.0	0.0	0.0	0.0	0.0	3.0	0.0	0.0	0.0	0.0	0.0	0.0	0.0	0.0	0.0	0.0	0.0	0.0	0.0	0.0	0.0
OTU_54	0.0	0.0	0.0	0.0	0.0	0.0	0.0	0.0	1.0	0.0	0.0	0.0	0.0	0.0	27.0	0.0	0.0	0.0	0.0	0.0	0.0	0.0	0.0	0.0
OTU_541	44.0	0.0	6.0	0.0	0.0	0.0	7.0	0.0	2.0	0.0	0.0	0.0	10.0	33.0	1.0	4.0	0.0	0.0	0.0	0.0	0.0	0.0	0.0	0.0
OTU_543	2.0	4.0	3.0	0.0	4.0	0.0	0.0	0.0	0.0	0.0	2.0	2.0	0.0	0.0	0.0	2.0	0.0	1.0	0.0	0.0	4.0	0.0	0.0	0.0
OTU_544	0.0	0.0	0.0	0.0	0.0	0.0	0.0	0.0	0.0	0.0	46.0	0.0	0.0	0.0	16.0	0.0	0.0	0.0	0.0	0.0	0.0	0.0	0.0	0.0
OTU_546	1.0	0.0	7.0	0.0	0.0	0.0	4.0	0.0	0.0	0.0	9.0	0.0	0.0	0.0	0.0	0.0	0.0	0.0	0.0	0.0	0.0	0.0	0.0	0.0
OTU_548	0.0	0.0	0.0	0.0	1.0	0.0	1.0	0.0	1.0	0.0	1.0	0.0	0.0	0.0	2.0	0.0	0.0	0.0	0.0	0.0	0.0	0.0	0.0	0.0
OTU_549	4.0	0.0	107.0	0.0	61.0	0.0	1.0	0.0	0.0	0.0	52.0	0.0	0.0	22.0	39.0	26.0	0.0	6.0	0.0	0.0	4.0	0.0	7.0	0.0
OTU_55	1697.0	2885.0	1233.0	1969.0	5009.0	0.0	317.0	5629.0	1932.0	3961.0	678.0	6.0	2304.0	469.0	96.0	721.0	5.0	702.0	32.0	3713.0	983.0	1286.0	2937.0	7847.0
OTU_551	0.0	0.0	20.0	0.0	0.0	0.0	0.0	0.0	0.0	0.0	0.0	0.0	0.0	0.0	0.0	0.0	0.0	0.0	0.0	0.0	0.0	0.0	0.0	0.0
OTU_552	0.0	0.0	0.0	0.0	0.0	0.0	1.0	0.0	0.0	0.0	0.0	0.0	0.0	0.0	0.0	0.0	0.0	0.0	0.0	0.0	0.0	0.0	0.0	0.0
OTU_553	0.0	0.0	0.0	0.0	0.0	0.0	138.0	0.0	0.0	0.0	0.0	0.0	0.0	0.0	31.0	0.0	0.0	56.0	0.0	0.0	0.0	0.0	0.0	0.0
OTU_554	1.0	0.0	2.0	0.0	0.0	0.0	24.0	0.0	0.0	64.0	0.0	0.0	1.0	0.0	0.0	0.0	126.0	0.0	1.0	0.0	0.0	0.0	0.0	0.0
OTU_555	0.0	0.0	0.0	0.0	0.0	0.0	58.0	0.0	0.0	0.0	0.0	0.0	0.0	0.0	0.0	0.0	0.0	0.0	0.0	0.0	0.0	0.0	0.0	0.0
OTU_556	0.0	0.0	0.0	0.0	0.0	0.0	0.0	0.0	0.0	0.0	0.0	0.0	0.0	0.0	0.0	0.0	0.0	19.0	0.0	0.0	0.0	0.0	35.0	0.0
OTU_557	0.0	0.0	0.0	0.0	0.0	0.0	0.0	0.0	0.0	0.0	73.0	0.0	0.0	0.0	68.0	0.0	0.0	0.0	0.0	0.0	0.0	0.0	0.0	0.0
OTU_558	0.0	0.0	0.0	0.0	0.0	0.0	0.0	0.0	0.0	0.0	13.0	0.0	0.0	0.0	52.0	0.0	2.0	0.0	0.0	0.0	0.0	0.0	0.0	0.0
OTU_559	4.0	0.0	0.0	0.0	0.0	0.0	0.0	0.0	0.0	0.0	0.0	0.0	0.0	0.0	1.0	0.0	0.0	0.0	0.0	0.0	0.0	0.0	53.0	0.0
OTU_56	0.0	0.0	0.0	0.0	0.0	0.0	0.0	0.0	14.0	0.0	0.0	0.0	0.0	0.0	0.0	0.0	0.0	0.0	0.0	0.0	0.0	0.0	0.0	0.0
OTU_560	9.0	37.0	8.0	0.0	0.0	0.0	2.0	0.0	0.0	0.0	0.0	0.0	0.0	0.0	0.0	0.0	0.0	0.0	0.0	0.0	0.0	0.0	0.0	0.0
OTU_561	0.0	0.0	0.0	0.0	0.0	0.0	0.0	0.0	0.0	0.0	32.0	0.0	0.0	4.0	0.0	0.0	1.0	0.0	0.0	0.0	0.0	0.0	0.0	0.0
OTU_562	2.0	0.0	2.0	0.0	0.0	0.0	0.0	0.0	0.0	0.0	1.0	0.0	0.0	0.0	5.0	2.0	0.0	8.0	0.0	0.0	8.0	0.0	1.0	0.0
OTU_563	0.0	0.0	0.0	0.0	0.0	0.0	0.0	0.0	0.0	0.0	6.0	0.0	0.0	28.0	0.0	0.0	0.0	0.0	0.0	0.0	0.0	0.0	0.0	0.0
OTU_564	0.0	0.0	0.0	0.0	0.0	0.0	0.0	0.0	0.0	0.0	15.0	0.0	0.0	0.0	0.0	0.0	0.0	0.0	0.0	0.0	0.0	0.0	0.0	0.0
OTU_565	0.0	0.0	0.0	0.0	0.0	0.0	0.0	0.0	0.0	0.0	3.0	0.0	0.0	2.0	1.0	1.0	0.0	2.0	0.0	0.0	0.0	0.0	0.0	0.0
OTU_566	471.0	84.0	443.0	0.0	24.0	1.0	0.0	21.0	0.0	0.0	51.0	0.0	0.0	17.0	24.0	242.0	2.0	3.0	0.0	0.0	73.0	7.0	23.0	2.0
OTU_567	0.0	0.0	2.0	0.0	0.0	0.0	0.0	0.0	0.0	0.0	0.0	0.0	0.0	0.0	0.0	0.0	0.0	0.0	0.0	0.0	0.0	0.0	0.0	0.0
OTU_568	0.0	0.0	540.0	0.0	47.0	0.0	0.0	0.0	0.0	0.0	248.0	0.0	0.0	90.0	64.0	597.0	0.0	174.0	0.0	1.0	60.0	0.0	138.0	0.0
OTU_569	0.0	0.0	0.0	0.0	0.0	0.0	0.0	0.0	0.0	0.0	0.0	0.0	0.0	0.0	11.0	0.0	0.0	0.0	0.0	0.0	0.0	0.0	0.0	0.0
OTU_57	0.0	0.0	0.0	0.0	0.0	0.0	0.0	0.0	0.0	0.0	0.0	0.0	0.0	0.0	0.0	0.0	0.0	26.0	0.0	0.0	0.0	0.0	0.0	0.0
OTU_570	0.0	0.0	0.0	0.0	0.0	0.0	0.0	0.0	0.0	0.0	6.0	0.0	0.0	0.0	0.0	0.0	0.0	0.0	0.0	0.0	0.0	0.0	0.0	0.0
OTU_571	1.0	0.0	1.0	0.0	0.0	0.0	0.0	0.0	0.0	0.0	1.0	0.0	0.0	0.0	0.0	0.0	0.0	0.0	0.0	0.0	0.0	0.0	0.0	0.0
OTU_572	0.0	0.0	0.0	0.0	0.0	0.0	0.0	0.0	0.0	0.0	1.0	0.0	0.0	0.0	0.0	10.0	0.0	3.0	0.0	0.0	0.0	0.0	0.0	0.0
OTU_573	28.0	0.0	847.0	0.0	196.0	0.0	0.0	565.0	1.0	0.0	29.0	0.0	0.0	550.0	34.0	99.0	4.0	79.0	0.0	0.0	196.0	0.0	84.0	0.0
OTU_574	0.0	0.0	0.0	0.0	0.0	0.0	1.0	1.0	0.0	0.0	2.0	0.0	0.0	0.0	0.0	0.0	0.0	0.0	0.0	0.0	0.0	0.0	0.0	0.0
OTU_575	0.0	0.0	0.0	0.0	0.0	0.0	0.0	0.0	0.0	0.0	0.0	0.0	0.0	0.0	7.0	0.0	0.0	4.0	0.0	0.0	0.0	0.0	0.0	0.0
OTU_576	33.0	3.0	0.0	3.0	9.0	440.0	0.0	2.0	35.0	0.0	471.0	44.0	0.0	1.0	216.0	14.0	49.0	0.0	4257.0	6.0	0.0	1688.0	0.0	3.0
OTU_577	54.0	30.0	98.0	0.0	13.0	0.0	0.0	0.0	0.0	0.0	103.0	1.0	0.0	214.0	113.0	339.0	1.0	170.0	0.0	178.0	167.0	0.0	51.0	0.0
OTU_578	34.0	25.0	59.0	0.0	4.0	0.0	0.0	407.0	841.0	0.0	68.0	0.0	0.0	261.0	37.0	391.0	1.0	21.0	0.0	0.0	63.0	0.0	12.0	0.0
OTU_579	199.0	1.0	6.0	0.0	6.0	0.0	0.0	3.0	0.0	0.0	6.0	0.0	0.0	485.0	15.0	169.0	0.0	36.0	0.0	0.0	5.0	0.0	0.0	0.0
OTU_58	0.0	0.0	0.0	0.0	0.0	0.0	0.0	1.0	0.0	0.0	0.0	5.0	0.0	0.0	13.0	5.0	0.0	0.0	0.0	0.0	0.0	2.0	0.0	0.0
OTU_580	509.0	50.0	730.0	0.0	156.0	0.0	1.0	0.0	188.0	0.0	5.0	97.0	0.0	67.0	162.0	673.0	0.0	0.0	0.0	0.0	77.0	0.0	76.0	0.0
OTU_581	14.0	66.0	22.0	47.0	6.0	2.0	67.0	1.0	305.0	607.0	4.0	546.0	272.0	3.0	1.0	3.0	0.0	4.0	0.0	201.0	8.0	0.0	17.0	0.0
OTU_582	112.0	102.0	169.0	0.0	18.0	0.0	24.0	0.0	0.0	0.0	115.0	2.0	0.0	9.0	64.0	64.0	0.0	121.0	1.0	0.0	93.0	0.0	9.0	0.0
OTU_583	0.0	0.0	0.0	0.0	0.0	0.0	0.0	0.0	0.0	0.0	0.0	0.0	0.0	0.0	0.0	0.0	0.0	3.0	0.0	0.0	0.0	0.0	0.0	0.0
OTU_584	0.0	0.0	0.0	0.0	0.0	0.0	0.0	0.0	694.0	0.0	0.0	0.0	0.0	0.0	0.0	0.0	0.0	0.0	0.0	0.0	12.0	0.0	0.0	0.0
OTU_585	0.0	0.0	0.0	0.0	0.0	0.0	1.0	0.0	0.0	0.0	78.0	0.0	0.0	472.0	358.0	0.0	2.0	0.0	0.0	0.0	0.0	0.0	14.0	0.0
OTU_586	1.0	1.0	216.0	0.0	73.0	0.0	16.0	5.0	6.0	1.0	84.0	0.0	0.0	58.0	11.0	64.0	2.0	42.0	0.0	0.0	2.0	1.0	11.0	0.0
OTU_587	4.0	0.0	0.0	0.0	0.0	0.0	0.0	0.0	0.0	0.0	0.0	0.0	0.0	0.0	0.0	0.0	0.0	0.0	0.0	0.0	0.0	0.0	0.0	0.0
OTU_588	0.0	0.0	0.0	0.0	0.0	0.0	0.0	0.0	0.0	0.0	2.0	0.0	0.0	0.0	1.0	1.0	0.0	1.0	0.0	0.0	0.0	0.0	0.0	0.0
OTU_589	0.0	0.0	0.0	0.0	0.0	0.0	0.0	0.0	0.0	0.0	0.0	0.0	0.0	0.0	2.0	0.0	0.0	0.0	0.0	0.0	0.0	0.0	0.0	0.0
OTU_59	6.0	0.0	0.0	0.0	0.0	5.0	0.0	4.0	0.0	1.0	0.0	0.0	1.0	1.0	0.0	0.0	0.0	0.0	1.0	0.0	0.0	0.0	0.0	0.0
OTU_590	1.0	0.0	0.0	0.0	0.0	0.0	0.0	0.0	0.0	0.0	1.0	0.0	0.0	0.0	0.0	0.0	0.0	0.0	0.0	0.0	0.0	0.0	0.0	0.0
OTU_591	0.0	0.0	0.0	0.0	0.0	0.0	0.0	0.0	0.0	0.0	0.0	2.0	0.0	1.0	1.0	0.0	0.0	0.0	0.0	0.0	1.0	0.0	0.0	1.0
OTU_592	0.0	0.0	0.0	0.0	0.0	0.0	0.0	0.0	0.0	0.0	0.0	0.0	0.0	0.0	0.0	0.0	0.0	0.0	0.0	0.0	0.0	0.0	1.0	0.0
OTU_594	25.0	0.0	1.0	0.0	8.0	0.0	23.0	0.0	0.0	3.0	3.0	575.0	0.0	0.0	2.0	0.0	2.0	0.0	0.0	0.0	0.0	0.0	256.0	0.0
OTU_595	9.0	0.0	0.0	0.0	149.0	0.0	0.0	0.0	0.0	0.0	0.0	0.0	0.0	0.0	567.0	0.0	0.0	4.0	0.0	0.0	0.0	0.0	0.0	0.0
OTU_597	202.0	1.0	66.0	325.0	133.0	46.0	3.0	0.0	340.0	1.0	68.0	5.0	0.0	119.0	47.0	90.0	0.0	91.0	0.0	297.0	68.0	0.0	64.0	0.0
OTU_598	0.0	0.0	0.0	0.0	0.0	0.0	0.0	0.0	3.0	0.0	0.0	0.0	0.0	0.0	0.0	0.0	0.0	0.0	0.0	0.0	0.0	0.0	0.0	0.0
OTU_599	1.0	0.0	1.0	0.0	0.0	0.0	0.0	0.0	0.0	0.0	2.0	0.0	0.0	0.0	0.0	0.0	0.0	0.0	0.0	0.0	0.0	0.0	0.0	0.0
OTU_6	317.0	150.0	115.0	245.0	3497.0	4741.0	27.0	40.0	4.0	2063.0	1137.0	786.0	1051.0	61.0	15.0	590.0	3219.0	11.0	5.0	115.0	2306.0	8932.0	2979.0	421.0
OTU_60	0.0	0.0	0.0	0.0	0.0	0.0	0.0	0.0	0.0	0.0	3.0	0.0	0.0	0.0	0.0	0.0	0.0	0.0	0.0	0.0	0.0	0.0	0.0	0.0
OTU_600	125.0	0.0	4.0	0.0	0.0	0.0	0.0	0.0	0.0	1.0	35.0	0.0	0.0	0.0	0.0	0.0	1.0	0.0	0.0	0.0	0.0	0.0	0.0	0.0
OTU_601	4.0	0.0	34.0	0.0	3.0	0.0	21.0	0.0	33.0	1.0	5.0	623.0	29.0	0.0	3.0	0.0	0.0	0.0	0.0	0.0	3.0	0.0	102.0	0.0
OTU_602	0.0	0.0	0.0	0.0	0.0	0.0	0.0	0.0	1.0	0.0	0.0	0.0	0.0	0.0	0.0	0.0	0.0	0.0	0.0	0.0	0.0	0.0	0.0	0.0
OTU_603	3.0	71.0	104.0	0.0	6.0	0.0	79.0	0.0	129.0	7.0	1.0	141.0	9.0	0.0	0.0	12.0	0.0	0.0	0.0	43.0	8.0	18.0	2.0	0.0
OTU_604	15.0	45.0	18.0	0.0	2.0	0.0	61.0	0.0	151.0	8.0	2.0	59.0	33.0	0.0	0.0	0.0	0.0	0.0	0.0	0.0	3.0	0.0	1.0	0.0
OTU_605	0.0	0.0	0.0	0.0	0.0	0.0	0.0	0.0	0.0	0.0	0.0	0.0	0.0	0.0	1.0	0.0	0.0	0.0	0.0	0.0	0.0	0.0	0.0	0.0
OTU_606	0.0	29.0	22.0	242.0	14.0	0.0	10.0	0.0	0.0	0.0	21.0	0.0	0.0	41.0	11.0	39.0	0.0	12.0	0.0	0.0	27.0	0.0	42.0	0.0
OTU_607	0.0	0.0	48.0	0.0	0.0	0.0	0.0	0.0	0.0	0.0	10.0	0.0	0.0	19.0	15.0	24.0	0.0	4.0	0.0	0.0	75.0	0.0	1.0	0.0
OTU_608	20.0	0.0	27.0	0.0	38.0	0.0	10.0	0.0	0.0	1.0	0.0	0.0	0.0	174.0	47.0	255.0	1.0	38.0	0.0	0.0	66.0	0.0	5.0	0.0
OTU_609	0.0	0.0	1.0	0.0	11.0	0.0	0.0	154.0	4.0	59.0	36.0	1.0	0.0	52.0	97.0	84.0	0.0	24.0	0.0	167.0	64.0	0.0	42.0	0.0
OTU_61	0.0	0.0	0.0	0.0	0.0	0.0	0.0	1.0	0.0	0.0	7.0	0.0	0.0	0.0	0.0	0.0	0.0	3.0	0.0	0.0	0.0	0.0	0.0	0.0
OTU_610	5.0	42.0	19.0	0.0	0.0	0.0	24.0	0.0	16.0	7.0	24.0	31.0	4.0	0.0	1.0	1.0	376.0	1.0	0.0	0.0	1.0	0.0	9.0	0.0
OTU_611	34.0	0.0	6.0	1.0	0.0	1.0	45.0	0.0	5.0	1.0	0.0	70.0	8.0	0.0	0.0	0.0	0.0	0.0	0.0	11.0	0.0	0.0	2.0	0.0
OTU_612	0.0	0.0	1.0	0.0	0.0	0.0	0.0	0.0	0.0	0.0	1.0	0.0	0.0	0.0	0.0	0.0	0.0	0.0	0.0	0.0	0.0	0.0	0.0	0.0
OTU_613	6.0	0.0	212.0	0.0	1.0	0.0	0.0	0.0	0.0	0.0	12.0	0.0	0.0	0.0	33.0	2.0	0.0	4.0	0.0	0.0	0.0	0.0	0.0	0.0
OTU_616	0.0	0.0	0.0	0.0	0.0	0.0	25.0	0.0	0.0	0.0	85.0	0.0	0.0	0.0	158.0	0.0	0.0	194.0	0.0	0.0	40.0	0.0	26.0	0.0
OTU_617	42.0	0.0	13.0	0.0	38.0	0.0	27.0	0.0	0.0	0.0	1.0	4.0	0.0	0.0	3.0	13.0	0.0	8.0	0.0	0.0	24.0	0.0	14.0	0.0
OTU_618	39.0	0.0	0.0	0.0	1.0	0.0	0.0	0.0	0.0	0.0	22.0	0.0	0.0	0.0	3.0	29.0	0.0	22.0	0.0	0.0	29.0	0.0	0.0	0.0
OTU_619	2.0	0.0	0.0	0.0	24.0	0.0	0.0	0.0	0.0	0.0	11.0	0.0	0.0	0.0	63.0	0.0	0.0	0.0	0.0	0.0	197.0	0.0	0.0	0.0
OTU_62	0.0	0.0	0.0	0.0	0.0	0.0	0.0	0.0	0.0	0.0	0.0	0.0	0.0	0.0	9.0	0.0	0.0	2.0	0.0	0.0	0.0	0.0	0.0	0.0
OTU_620	0.0	0.0	0.0	0.0	0.0	0.0	0.0	0.0	0.0	0.0	0.0	0.0	0.0	0.0	1.0	0.0	0.0	0.0	0.0	0.0	0.0	0.0	0.0	0.0
OTU_621	22.0	1.0	0.0	0.0	8.0	32.0	0.0	0.0	1.0	0.0	0.0	2.0	0.0	0.0	51.0	2.0	0.0	4.0	4.0	0.0	0.0	0.0	0.0	1.0
OTU_622	24.0	0.0	0.0	0.0	52.0	0.0	0.0	0.0	0.0	8.0	0.0	0.0	0.0	24.0	0.0	10.0	0.0	49.0	0.0	0.0	11.0	0.0	15.0	0.0
OTU_624	1.0	0.0	0.0	0.0	0.0	0.0	1.0	0.0	30.0	0.0	0.0	0.0	0.0	0.0	0.0	0.0	270.0	0.0	0.0	0.0	0.0	0.0	0.0	0.0
OTU_625	0.0	0.0	63.0	0.0	0.0	0.0	0.0	0.0	0.0	0.0	0.0	0.0	0.0	0.0	6.0	0.0	0.0	0.0	0.0	0.0	0.0	0.0	1.0	0.0
OTU_626	1.0	0.0	9.0	0.0	0.0	0.0	0.0	0.0	0.0	0.0	6.0	0.0	0.0	0.0	2.0	0.0	0.0	6.0	0.0	0.0	0.0	0.0	0.0	0.0
OTU_627	6.0	0.0	3.0	4.0	0.0	0.0	1.0	2.0	46.0	2.0	0.0	4.0	11.0	2.0	0.0	0.0	0.0	0.0	0.0	7.0	0.0	0.0	0.0	0.0
OTU_629	0.0	0.0	0.0	0.0	0.0	287.0	0.0	0.0	0.0	0.0	0.0	0.0	0.0	0.0	12.0	0.0	0.0	0.0	0.0	0.0	0.0	0.0	0.0	0.0
OTU_630	0.0	0.0	0.0	0.0	0.0	163.0	0.0	0.0	0.0	0.0	0.0	0.0	0.0	0.0	0.0	0.0	0.0	0.0	0.0	0.0	0.0	0.0	0.0	0.0
OTU_631	0.0	0.0	4.0	0.0	0.0	273.0	0.0	0.0	94.0	10.0	0.0	38.0	7.0	0.0	0.0	0.0	0.0	0.0	0.0	0.0	0.0	0.0	0.0	0.0
OTU_632	0.0	0.0	1.0	0.0	0.0	0.0	0.0	0.0	1.0	0.0	0.0	0.0	0.0	0.0	0.0	0.0	0.0	0.0	0.0	0.0	0.0	0.0	0.0	0.0
OTU_633	0.0	0.0	0.0	0.0	0.0	0.0	0.0	0.0	7.0	0.0	0.0	0.0	0.0	0.0	0.0	0.0	0.0	0.0	0.0	0.0	0.0	0.0	0.0	0.0
OTU_634	0.0	0.0	0.0	0.0	0.0	0.0	0.0	0.0	54.0	0.0	0.0	0.0	0.0	1.0	0.0	0.0	0.0	0.0	0.0	6.0	0.0	0.0	0.0	0.0
OTU_635	0.0	0.0	0.0	0.0	0.0	0.0	0.0	0.0	0.0	0.0	0.0	0.0	0.0	0.0	0.0	0.0	0.0	0.0	405.0	0.0	0.0	25.0	0.0	0.0
OTU_636	0.0	0.0	0.0	0.0	0.0	0.0	0.0	0.0	0.0	0.0	140.0	61.0	0.0	0.0	0.0	0.0	0.0	0.0	0.0	0.0	0.0	0.0	0.0	0.0
OTU_637	0.0	0.0	56.0	0.0	6.0	0.0	0.0	0.0	0.0	0.0	17.0	0.0	0.0	3.0	17.0	20.0	0.0	38.0	0.0	0.0	16.0	0.0	0.0	0.0
OTU_638	0.0	0.0	31.0	0.0	13.0	0.0	4.0	0.0	0.0	0.0	16.0	0.0	0.0	0.0	11.0	24.0	0.0	22.0	0.0	0.0	63.0	0.0	0.0	0.0
OTU_639	0.0	0.0	0.0	3.0	0.0	122.0	0.0	0.0	0.0	0.0	0.0	0.0	0.0	0.0	0.0	0.0	0.0	0.0	0.0	106.0	0.0	0.0	0.0	30.0
OTU_64	0.0	0.0	0.0	0.0	0.0	0.0	0.0	0.0	0.0	0.0	0.0	0.0	0.0	0.0	10.0	2.0	0.0	0.0	0.0	0.0	0.0	0.0	0.0	0.0
OTU_640	0.0	0.0	0.0	0.0	0.0	425.0	0.0	0.0	0.0	0.0	0.0	0.0	0.0	0.0	0.0	0.0	0.0	0.0	0.0	0.0	0.0	0.0	0.0	0.0
OTU_641	0.0	0.0	3.0	0.0	4.0	0.0	0.0	0.0	0.0	0.0	69.0	0.0	0.0	55.0	11.0	29.0	0.0	20.0	0.0	0.0	7.0	0.0	0.0	0.0
OTU_642	0.0	0.0	0.0	0.0	27.0	414.0	0.0	0.0	0.0	0.0	1.0	4.0	0.0	0.0	1.0	0.0	0.0	0.0	1.0	0.0	0.0	0.0	0.0	0.0
OTU_643	0.0	0.0	0.0	0.0	0.0	0.0	0.0	0.0	0.0	0.0	0.0	0.0	0.0	0.0	0.0	0.0	0.0	0.0	0.0	0.0	146.0	0.0	0.0	0.0
OTU_644	2.0	5.0	1.0	0.0	1.0	0.0	63.0	0.0	0.0	1.0	2.0	7.0	0.0	0.0	2.0	2.0	0.0	0.0	0.0	0.0	5.0	0.0	0.0	0.0
OTU_645	30.0	0.0	11.0	0.0	0.0	0.0	0.0	0.0	5.0	0.0	0.0	0.0	0.0	0.0	0.0	1.0	0.0	0.0	0.0	0.0	0.0	0.0	0.0	0.0
OTU_646	0.0	0.0	0.0	0.0	0.0	0.0	0.0	0.0	0.0	0.0	60.0	0.0	0.0	0.0	4.0	0.0	0.0	0.0	0.0	0.0	0.0	0.0	0.0	0.0
OTU_647	0.0	41.0	12.0	0.0	12.0	5.0	0.0	0.0	11.0	0.0	27.0	0.0	0.0	0.0	3.0	14.0	0.0	24.0	0.0	0.0	25.0	0.0	1.0	0.0
OTU_648	5.0	0.0	0.0	0.0	7.0	0.0	1.0	0.0	0.0	0.0	24.0	0.0	0.0	3.0	9.0	11.0	0.0	3.0	0.0	0.0	18.0	0.0	2.0	0.0
OTU_649	7.0	0.0	0.0	0.0	0.0	0.0	0.0	0.0	45.0	0.0	0.0	82.0	0.0	0.0	2.0	2.0	0.0	0.0	0.0	0.0	1.0	0.0	1.0	0.0
OTU_65	0.0	4.0	0.0	0.0	0.0	0.0	0.0	0.0	0.0	0.0	0.0	0.0	0.0	0.0	0.0	0.0	0.0	0.0	0.0	0.0	0.0	0.0	0.0	0.0
OTU_650	0.0	0.0	0.0	0.0	0.0	0.0	0.0	0.0	16.0	0.0	51.0	1.0	0.0	0.0	7.0	2.0	0.0	1.0	0.0	0.0	0.0	0.0	2.0	0.0
OTU_651	0.0	0.0	0.0	0.0	0.0	0.0	0.0	0.0	139.0	0.0	0.0	0.0	0.0	1.0	0.0	0.0	0.0	0.0	0.0	0.0	0.0	0.0	0.0	0.0
OTU_652	0.0	0.0	0.0	0.0	0.0	0.0	0.0	0.0	80.0	0.0	0.0	0.0	0.0	0.0	0.0	0.0	0.0	0.0	0.0	0.0	0.0	0.0	0.0	0.0
OTU_653	2.0	0.0	13.0	0.0	0.0	0.0	2.0	0.0	3.0	0.0	4.0	0.0	0.0	0.0	0.0	3.0	0.0	0.0	0.0	0.0	1.0	0.0	0.0	0.0
OTU_654	0.0	0.0	0.0	0.0	0.0	6.0	1.0	0.0	80.0	0.0	0.0	0.0	0.0	0.0	0.0	0.0	0.0	0.0	0.0	0.0	0.0	0.0	0.0	0.0
OTU_655	0.0	0.0	0.0	0.0	0.0	0.0	0.0	0.0	0.0	0.0	0.0	0.0	0.0	0.0	108.0	0.0	0.0	0.0	0.0	0.0	0.0	0.0	0.0	0.0
OTU_656	3.0	3.0	1.0	0.0	1.0	0.0	0.0	0.0	46.0	0.0	1.0	0.0	0.0	8.0	5.0	6.0	0.0	1.0	0.0	0.0	1.0	0.0	0.0	0.0
OTU_657	10.0	0.0	8.0	0.0	0.0	0.0	0.0	0.0	0.0	0.0	2.0	0.0	0.0	0.0	20.0	0.0	0.0	3.0	0.0	0.0	0.0	0.0	8.0	0.0
OTU_658	0.0	0.0	0.0	0.0	0.0	0.0	0.0	0.0	0.0	0.0	10.0	0.0	0.0	0.0	10.0	0.0	0.0	0.0	0.0	0.0	0.0	0.0	16.0	0.0
OTU_659	14.0	0.0	0.0	0.0	0.0	0.0	6.0	0.0	2.0	0.0	0.0	0.0	0.0	0.0	0.0	0.0	0.0	0.0	0.0	0.0	0.0	0.0	0.0	0.0
OTU_66	0.0	268.0	1.0	1293.0	12.0	1.0	30.0	2403.0	427.0	547.0	24.0	0.0	1122.0	4.0	6.0	19.0	1.0	130.0	0.0	22.0	21.0	33.0	11.0	0.0
OTU_660	1.0	0.0	0.0	0.0	1.0	0.0	0.0	0.0	0.0	0.0	9.0	0.0	0.0	0.0	7.0	3.0	0.0	5.0	0.0	0.0	6.0	0.0	5.0	0.0
OTU_661	5.0	5.0	1.0	0.0	0.0	0.0	0.0	0.0	16.0	1.0	4.0	5.0	4.0	0.0	1.0	4.0	0.0	0.0	0.0	0.0	1.0	0.0	12.0	0.0
OTU_662	3.0	0.0	8.0	0.0	0.0	0.0	0.0	0.0	0.0	1.0	103.0	0.0	0.0	0.0	4.0	6.0	0.0	67.0	0.0	0.0	129.0	0.0	1.0	0.0
OTU_663	1.0	0.0	0.0	0.0	0.0	0.0	2.0	0.0	0.0	0.0	12.0	0.0	0.0	0.0	2.0	0.0	0.0	9.0	0.0	0.0	0.0	0.0	0.0	0.0
OTU_664	0.0	0.0	0.0	0.0	4.0	0.0	0.0	0.0	0.0	0.0	0.0	0.0	0.0	0.0	0.0	3.0	0.0	0.0	0.0	0.0	1.0	0.0	16.0	0.0
OTU_665	0.0	0.0	0.0	0.0	0.0	3.0	0.0	0.0	47.0	0.0	0.0	0.0	0.0	0.0	0.0	0.0	0.0	0.0	0.0	0.0	0.0	0.0	0.0	0.0
OTU_666	0.0	0.0	6.0	0.0	5.0	0.0	0.0	0.0	0.0	0.0	38.0	0.0	0.0	4.0	14.0	23.0	1.0	15.0	0.0	1.0	0.0	0.0	3.0	0.0
OTU_667	7.0	0.0	1.0	0.0	0.0	0.0	3.0	0.0	0.0	0.0	3.0	0.0	0.0	0.0	4.0	0.0	0.0	3.0	0.0	0.0	0.0	0.0	6.0	0.0
OTU_668	1.0	0.0	7.0	0.0	0.0	0.0	0.0	0.0	0.0	0.0	0.0	0.0	0.0	0.0	0.0	0.0	0.0	0.0	0.0	0.0	0.0	0.0	0.0	0.0
OTU_669	8.0	0.0	0.0	0.0	0.0	0.0	0.0	0.0	0.0	0.0	0.0	0.0	0.0	0.0	1.0	0.0	0.0	0.0	0.0	0.0	0.0	0.0	7.0	0.0
OTU_67	0.0	0.0	0.0	0.0	0.0	0.0	0.0	6.0	0.0	0.0	0.0	0.0	0.0	0.0	0.0	0.0	0.0	0.0	0.0	0.0	0.0	0.0	0.0	0.0
OTU_670	5.0	21.0	1.0	0.0	5.0	0.0	1.0	0.0	2.0	0.0	0.0	0.0	0.0	0.0	0.0	0.0	0.0	0.0	0.0	0.0	0.0	0.0	1.0	0.0
OTU_671	4.0	0.0	2.0	0.0	0.0	0.0	0.0	0.0	3.0	0.0	0.0	0.0	0.0	0.0	0.0	0.0	0.0	0.0	0.0	0.0	0.0	0.0	0.0	0.0
OTU_672	0.0	0.0	0.0	0.0	0.0	0.0	0.0	0.0	25.0	0.0	0.0	0.0	0.0	0.0	0.0	0.0	0.0	0.0	0.0	0.0	0.0	0.0	0.0	0.0
OTU_673	0.0	0.0	0.0	0.0	0.0	0.0	0.0	0.0	0.0	0.0	8.0	0.0	0.0	0.0	1.0	0.0	0.0	0.0	0.0	0.0	0.0	0.0	0.0	0.0
OTU_674	0.0	0.0	2.0	0.0	0.0	0.0	0.0	0.0	0.0	0.0	1.0	0.0	0.0	0.0	2.0	0.0	0.0	0.0	0.0	0.0	0.0	0.0	1.0	0.0
OTU_675	2.0	0.0	2.0	0.0	0.0	0.0	0.0	0.0	0.0	0.0	0.0	15.0	0.0	0.0	0.0	0.0	0.0	0.0	0.0	0.0	0.0	0.0	0.0	0.0
OTU_676	0.0	0.0	0.0	0.0	0.0	72.0	0.0	0.0	0.0	0.0	0.0	0.0	0.0	0.0	0.0	0.0	0.0	0.0	0.0	0.0	0.0	0.0	0.0	0.0
OTU_677	3.0	0.0	1.0	0.0	0.0	0.0	0.0	0.0	5.0	0.0	0.0	0.0	0.0	1.0	0.0	0.0	0.0	0.0	0.0	0.0	0.0	0.0	0.0	0.0
OTU_678	0.0	0.0	1.0	0.0	0.0	19.0	0.0	0.0	53.0	0.0	0.0	0.0	0.0	0.0	0.0	0.0	0.0	0.0	0.0	0.0	0.0	0.0	0.0	0.0
OTU_679	2.0	0.0	0.0	0.0	0.0	0.0	1.0	0.0	0.0	0.0	0.0	0.0	0.0	0.0	0.0	0.0	0.0	0.0	0.0	0.0	0.0	0.0	0.0	0.0
OTU_68	0.0	2.0	0.0	0.0	19.0	2.0	1.0	61.0	0.0	3.0	17.0	46.0	2.0	18.0	2.0	70.0	0.0	0.0	2.0	36.0	10.0	0.0	6.0	15.0
OTU_680	0.0	0.0	0.0	0.0	0.0	0.0	0.0	0.0	0.0	0.0	5.0	0.0	0.0	0.0	8.0	0.0	0.0	0.0	0.0	0.0	0.0	0.0	0.0	0.0
OTU_681	1.0	0.0	1.0	0.0	0.0	0.0	0.0	0.0	0.0	0.0	3.0	0.0	0.0	0.0	0.0	0.0	0.0	1.0	0.0	0.0	0.0	0.0	0.0	0.0
OTU_682	1.0	0.0	0.0	0.0	0.0	0.0	0.0	0.0	1.0	0.0	0.0	0.0	0.0	0.0	0.0	0.0	0.0	0.0	0.0	0.0	0.0	0.0	2.0	0.0
OTU_683	0.0	0.0	0.0	0.0	0.0	0.0	0.0	0.0	0.0	0.0	3.0	0.0	0.0	0.0	2.0	0.0	0.0	0.0	0.0	0.0	0.0	0.0	0.0	0.0
OTU_684	0.0	20.0	4.0	38.0	1.0	0.0	0.0	0.0	0.0	0.0	0.0	1.0	0.0	2.0	0.0	0.0	0.0	1.0	0.0	0.0	2.0	0.0	0.0	0.0
OTU_685	0.0	0.0	5.0	0.0	0.0	0.0	0.0	0.0	0.0	0.0	0.0	0.0	0.0	0.0	0.0	0.0	0.0	0.0	0.0	0.0	0.0	0.0	0.0	0.0
OTU_686	0.0	0.0	0.0	0.0	0.0	27.0	0.0	0.0	0.0	0.0	0.0	0.0	0.0	0.0	0.0	0.0	0.0	0.0	0.0	0.0	0.0	0.0	0.0	0.0
OTU_687	0.0	0.0	0.0	0.0	0.0	0.0	0.0	0.0	0.0	0.0	0.0	0.0	0.0	0.0	8.0	0.0	0.0	4.0	0.0	0.0	0.0	0.0	5.0	0.0
OTU_688	0.0	0.0	0.0	0.0	0.0	0.0	0.0	0.0	14.0	0.0	0.0	0.0	0.0	0.0	0.0	0.0	0.0	0.0	0.0	0.0	0.0	0.0	0.0	0.0
OTU_689	0.0	0.0	0.0	0.0	0.0	0.0	0.0	0.0	6.0	0.0	0.0	0.0	0.0	2.0	0.0	0.0	0.0	0.0	0.0	0.0	0.0	0.0	0.0	0.0
OTU_69	0.0	0.0	0.0	0.0	0.0	0.0	0.0	0.0	0.0	0.0	0.0	0.0	0.0	1.0	0.0	1.0	0.0	0.0	1.0	0.0	0.0	4.0	0.0	0.0
OTU_690	5.0	0.0	2.0	0.0	0.0	0.0	6.0	0.0	27.0	1.0	0.0	35.0	22.0	0.0	0.0	2.0	0.0	0.0	0.0	0.0	1.0	0.0	0.0	0.0
OTU_691	0.0	0.0	0.0	0.0	0.0	0.0	0.0	0.0	0.0	0.0	0.0	0.0	0.0	0.0	2.0	0.0	0.0	0.0	0.0	0.0	0.0	0.0	1.0	0.0
OTU_692	166.0	9.0	75.0	0.0	22.0	0.0	71.0	62.0	20.0	0.0	80.0	319.0	0.0	127.0	100.0	94.0	0.0	144.0	0.0	0.0	8.0	0.0	38.0	0.0
OTU_693	0.0	0.0	0.0	0.0	0.0	0.0	0.0	0.0	5.0	0.0	0.0	0.0	0.0	0.0	0.0	0.0	0.0	0.0	0.0	0.0	0.0	0.0	0.0	0.0
OTU_694	1.0	0.0	1.0	0.0	0.0	0.0	0.0	0.0	0.0	0.0	0.0	0.0	0.0	0.0	0.0	0.0	0.0	0.0	0.0	0.0	0.0	0.0	0.0	0.0
OTU_695	28.0	99.0	69.0	0.0	22.0	0.0	0.0	0.0	0.0	0.0	29.0	43.0	0.0	32.0	27.0	44.0	0.0	26.0	0.0	0.0	67.0	0.0	3.0	0.0
OTU_696	1.0	0.0	1.0	0.0	1.0	0.0	0.0	1.0	0.0	1.0	0.0	5.0	0.0	0.0	0.0	0.0	0.0	0.0	2.0	0.0	0.0	0.0	0.0	1.0
OTU_697	0.0	1261.0	0.0	0.0	0.0	0.0	215.0	0.0	0.0	0.0	146.0	0.0	0.0	0.0	34.0	0.0	0.0	30.0	0.0	0.0	284.0	0.0	0.0	0.0
OTU_698	2.0	0.0	1.0	0.0	0.0	0.0	0.0	0.0	0.0	0.0	0.0	0.0	0.0	0.0	1.0	0.0	0.0	0.0	0.0	0.0	0.0	0.0	1.0	0.0
OTU_699	13.0	0.0	0.0	0.0	0.0	0.0	0.0	0.0	0.0	0.0	0.0	0.0	0.0	0.0	0.0	0.0	0.0	0.0	0.0	0.0	0.0	0.0	0.0	0.0
OTU_7	0.0	0.0	0.0	0.0	0.0	1.0	0.0	822.0	0.0	0.0	0.0	4.0	0.0	0.0	0.0	0.0	0.0	0.0	0.0	0.0	0.0	0.0	0.0	2.0
OTU_70	0.0	0.0	0.0	0.0	2.0	0.0	0.0	0.0	0.0	0.0	0.0	0.0	0.0	0.0	0.0	0.0	0.0	0.0	0.0	0.0	0.0	0.0	0.0	0.0
OTU_700	0.0	0.0	0.0	0.0	0.0	0.0	0.0	0.0	0.0	0.0	0.0	0.0	0.0	0.0	0.0	0.0	0.0	0.0	0.0	0.0	0.0	0.0	8.0	0.0
OTU_701	30.0	49.0	0.0	24.0	47.0	269.0	9.0	0.0	32.0	103.0	3.0	19.0	3.0	0.0	112.0	12.0	0.0	3.0	1018.0	87.0	11.0	547.0	6.0	68.0
OTU_702	0.0	0.0	0.0	0.0	0.0	0.0	3.0	0.0	0.0	0.0	1.0	0.0	0.0	0.0	0.0	0.0	0.0	0.0	0.0	0.0	0.0	0.0	0.0	0.0
OTU_703	0.0	0.0	0.0	0.0	0.0	0.0	0.0	1.0	0.0	0.0	0.0	5.0	0.0	0.0	0.0	0.0	0.0	0.0	0.0	0.0	0.0	0.0	0.0	0.0
OTU_704	0.0	0.0	1.0	0.0	0.0	0.0	0.0	0.0	0.0	0.0	0.0	0.0	0.0	0.0	0.0	0.0	0.0	0.0	0.0	0.0	0.0	0.0	0.0	0.0
OTU_705	120.0	0.0	1.0	5.0	10.0	520.0	31.0	0.0	80.0	0.0	104.0	0.0	137.0	66.0	42.0	406.0	1.0	22.0	0.0	10.0	37.0	0.0	3.0	3.0
OTU_706	1.0	0.0	25.0	2.0	18.0	11.0	1.0	0.0	2.0	0.0	23.0	2.0	1.0	93.0	17.0	6.0	0.0	32.0	0.0	9.0	17.0	0.0	0.0	0.0
OTU_707	0.0	0.0	0.0	0.0	0.0	0.0	0.0	0.0	0.0	0.0	0.0	0.0	0.0	0.0	10.0	0.0	0.0	0.0	0.0	0.0	0.0	0.0	0.0	0.0
OTU_708	0.0	0.0	0.0	0.0	0.0	0.0	0.0	0.0	0.0	0.0	3.0	0.0	0.0	0.0	0.0	0.0	0.0	0.0	0.0	0.0	1.0	0.0	0.0	0.0
OTU_709	0.0	0.0	0.0	0.0	0.0	0.0	0.0	0.0	0.0	0.0	0.0	0.0	0.0	0.0	10.0	0.0	0.0	0.0	0.0	0.0	0.0	0.0	0.0	0.0
OTU_71	0.0	0.0	0.0	0.0	2.0	0.0	0.0	0.0	0.0	0.0	0.0	0.0	0.0	0.0	0.0	0.0	0.0	0.0	0.0	0.0	0.0	0.0	0.0	0.0
OTU_710	1.0	2.0	7.0	0.0	0.0	0.0	0.0	0.0	3.0	0.0	0.0	0.0	0.0	0.0	0.0	0.0	0.0	0.0	0.0	0.0	0.0	0.0	0.0	0.0
OTU_711	0.0	0.0	0.0	0.0	0.0	0.0	0.0	0.0	10.0	0.0	0.0	0.0	0.0	1.0	0.0	0.0	0.0	0.0	0.0	0.0	0.0	0.0	0.0	0.0
OTU_712	0.0	0.0	0.0	0.0	1.0	0.0	0.0	0.0	0.0	0.0	1.0	0.0	0.0	0.0	0.0	0.0	0.0	0.0	0.0	0.0	1.0	0.0	1.0	0.0
OTU_713	0.0	2.0	3.0	0.0	0.0	0.0	0.0	0.0	0.0	0.0	1.0	0.0	0.0	0.0	0.0	0.0	0.0	0.0	0.0	0.0	0.0	0.0	0.0	0.0
OTU_714	0.0	0.0	0.0	0.0	0.0	0.0	0.0	0.0	27.0	0.0	6.0	0.0	0.0	1.0	0.0	0.0	0.0	0.0	0.0	0.0	0.0	0.0	0.0	0.0
OTU_715	0.0	0.0	0.0	0.0	0.0	0.0	1.0	0.0	0.0	9.0	0.0	0.0	0.0	0.0	0.0	0.0	0.0	0.0	0.0	0.0	0.0	0.0	0.0	0.0
OTU_716	385.0	3.0	187.0	0.0	29.0	0.0	0.0	0.0	0.0	0.0	79.0	0.0	0.0	16.0	54.0	85.0	0.0	209.0	0.0	0.0	5.0	0.0	62.0	0.0
OTU_717	1.0	0.0	2.0	0.0	0.0	0.0	0.0	0.0	0.0	0.0	0.0	0.0	0.0	0.0	0.0	0.0	0.0	0.0	0.0	0.0	0.0	0.0	0.0	0.0
OTU_718	61.0	0.0	1.0	0.0	0.0	1.0	0.0	1.0	13.0	0.0	32.0	0.0	1.0	20.0	9.0	37.0	0.0	38.0	0.0	0.0	10.0	0.0	68.0	0.0
OTU_719	0.0	0.0	27.0	0.0	1.0	0.0	1.0	33.0	4.0	0.0	1.0	0.0	0.0	0.0	0.0	0.0	0.0	2.0	0.0	0.0	3.0	0.0	0.0	0.0
OTU_72	0.0	0.0	0.0	0.0	0.0	0.0	0.0	10.0	0.0	0.0	0.0	0.0	0.0	0.0	0.0	0.0	0.0	0.0	0.0	0.0	0.0	0.0	0.0	0.0
OTU_720	0.0	0.0	0.0	0.0	0.0	0.0	0.0	0.0	3.0	0.0	0.0	0.0	0.0	0.0	0.0	0.0	0.0	0.0	0.0	0.0	0.0	0.0	0.0	0.0
OTU_721	0.0	0.0	0.0	0.0	0.0	0.0	0.0	0.0	0.0	0.0	1.0	0.0	0.0	0.0	1.0	0.0	0.0	1.0	0.0	0.0	0.0	0.0	0.0	0.0
OTU_722	1.0	6.0	5.0	0.0	0.0	0.0	10.0	0.0	0.0	16.0	0.0	392.0	35.0	0.0	0.0	0.0	0.0	0.0	0.0	0.0	1.0	0.0	0.0	0.0
OTU_723	0.0	0.0	0.0	0.0	0.0	0.0	0.0	0.0	0.0	0.0	0.0	0.0	0.0	0.0	0.0	0.0	0.0	3.0	0.0	0.0	0.0	0.0	0.0	0.0
OTU_724	99.0	0.0	0.0	0.0	0.0	0.0	0.0	0.0	52.0	0.0	0.0	0.0	0.0	0.0	0.0	0.0	0.0	0.0	0.0	0.0	4.0	0.0	0.0	0.0
OTU_725	3.0	0.0	0.0	0.0	0.0	0.0	0.0	0.0	0.0	0.0	0.0	0.0	0.0	0.0	0.0	0.0	0.0	0.0	0.0	0.0	0.0	0.0	0.0	0.0
OTU_726	0.0	0.0	0.0	0.0	0.0	0.0	4.0	0.0	0.0	0.0	0.0	0.0	0.0	0.0	0.0	0.0	0.0	0.0	0.0	0.0	0.0	0.0	0.0	0.0
OTU_727	1.0	0.0	0.0	0.0	0.0	0.0	1.0	0.0	0.0	0.0	0.0	0.0	0.0	0.0	0.0	0.0	0.0	0.0	0.0	0.0	0.0	0.0	0.0	0.0
OTU_728	0.0	0.0	0.0	0.0	0.0	0.0	0.0	0.0	4.0	0.0	0.0	0.0	0.0	0.0	0.0	0.0	0.0	0.0	0.0	0.0	0.0	0.0	0.0	0.0
OTU_729	0.0	0.0	0.0	0.0	0.0	0.0	0.0	0.0	2.0	0.0	0.0	0.0	0.0	0.0	0.0	0.0	0.0	0.0	0.0	0.0	0.0	0.0	0.0	0.0
OTU_73	0.0	0.0	0.0	0.0	0.0	0.0	0.0	4.0	0.0	0.0	0.0	0.0	0.0	0.0	1.0	1.0	0.0	0.0	0.0	0.0	0.0	0.0	0.0	0.0
OTU_730	0.0	0.0	0.0	0.0	0.0	0.0	0.0	0.0	3.0	0.0	0.0	0.0	0.0	0.0	0.0	0.0	0.0	0.0	0.0	0.0	0.0	0.0	0.0	0.0
OTU_731	0.0	0.0	0.0	0.0	0.0	0.0	0.0	0.0	0.0	0.0	1.0	0.0	0.0	0.0	0.0	1.0	0.0	0.0	0.0	0.0	0.0	0.0	2.0	0.0
OTU_732	1.0	0.0	0.0	0.0	0.0	0.0	0.0	0.0	0.0	0.0	0.0	0.0	0.0	0.0	1.0	0.0	0.0	0.0	0.0	0.0	0.0	0.0	0.0	0.0
OTU_733	0.0	0.0	27.0	0.0	0.0	0.0	0.0	0.0	0.0	0.0	1.0	0.0	0.0	0.0	21.0	0.0	1.0	6.0	0.0	0.0	6.0	0.0	13.0	0.0
OTU_734	0.0	0.0	13.0	0.0	0.0	0.0	0.0	0.0	54.0	0.0	8.0	0.0	0.0	34.0	4.0	3.0	0.0	14.0	0.0	0.0	19.0	0.0	0.0	0.0
OTU_735	0.0	0.0	0.0	0.0	0.0	0.0	0.0	0.0	0.0	0.0	0.0	0.0	0.0	0.0	7.0	0.0	0.0	0.0	0.0	0.0	0.0	0.0	0.0	0.0
OTU_736	0.0	1.0	0.0	0.0	0.0	0.0	0.0	0.0	0.0	0.0	1.0	0.0	0.0	0.0	0.0	0.0	0.0	0.0	0.0	0.0	0.0	0.0	0.0	0.0
OTU_737	51.0	0.0	0.0	0.0	0.0	0.0	0.0	0.0	50.0	0.0	0.0	0.0	0.0	1.0	1.0	0.0	0.0	0.0	0.0	0.0	0.0	0.0	0.0	0.0
OTU_738	0.0	0.0	0.0	0.0	0.0	0.0	0.0	0.0	0.0	3.0	0.0	0.0	0.0	0.0	0.0	0.0	0.0	0.0	0.0	0.0	0.0	0.0	0.0	0.0
OTU_739	1.0	0.0	0.0	0.0	0.0	0.0	0.0	0.0	0.0	0.0	0.0	0.0	0.0	0.0	0.0	0.0	0.0	0.0	0.0	0.0	0.0	0.0	0.0	0.0
OTU_74	1.0	0.0	0.0	0.0	0.0	1.0	0.0	0.0	0.0	0.0	0.0	0.0	0.0	0.0	0.0	0.0	0.0	1.0	0.0	0.0	0.0	0.0	0.0	0.0
OTU_740	0.0	0.0	0.0	0.0	0.0	0.0	0.0	0.0	0.0	0.0	1.0	0.0	0.0	0.0	0.0	0.0	0.0	1.0	0.0	0.0	0.0	0.0	0.0	0.0
OTU_741	1.0	0.0	0.0	0.0	0.0	0.0	0.0	0.0	0.0	0.0	1.0	0.0	0.0	0.0	0.0	0.0	0.0	0.0	0.0	0.0	0.0	0.0	0.0	0.0
OTU_742	0.0	0.0	0.0	0.0	0.0	0.0	0.0	0.0	0.0	0.0	1.0	0.0	0.0	0.0	0.0	1.0	0.0	0.0	0.0	0.0	0.0	0.0	0.0	0.0
OTU_743	0.0	0.0	0.0	0.0	0.0	0.0	0.0	1.0	0.0	0.0	0.0	1.0	0.0	0.0	0.0	0.0	0.0	0.0	1.0	0.0	0.0	1.0	0.0	0.0
OTU_744	1.0	0.0	0.0	0.0	0.0	0.0	0.0	0.0	0.0	0.0	0.0	0.0	0.0	0.0	0.0	0.0	0.0	0.0	0.0	0.0	0.0	0.0	0.0	0.0
OTU_745	0.0	0.0	64.0	0.0	0.0	0.0	0.0	0.0	444.0	0.0	60.0	0.0	0.0	110.0	61.0	16.0	0.0	140.0	0.0	0.0	174.0	0.0	0.0	0.0
OTU_746	1.0	0.0	0.0	0.0	0.0	0.0	0.0	0.0	0.0	0.0	0.0	0.0	1.0	0.0	0.0	0.0	0.0	0.0	0.0	0.0	0.0	0.0	0.0	0.0
OTU_747	0.0	0.0	0.0	0.0	0.0	0.0	0.0	0.0	0.0	0.0	0.0	0.0	0.0	0.0	0.0	0.0	0.0	0.0	0.0	0.0	0.0	1.0	2.0	0.0
OTU_748	0.0	0.0	0.0	0.0	0.0	2.0	0.0	0.0	0.0	0.0	0.0	0.0	0.0	0.0	0.0	0.0	0.0	0.0	0.0	0.0	0.0	0.0	0.0	0.0
OTU_749	0.0	0.0	0.0	0.0	0.0	0.0	0.0	0.0	0.0	0.0	0.0	0.0	0.0	0.0	0.0	0.0	0.0	0.0	0.0	0.0	0.0	0.0	2.0	0.0
OTU_75	3.0	3.0	2.0	1.0	0.0	166.0	7.0	2.0	121.0	2.0	0.0	120.0	4.0	3.0	0.0	0.0	1551.0	0.0	0.0	0.0	0.0	0.0	7.0	55.0
OTU_750	0.0	1.0	0.0	46.0	2.0	0.0	0.0	0.0	0.0	0.0	0.0	0.0	0.0	0.0	0.0	0.0	0.0	0.0	0.0	0.0	0.0	0.0	0.0	0.0
OTU_751	0.0	0.0	0.0	0.0	0.0	0.0	0.0	0.0	0.0	2.0	0.0	0.0	0.0	0.0	0.0	0.0	0.0	0.0	0.0	0.0	0.0	0.0	0.0	0.0
OTU_752	1.0	0.0	0.0	0.0	0.0	0.0	0.0	0.0	0.0	0.0	1.0	0.0	0.0	0.0	1.0	0.0	0.0	2.0	0.0	0.0	1.0	0.0	0.0	0.0
OTU_754	0.0	0.0	0.0	0.0	0.0	0.0	1.0	0.0	0.0	0.0	0.0	0.0	0.0	0.0	0.0	0.0	0.0	0.0	0.0	0.0	0.0	0.0	0.0	0.0
OTU_757	0.0	0.0	0.0	0.0	0.0	0.0	0.0	0.0	0.0	0.0	2.0	0.0	0.0	0.0	1.0	0.0	0.0	0.0	0.0	0.0	0.0	0.0	0.0	0.0
OTU_758	0.0	0.0	0.0	4.0	7.0	0.0	0.0	3.0	1.0	2.0	0.0	0.0	1.0	0.0	0.0	0.0	0.0	0.0	0.0	5.0	0.0	0.0	0.0	0.0
OTU_759	0.0	0.0	0.0	0.0	14.0	0.0	0.0	0.0	0.0	1.0	0.0	0.0	105.0	9.0	0.0	0.0	0.0	0.0	0.0	791.0	0.0	0.0	0.0	0.0
OTU_76	0.0	0.0	0.0	0.0	0.0	0.0	0.0	0.0	0.0	0.0	0.0	0.0	0.0	0.0	9.0	0.0	0.0	0.0	0.0	0.0	0.0	0.0	0.0	0.0
OTU_760	0.0	0.0	0.0	0.0	7.0	0.0	1.0	0.0	1.0	0.0	0.0	0.0	0.0	0.0	0.0	0.0	0.0	0.0	0.0	20.0	0.0	0.0	1.0	0.0
OTU_761	2.0	300.0	794.0	2.0	160.0	0.0	8.0	0.0	1.0	0.0	305.0	0.0	0.0	246.0	36.0	635.0	0.0	63.0	0.0	0.0	4.0	0.0	103.0	0.0
OTU_762	0.0	0.0	2.0	0.0	0.0	0.0	1.0	0.0	1.0	0.0	0.0	0.0	0.0	0.0	0.0	0.0	0.0	0.0	0.0	0.0	0.0	0.0	0.0	0.0
OTU_764	6.0	4.0	6.0	0.0	4.0	0.0	27.0	0.0	86.0	0.0	7.0	109.0	14.0	0.0	0.0	0.0	0.0	0.0	0.0	0.0	2.0	0.0	2.0	0.0
OTU_765	0.0	0.0	0.0	0.0	0.0	0.0	1.0	1.0	0.0	0.0	0.0	0.0	0.0	0.0	0.0	0.0	0.0	0.0	0.0	0.0	0.0	0.0	0.0	0.0
OTU_766	0.0	0.0	0.0	0.0	0.0	0.0	5.0	0.0	562.0	0.0	0.0	1.0	0.0	0.0	0.0	0.0	0.0	0.0	0.0	0.0	0.0	0.0	0.0	0.0
OTU_767	0.0	0.0	0.0	0.0	0.0	0.0	0.0	0.0	0.0	3.0	0.0	0.0	0.0	0.0	0.0	0.0	0.0	0.0	0.0	0.0	0.0	0.0	0.0	0.0
OTU_768	0.0	0.0	0.0	0.0	0.0	0.0	4.0	0.0	0.0	0.0	3.0	0.0	0.0	0.0	0.0	0.0	0.0	1.0	0.0	0.0	0.0	0.0	0.0	0.0
OTU_769	6.0	0.0	0.0	0.0	2.0	1.0	0.0	0.0	0.0	0.0	165.0	0.0	0.0	996.0	262.0	455.0	2.0	0.0	0.0	0.0	485.0	0.0	1.0	0.0
OTU_77	0.0	0.0	0.0	0.0	0.0	12.0	0.0	0.0	0.0	0.0	0.0	0.0	0.0	0.0	0.0	0.0	0.0	0.0	0.0	0.0	0.0	0.0	0.0	0.0
OTU_770	0.0	0.0	0.0	0.0	0.0	0.0	0.0	0.0	0.0	0.0	39.0	0.0	0.0	6.0	0.0	100.0	0.0	4.0	0.0	0.0	0.0	0.0	0.0	0.0
OTU_778	0.0	0.0	0.0	0.0	0.0	0.0	0.0	0.0	0.0	0.0	1.0	0.0	0.0	0.0	0.0	0.0	0.0	0.0	0.0	0.0	0.0	0.0	0.0	0.0
OTU_779	2.0	0.0	4.0	0.0	1.0	0.0	3.0	0.0	1.0	0.0	2.0	7.0	0.0	2.0	9.0	0.0	0.0	1.0	0.0	0.0	1.0	0.0	1.0	0.0
OTU_78	0.0	0.0	0.0	0.0	0.0	0.0	0.0	0.0	0.0	0.0	5.0	0.0	0.0	0.0	0.0	0.0	0.0	0.0	0.0	0.0	0.0	0.0	0.0	0.0
OTU_780	0.0	0.0	23.0	0.0	1.0	0.0	0.0	1.0	2.0	0.0	21.0	1.0	892.0	1.0	14.0	0.0	0.0	60.0	0.0	1.0	32.0	0.0	52.0	2.0
OTU_782	0.0	0.0	0.0	0.0	0.0	0.0	0.0	0.0	0.0	0.0	0.0	0.0	0.0	0.0	1.0	0.0	0.0	0.0	0.0	0.0	0.0	0.0	0.0	0.0
OTU_783	0.0	0.0	0.0	0.0	0.0	0.0	0.0	0.0	142.0	0.0	0.0	0.0	0.0	0.0	17.0	0.0	0.0	0.0	0.0	0.0	0.0	0.0	0.0	0.0
OTU_784	0.0	4.0	3.0	0.0	0.0	0.0	2.0	0.0	0.0	0.0	0.0	0.0	0.0	0.0	0.0	0.0	0.0	0.0	0.0	0.0	0.0	0.0	0.0	0.0
OTU_785	0.0	0.0	0.0	0.0	0.0	0.0	0.0	0.0	0.0	0.0	0.0	0.0	0.0	0.0	2.0	0.0	0.0	0.0	0.0	0.0	0.0	0.0	0.0	0.0
OTU_786	0.0	1.0	0.0	0.0	0.0	0.0	0.0	0.0	1.0	0.0	0.0	0.0	0.0	0.0	1.0	0.0	0.0	1.0	0.0	0.0	0.0	0.0	0.0	0.0
OTU_788	1.0	0.0	1.0	0.0	0.0	0.0	0.0	0.0	0.0	0.0	1.0	0.0	0.0	0.0	0.0	0.0	0.0	2.0	0.0	0.0	0.0	0.0	0.0	0.0
OTU_789	0.0	0.0	0.0	0.0	31.0	0.0	39.0	0.0	0.0	0.0	86.0	0.0	0.0	174.0	23.0	1.0	0.0	179.0	0.0	634.0	123.0	1.0	66.0	0.0
OTU_79	1.0	0.0	0.0	0.0	0.0	0.0	0.0	0.0	0.0	0.0	0.0	0.0	0.0	0.0	0.0	0.0	0.0	0.0	0.0	0.0	0.0	0.0	0.0	0.0
OTU_790	0.0	2.0	0.0	0.0	0.0	0.0	0.0	0.0	0.0	0.0	0.0	0.0	0.0	0.0	0.0	0.0	0.0	0.0	0.0	0.0	0.0	0.0	0.0	0.0
OTU_791	2.0	0.0	1.0	0.0	0.0	0.0	0.0	0.0	0.0	0.0	0.0	0.0	0.0	0.0	0.0	0.0	0.0	0.0	0.0	0.0	1.0	0.0	1.0	0.0
OTU_793	4.0	0.0	5.0	0.0	0.0	0.0	0.0	0.0	0.0	0.0	1.0	2.0	0.0	0.0	0.0	0.0	0.0	1.0	0.0	0.0	0.0	0.0	0.0	0.0
OTU_797	0.0	0.0	2.0	0.0	0.0	0.0	0.0	0.0	0.0	0.0	0.0	0.0	0.0	0.0	0.0	0.0	0.0	0.0	0.0	0.0	0.0	0.0	0.0	0.0
OTU_798	0.0	0.0	1.0	0.0	0.0	0.0	0.0	0.0	0.0	0.0	0.0	0.0	0.0	0.0	0.0	0.0	0.0	0.0	0.0	0.0	1.0	0.0	0.0	0.0
OTU_799	0.0	0.0	4.0	0.0	0.0	0.0	0.0	0.0	0.0	0.0	0.0	0.0	0.0	0.0	0.0	0.0	0.0	0.0	0.0	0.0	0.0	0.0	0.0	0.0
OTU_8	0.0	0.0	0.0	0.0	1.0	0.0	0.0	25.0	0.0	1.0	0.0	0.0	0.0	0.0	1.0	0.0	0.0	0.0	2.0	2.0	0.0	0.0	0.0	4.0
OTU_80	0.0	0.0	0.0	0.0	0.0	0.0	0.0	0.0	0.0	0.0	1.0	0.0	0.0	0.0	4.0	0.0	0.0	0.0	0.0	0.0	0.0	0.0	0.0	0.0
OTU_800	0.0	0.0	10.0	0.0	1.0	0.0	1.0	0.0	0.0	0.0	6.0	0.0	0.0	1.0	5.0	4.0	0.0	5.0	0.0	0.0	0.0	0.0	6.0	0.0
OTU_801	2.0	0.0	19.0	667.0	0.0	0.0	30.0	0.0	35.0	16.0	37.0	0.0	0.0	0.0	0.0	0.0	2.0	24.0	1.0	717.0	0.0	28.0	0.0	0.0
OTU_802	0.0	1.0	0.0	12.0	1.0	0.0	0.0	0.0	0.0	0.0	0.0	0.0	0.0	0.0	0.0	0.0	0.0	0.0	0.0	0.0	0.0	0.0	0.0	0.0
OTU_805	12.0	2.0	12.0	0.0	2.0	0.0	35.0	0.0	2.0	2.0	19.0	5.0	0.0	0.0	0.0	1.0	0.0	1.0	0.0	0.0	2.0	0.0	8.0	0.0
OTU_806	0.0	0.0	0.0	0.0	0.0	0.0	0.0	2.0	0.0	0.0	1.0	0.0	0.0	0.0	0.0	0.0	0.0	0.0	0.0	0.0	0.0	0.0	0.0	0.0
OTU_807	0.0	0.0	0.0	0.0	0.0	0.0	0.0	0.0	21.0	0.0	0.0	0.0	0.0	2.0	0.0	0.0	0.0	0.0	0.0	0.0	0.0	0.0	0.0	0.0
OTU_808	0.0	5.0	13.0	0.0	0.0	0.0	21.0	0.0	3.0	0.0	6.0	0.0	0.0	0.0	0.0	1.0	28.0	0.0	0.0	0.0	0.0	0.0	0.0	0.0
OTU_809	6.0	9.0	17.0	0.0	4.0	0.0	8.0	0.0	36.0	0.0	6.0	5.0	0.0	1.0	1.0	7.0	0.0	8.0	0.0	0.0	9.0	0.0	9.0	0.0
OTU_81	0.0	3.0	0.0	1.0	9.0	103.0	0.0	0.0	0.0	1.0	0.0	0.0	0.0	6.0	0.0	0.0	5.0	2.0	0.0	1.0	6.0	1.0	1.0	41.0
OTU_810	0.0	0.0	0.0	0.0	0.0	0.0	0.0	0.0	0.0	2.0	0.0	112.0	0.0	0.0	1.0	0.0	0.0	0.0	0.0	0.0	2.0	1.0	0.0	0.0
OTU_811	1.0	0.0	0.0	0.0	0.0	2.0	0.0	0.0	1.0	3.0	0.0	74.0	0.0	0.0	6.0	0.0	0.0	1.0	2.0	0.0	7.0	0.0	0.0	0.0
OTU_812	5.0	0.0	16.0	0.0	0.0	0.0	0.0	0.0	0.0	0.0	2.0	0.0	0.0	0.0	1.0	9.0	0.0	0.0	0.0	0.0	0.0	0.0	0.0	0.0
OTU_813	0.0	0.0	0.0	0.0	0.0	0.0	0.0	0.0	0.0	0.0	8.0	0.0	0.0	0.0	0.0	0.0	0.0	0.0	0.0	0.0	0.0	0.0	0.0	0.0
OTU_814	5.0	0.0	0.0	0.0	1.0	0.0	0.0	0.0	0.0	0.0	7.0	0.0	0.0	0.0	5.0	2.0	0.0	6.0	0.0	0.0	6.0	0.0	17.0	0.0
OTU_815	1.0	0.0	2.0	0.0	0.0	0.0	0.0	0.0	0.0	0.0	2.0	0.0	0.0	0.0	1.0	0.0	0.0	0.0	0.0	0.0	0.0	0.0	3.0	0.0
OTU_816	4.0	0.0	0.0	0.0	7.0	0.0	0.0	0.0	0.0	0.0	2.0	0.0	0.0	0.0	2.0	10.0	0.0	2.0	0.0	0.0	2.0	0.0	2.0	0.0
OTU_817	0.0	0.0	0.0	0.0	0.0	1.0	0.0	0.0	0.0	1.0	0.0	1.0	0.0	0.0	0.0	0.0	0.0	0.0	14.0	0.0	0.0	0.0	1.0	0.0
OTU_818	1.0	0.0	0.0	0.0	0.0	0.0	0.0	0.0	0.0	0.0	1.0	0.0	0.0	0.0	0.0	0.0	0.0	0.0	0.0	0.0	1.0	0.0	5.0	0.0
OTU_819	0.0	0.0	0.0	0.0	0.0	0.0	0.0	0.0	0.0	0.0	2.0	0.0	0.0	0.0	1.0	0.0	0.0	2.0	0.0	0.0	0.0	0.0	0.0	0.0
OTU_820	0.0	0.0	0.0	0.0	0.0	0.0	0.0	0.0	0.0	0.0	4.0	0.0	0.0	0.0	2.0	0.0	0.0	0.0	0.0	0.0	0.0	0.0	3.0	0.0
OTU_821	0.0	0.0	0.0	0.0	0.0	0.0	0.0	0.0	0.0	0.0	0.0	0.0	1.0	0.0	0.0	0.0	0.0	0.0	0.0	0.0	0.0	0.0	0.0	0.0
OTU_822	1.0	0.0	1.0	0.0	1.0	0.0	0.0	0.0	0.0	0.0	0.0	0.0	0.0	0.0	1.0	0.0	0.0	0.0	0.0	0.0	0.0	0.0	2.0	0.0
OTU_823	0.0	0.0	0.0	0.0	0.0	0.0	0.0	0.0	0.0	0.0	1.0	0.0	0.0	0.0	3.0	0.0	0.0	0.0	0.0	0.0	0.0	0.0	0.0	0.0
OTU_824	0.0	0.0	0.0	0.0	0.0	0.0	0.0	0.0	0.0	0.0	0.0	0.0	0.0	0.0	0.0	18.0	0.0	0.0	0.0	0.0	0.0	0.0	0.0	0.0
OTU_825	0.0	2.0	0.0	0.0	0.0	0.0	0.0	0.0	0.0	0.0	0.0	1.0	0.0	0.0	0.0	1.0	0.0	0.0	1.0	0.0	0.0	0.0	0.0	0.0
OTU_826	0.0	0.0	0.0	0.0	0.0	0.0	0.0	0.0	4.0	0.0	0.0	0.0	0.0	0.0	0.0	0.0	0.0	0.0	0.0	0.0	1.0	0.0	0.0	0.0
OTU_828	0.0	0.0	0.0	0.0	0.0	0.0	0.0	0.0	1.0	0.0	0.0	0.0	0.0	0.0	0.0	0.0	0.0	0.0	0.0	0.0	0.0	0.0	0.0	0.0
OTU_83	0.0	64.0	4.0	112.0	4.0	0.0	205.0	0.0	0.0	0.0	183.0	0.0	0.0	0.0	366.0	61.0	1.0	6.0	0.0	76.0	22.0	0.0	0.0	0.0
OTU_830	0.0	0.0	8.0	0.0	0.0	0.0	0.0	0.0	0.0	0.0	1.0	0.0	0.0	0.0	0.0	0.0	0.0	0.0	0.0	0.0	0.0	0.0	0.0	0.0
OTU_833	0.0	0.0	0.0	0.0	0.0	0.0	0.0	0.0	0.0	0.0	0.0	0.0	0.0	0.0	1.0	0.0	0.0	0.0	0.0	0.0	0.0	0.0	0.0	0.0
OTU_834	11.0	0.0	0.0	0.0	0.0	1.0	0.0	0.0	0.0	0.0	0.0	0.0	0.0	0.0	6.0	22.0	609.0	1.0	1.0	0.0	0.0	0.0	0.0	0.0
OTU_84	0.0	0.0	0.0	0.0	0.0	0.0	0.0	0.0	0.0	0.0	0.0	0.0	0.0	0.0	0.0	0.0	0.0	1.0	0.0	0.0	0.0	0.0	0.0	0.0
OTU_86	0.0	0.0	0.0	0.0	0.0	0.0	0.0	0.0	0.0	0.0	1.0	0.0	0.0	0.0	0.0	0.0	0.0	0.0	0.0	0.0	0.0	3.0	0.0	0.0
OTU_87	0.0	0.0	0.0	0.0	0.0	0.0	0.0	0.0	0.0	0.0	2.0	0.0	0.0	0.0	0.0	0.0	0.0	0.0	0.0	0.0	0.0	0.0	0.0	0.0
OTU_88	2.0	12.0	4.0	2.0	2.0	0.0	8.0	16.0	94.0	4.0	11.0	103.0	5.0	0.0	4.0	0.0	81.0	1.0	0.0	91.0	1.0	160.0	0.0	8.0
OTU_9	0.0	0.0	0.0	0.0	0.0	0.0	0.0	0.0	0.0	0.0	1.0	0.0	0.0	0.0	3.0	4.0	0.0	6.0	0.0	0.0	6.0	0.0	0.0	0.0
OTU_90	0.0	0.0	0.0	0.0	0.0	717.0	2.0	0.0	0.0	0.0	0.0	0.0	0.0	5.0	0.0	0.0	64.0	0.0	0.0	0.0	0.0	0.0	0.0	0.0
OTU_91	0.0	0.0	0.0	0.0	0.0	0.0	0.0	0.0	0.0	0.0	0.0	0.0	0.0	0.0	419.0	0.0	0.0	75.0	0.0	0.0	0.0	0.0	0.0	0.0
OTU_92	0.0	0.0	0.0	0.0	0.0	0.0	0.0	0.0	0.0	0.0	0.0	1.0	0.0	0.0	0.0	7.0	0.0	0.0	0.0	0.0	0.0	0.0	0.0	0.0
OTU_93	9.0	0.0	1.0	1.0	4.0	49.0	1.0	182.0	0.0	5.0	38.0	51.0	0.0	3.0	0.0	27.0	0.0	94.0	10.0	0.0	2.0	6.0	6.0	4.0
OTU_94	0.0	0.0	0.0	0.0	0.0	0.0	0.0	0.0	0.0	0.0	0.0	0.0	0.0	0.0	0.0	0.0	0.0	0.0	5.0	0.0	0.0	0.0	0.0	0.0
OTU_95	1.0	0.0	1.0	0.0	0.0	0.0	1.0	1.0	0.0	0.0	0.0	0.0	0.0	0.0	0.0	0.0	0.0	0.0	0.0	0.0	0.0	0.0	0.0	0.0
OTU_96	0.0	1.0	0.0	0.0	0.0	0.0	0.0	0.0	0.0	0.0	0.0	0.0	0.0	0.0	0.0	0.0	0.0	0.0	0.0	0.0	0.0	0.0	0.0	0.0
OTU_97	0.0	0.0	0.0	1.0	0.0	0.0	0.0	0.0	2.0	0.0	0.0	0.0	0.0	0.0	0.0	0.0	0.0	0.0	0.0	0.0	0.0	0.0	0.0	0.0
OTU_98	0.0	0.0	0.0	0.0	0.0	0.0	0.0	1.0	0.0	0.0	0.0	0.0	0.0	0.0	0.0	0.0	0.0	0.0	0.0	0.0	0.0	0.0	0.0	0.0
OTU_99	0.0	0.0	0.0	0.0	0.0	0.0	0.0	0.0	0.0	0.0	0.0	0.0	0.0	0.0	0.0	0.0	683.0	0.0	0.0	0.0	0.0	0.0	0.0	0.0
