# Supplementary material for: Gut Microbiota in Untreated Diffuse Large B Cell Lymphoma Patients
Source: Front Microbiol. 2021 Apr 13;12:646361. doi: 10.3389/fmicb.2021.646361 (PMC8076791; doi:10.3389/fmicb.2021.646361)
Supplement: Supplementary file 2 [file Data_Sheet_2.ZIP › supplementary tables/PICRUST(EG and CG).xls]

## Sheet: Sheet1
OTU	Test-Statistic	P	FDR_P	Bonferroni_P	EG_mean	CG_mean
Thiamine metabolism	15.066	0.000103815	0.0131818	0.0159874	1.61348	1.77265
Chlorocyclohexane and chlorobenzene degradation	13.6388	0.000221557	0.0131818	0.0341198	0.0904888	0.0490709
Phenylalanine, tyrosine and tryptophan biosynthesis	13.3619	0.000256789	0.0131818	0.0395455	1.20706	1.31418
ABC transporters	10.6257	0.00111528	0.0429382	0.171753	0.815873	0.678386
Zeatin biosynthesis	9.20272	0.00241656	0.0519596	0.37215	0.624375	0.698179
Lysine degradation	9.08876	0.00257186	0.0519596	0.396066	0.17379	0.151973
Carbon fixation in photosynthetic organisms	8.9755	0.00273623	0.0519596	0.42138	1.58158	1.64716
Tryptophan metabolism	8.64156	0.00328579	0.0519596	0.506012	0.164962	0.126678
Bacterial secretion system	8.64	0.00328861	0.0519596	0.506447	0.799701	0.748619
Pantothenate and CoA biosynthesis	8.52959	0.00349419	0.0519596	0.538106	1.72644	1.82447
Amoebiasis	8.41988	0.0037114	0.0519596	0.571556	0.00857761	0.00463683
Bacterial invasion of epithelial cells	7.56781	0.00594199	0.0762556	0.915067	0.0110556	0.00493313
Caprolactam degradation	7.36856	0.0066374	0.0765856	1	0.0369577	0.00894238
Non-homologous end-joining	7.20965	0.00725128	0.0765856	1	0.00598583	0.00156616
Biosynthesis of unsaturated fatty acids	7.15882	0.00745964	0.0765856	1	0.389527	0.351873
Vitamin B6 metabolism	6.95858	0.00834182	0.08029	1	1.11146	1.19487
Pyruvate metabolism	6.66355	0.00984047	0.0891431	1	1.20557	1.15346
Pathogenic Escherichia coli infection	6.37491	0.0115745	0.0989652	1	0.0149666	0.00590524
Riboflavin metabolism	6.28012	0.01221	0.0989652	1	0.900889	0.951912
Carotenoid biosynthesis	6.18604	0.0128762	0.099147	1	0.00496752	0.0012277
One carbon pool by folate	5.90805	0.0150719	0.110527	1	1.70768	1.79088
Fatty acid degradation	5.72627	0.0167129	0.11699	1	0.372776	0.336427
Naphthalene degradation	5.50554	0.0189563	0.126925	1	0.227796	0.204628
Protein export	4.94343	0.02619	0.145558	1	1.40627	1.45025
Benzoate degradation	4.86	0.0274863	0.145558	1	0.221931	0.16199
Dioxin degradation	4.86	0.0274863	0.145558	1	0.387472	0.29175
Two-component system	4.86	0.0274863	0.145558	1	0.403356	0.346795
Glycolysis / Gluconeogenesis	4.77728	0.0288377	0.145558	1	1.17935	1.09604
Parkinson disease	4.7739	0.0288944	0.145558	1	0.000519821	7.32071e-05
Aminobenzoate degradation	4.69527	0.0302458	0.145558	1	0.133126	0.0943718
Nitrotoluene degradation	4.69527	0.0302458	0.145558	1	0.336909	0.265461
RNA degradation	4.69527	0.0302458	0.145558	1	0.620376	0.636141
Taurine and hypotaurine metabolism	4.53337	0.03324	0.15512	1	0.66687	0.621201
Methane metabolism	4.45349	0.03483	0.157759	1	0.534719	0.519735
Spliceosome	4.21149	0.040151	0.176664	1	3.44639e-05	2.70925e-05
Tyrosine metabolism	4.06473	0.0437876	0.187314	1	0.295872	0.258803
Ascorbate and aldarate metabolism	3.98911	0.0457952	0.190607	1	0.339291	0.268993
Staphylococcus aureus infection	3.84	0.0500435	0.202808	1	0.0223353	0.00937943
Folate biosynthesis	3.69373	0.0546174	0.208372	1	1.1363	1.23161
Cell cycle - Caulobacter	3.69373	0.0546174	0.208372	1	1.45566	1.52407
Synthesis and degradation of ketone bodies	3.62166	0.0570321	0.208372	1	0.314481	0.207487
Apoptosis	3.62166	0.0570321	0.208372	1	0.0284561	0.0392378
Glycosphingolipid biosynthesis - lacto and neolacto series	3.55351	0.0594196	0.208372	1	0.0012299	0.00143871
Protein processing in endoplasmic reticulum	3.5503	0.0595348	0.208372	1	0.0473505	0.0515899
African trypanosomiasis	3.44615	0.0633995	0.216967	1	0.00754567	0.00341597
Alanine, aspartate and glutamate metabolism	3.4097	0.0648141	0.216986	1	1.81482	1.92184
Propanoate metabolism	3.34047	0.0675952	0.221482	1	0.670834	0.63159
Glycerophospholipid metabolism	3.20414	0.073452	0.235659	1	0.594834	0.559027
Valine, leucine and isoleucine degradation	3.00497	0.0830095	0.255669	1	0.348204	0.317798
Nitrogen metabolism	3.00497	0.0830095	0.255669	1	0.695833	0.664562
Butanoate metabolism	2.94	0.0864107	0.255909	1	0.7079	0.655353
Nicotinate and nicotinamide metabolism	2.94	0.0864107	0.255909	1	1.08342	1.11405
Terpenoid backbone biosynthesis	2.74935	0.097294	0.277468	1	1.23163	1.27229
Protein digestion and absorption	2.74935	0.097294	0.277468	1	0.0537458	0.0705984
N-Glycan biosynthesis	2.4458	0.11784	0.329952	1	0.045821	0.0535232
Fructose and mannose metabolism	2.38722	0.122331	0.330509	1	1.15639	1.21282
Biosynthesis of siderophore group nonribosomal peptides	2.38722	0.122331	0.330509	1	0.0905859	0.0555286
Homologous recombination	2.27219	0.131714	0.343795	1	1.4667	1.51035
NOD-like receptor signaling pathway	2.27219	0.131714	0.343795	1	0.0717291	0.0794835
Neuroactive ligand-receptor interaction	2.1216	0.145235	0.370663	1	1.17838e-08	0
Glutathione metabolism	2.10497	0.146821	0.370663	1	0.535443	0.464155
Linoleic acid metabolism	1.99774	0.157534	0.391294	1	0.0804003	0.0339488
Atrazine degradation	1.8475	0.174075	0.408089	1	0.0681929	0.0412179
Glycerolipid metabolism	1.84047	0.174895	0.408089	1	0.556155	0.52119
RNA polymerase	1.84047	0.174895	0.408089	1	1.03764	1.1217
Base excision repair	1.84047	0.174895	0.408089	1	0.859832	0.834196
Biotin metabolism	1.73964	0.187184	0.430243	1	1.56724	1.65229
Penicillin and cephalosporin biosynthesis	1.4542	0.227855	0.51016	1	0.0453799	0.0382704
beta-Alanine metabolism	1.43556	0.230859	0.51016	1	0.232705	0.149683
Carbon fixation pathways in prokaryotes	1.40911	0.235204	0.51016	1	1.05862	1.09086
Ribosome	1.40911	0.235204	0.51016	1	1.48953	1.5404
Epithelial cell signaling in Helicobacter pylori infection	1.36473	0.242719	0.519148	1	0.156036	0.159154
Valine, leucine and isoleucine biosynthesis	1.32107	0.250401	0.525862	1	2.22974	2.28152
Chagas disease (American trypanosomiasis)	1.28047	0.257811	0.525862	1	0.00134783	0.000337179
Tropane, piperidine and pyridine alkaloid biosynthesis	1.27926	0.258036	0.525862	1	0.412078	0.411606
Steroid biosynthesis	1.25398	0.262794	0.525862	1	0.00105232	0.000253201
Cell cycle	1.25326	0.262931	0.525862	1	2.75639e-06	5.03036e-07
D-Glutamine and D-glutamate metabolism	1.11337	0.29135	0.569241	1	2.02723	2.08666
Geraniol degradation	1.10408	0.293372	0.569241	1	0.0109464	0.00474817
Chloroalkane and chloroalkene degradation	1.09344	0.29571	0.569241	1	0.143709	0.082679
Focal adhesion	1.04	0.307821	0.580176	1	8.45016e-07	0
D-Alanine metabolism	1.03527	0.308925	0.580176	1	1.59908	1.55696
Isoflavonoid biosynthesis	0.961538	0.3268	0.585893	1	0	4.06666e-07
Calcium signaling pathway	0.961538	0.3268	0.585893	1	0	4.08768e-07
Meiosis - yeast	0.961538	0.3268	0.585893	1	0	1.60471e-06
Pentose and glucuronate interconversions	0.96	0.327187	0.585893	1	0.974699	1.00963
Lipoic acid metabolism	0.923432	0.336575	0.595777	1	0.766636	0.67919
Ubiquinone and other terpenoid-quinone biosynthesis	0.887574	0.346136	0.598931	1	0.370053	0.313027
Endocytosis	0.887574	0.346136	0.598931	1	9.97345e-05	0.000205745
Phenylalanine metabolism	0.852426	0.355867	0.602001	1	0.388055	0.353259
Amino sugar and nucleotide sugar metabolism	0.852426	0.355867	0.602001	1	1.23564	1.22206
Vibrio cholerae infection	0.839161	0.359637	0.602001	1	6.00252e-06	2.86956e-06
C5-Branched dibasic acid metabolism	0.78426	0.375841	0.61574	1	1.78891	1.81319
Insulin signaling pathway	0.78426	0.375841	0.61574	1	0.095523	0.0990117
D-Arginine and D-ornithine metabolism	0.751243	0.386083	0.625861	1	0.146859	0.128167
Salivary secretion	0.729451	0.393061	0.629485	1	0.000339679	0.00012232
Other glycan degradation	0.718935	0.396493	0.629485	1	1.9872	2.23609
Sphingolipid metabolism	0.687368	0.407061	0.639667	1	0.580064	0.64601
Lipopolysaccharide biosynthesis	0.626272	0.428726	0.660238	1	0.780782	0.83724
DNA replication	0.626272	0.428726	0.660238	1	1.16393	1.17442
Fatty acid biosynthesis	0.596805	0.4398	0.664011	1	1.66731	1.63801
Sulfur metabolism	0.596805	0.4398	0.664011	1	0.8521	0.863333
Histidine metabolism	0.568047	0.451036	0.66788	1	1.29557	1.34675
Proteasome	0.568047	0.451036	0.66788	1	0.00293448	0.00169378
Phosphotransferase system (PTS)	0.512663	0.473988	0.68622	1	0.603836	0.426767
mRNA surveillance pathway	0.488689	0.484513	0.68622	1	0.000450671	6.58945e-05
Aminoacyl-tRNA biosynthesis	0.486036	0.485701	0.68622	1	1.56871	1.59522
RNA transport	0.486036	0.485701	0.68622	1	0.0581014	0.0596124
Nucleotide excision repair	0.486036	0.485701	0.68622	1	0.76937	0.783215
Purine metabolism	0.460118	0.497569	0.69032	1	0.887963	0.880473
Glycosaminoglycan degradation	0.460118	0.497569	0.69032	1	0.763866	0.862562
Drug metabolism - other enzymes	0.448763	0.502923	0.691519	1	0.109335	0.0503671
Starch and sucrose metabolism	0.434911	0.509589	0.692681	1	1.23882	1.22642
Flavonoid biosynthesis	0.4106	0.521665	0.692681	1	0.00732153	0.00255392
Glycine, serine and threonine metabolism	0.410414	0.521759	0.692681	1	1.1028	1.10404
Arginine and proline metabolism	0.410414	0.521759	0.692681	1	0.800897	0.813183
Retinol metabolism	0.366739	0.544787	0.713282	1	0.0328813	0.0280467
Sulfur relay system	0.36355	0.546541	0.713282	1	1.09611	1.08268
Other types of O-glycan biosynthesis	0.354917	0.551343	0.713502	1	7.66251e-05	0.000203777
Mismatch repair	0.341183	0.559147	0.717572	1	1.63943	1.65808
Selenocompound metabolism	0.29858	0.584774	0.738157	1	1.05782	1.04726
Peptidoglycan biosynthesis	0.29858	0.584774	0.738157	1	1.81804	1.8496
Neomycin, kanamycin and gentamicin biosynthesis	0.266074	0.605978	0.758704	1	0.121108	0.156381
Plant-pathogen interaction	0.258817	0.610934	0.758741	1	0.197246	0.202164
Biosynthesis of ansamycins	0.24	0.624206	0.762919	1	5.02821	4.90156
Peroxisome	0.24	0.624206	0.762919	1	0.221562	0.227469
Plant hormone signal transduction	0.226808	0.633901	0.768667	1	3.42834e-07	2.15204e-07
Galactose metabolism	0.204497	0.651115	0.773977	1	1.30673	1.31592
Biosynthesis of vancomycin group antibiotics	0.204497	0.651115	0.773977	1	2.29989	2.26451
Citrate cycle (TCA cycle)	0.187811	0.664745	0.773977	1	0.946935	0.952911
Flagellar assembly	0.187811	0.664745	0.773977	1	0.489035	0.524781
Biofilm formation - Vibrio cholerae	0.186804	0.66559	0.773977	1	0.0998484	0.0904522
Pentose phosphate pathway	0.171834	0.678487	0.773977	1	1.79278	1.77222
Phosphonate and phosphinate metabolism	0.171834	0.678487	0.773977	1	0.213109	0.203344
Porphyrin and chlorophyll metabolism	0.171834	0.678487	0.773977	1	0.723576	0.730885
Cysteine and methionine metabolism	0.156568	0.692336	0.778246	1	1.33417	1.34446
Ribosome biogenesis in eukaryotes	0.156568	0.692336	0.778246	1	0.0545189	0.0538428
Glyoxylate and dicarboxylate metabolism	0.0908876	0.763052	0.848566	1	0.77734	0.783931
Photosynthesis	0.0886401	0.765913	0.848566	1	0.0977445	0.118443
Oxidative phosphorylation	0.0695858	0.791941	0.871135	1	0.47684	0.481975
Photosynthesis - antenna proteins	0.0580884	0.809543	0.884182	1	1.54729e-05	1.27954e-05
Steroid hormone biosynthesis	0.0429586	0.835803	0.900096	1	0.062033	0.0582073
Lysine biosynthesis	0.0429586	0.835803	0.900096	1	1.67032	1.67706
Inositol phosphate metabolism	0.035503	0.850546	0.906766	1	0.233024	0.227297
Styrene degradation	0.0339686	0.853774	0.906766	1	0.0113852	0.00654557
Streptomycin biosynthesis	0.0287574	0.86534	0.912756	1	1.8072	1.81757
Primary bile acid biosynthesis	0.0227219	0.880183	0.915866	1	0.174737	0.179036
Secondary bile acid biosynthesis	0.0227219	0.880183	0.915866	1	1.57263	1.61132
Hypertrophic cardiomyopathy (HCM)	0.0150068	0.902501	0.932787	1	0.00058826	0.000390768
Systemic lupus erythematosus	0.00653302	0.935579	0.958595	1	6.85336e-07	5.10116e-07
Pyrimidine metabolism	0.00568047	0.939921	0.958595	1	1.14949	1.15635
Bacterial chemotaxis	0.00035503	0.984967	0.997927	1	0.954405	0.96488
Bisphenol degradation	0	1	1	1	0.0107893	0.0122358
Cyanoamino acid metabolism	0	1	1	1	0.0400168	0.0389969
