# Supplementary material for: Gut Microbiota in Untreated Diffuse Large B Cell Lymphoma Patients
Source: Front Microbiol. 2021 Apr 13;12:646361. doi: 10.3389/fmicb.2021.646361 (PMC8076791; doi:10.3389/fmicb.2021.646361)
Supplement: Supplementary file 2 [file Data_Sheet_2.ZIP › supplementary tables/PICRUSTú¿GCB AND ABCú⌐.xlsx]

## Sheet: Sheet1
OTU	Test-Statistic	P	FDR_P	Bonferroni_P	EGPA_mean	EGPB_mean
N-Glycan biosynthesis	8.91771	0.00282418	0.432099	0.432099	0.0383777	0.0572209
Proteasome	5.21486	0.0223947	0.805622	1	0.00290528	0.000672718
Propanoate metabolism	4.44343	0.0350358	0.805622	1	0.693426	0.644828
One carbon pool by folate	4.2	0.040424	0.805622	1	1.61521	1.68184
Sphingolipid metabolism	3.73371	0.0533247	0.805622	1	0.495416	0.662998
Ribosome biogenesis in eukaryotes	3.51086	0.0609679	0.805622	1	0.051951	0.0487777
Amoebiasis	3.51086	0.0609679	0.805622	1	0.011885	0.0172112
Retinol metabolism	3.47623	0.0622566	0.805622	1	0.0254116	0.0538639
Ascorbate and aldarate metabolism	3.29486	0.0694972	0.805622	1	0.422972	0.356401
Fatty acid degradation	3.29486	0.0694972	0.805622	1	0.397551	0.366732
Starch and sucrose metabolism	3.29486	0.0694972	0.805622	1	1.20952	1.28042
Bacterial secretion system	3.29486	0.0694972	0.805622	1	0.833764	0.794476
Penicillin and cephalosporin biosynthesis	3.08571	0.0789826	0.805622	1	0.0625782	0.0382087
Nitrogen metabolism	3.08571	0.0789826	0.805622	1	0.725179	0.676135
Phosphotransferase system (PTS)	3.08571	0.0789826	0.805622	1	0.764323	0.512683
Synthesis and degradation of ketone bodies	2.88343	0.0894953	0.821326	1	0.407142	0.344104
mRNA surveillance pathway	2.83251	0.0923738	0.821326	1	1.05707e-05	2.61807e-05
RNA transport	2.688	0.101107	0.821326	1	0.0528006	0.0586925
Galactose metabolism	2.49943	0.113888	0.821326	1	1.32275	1.40327
Steroid hormone biosynthesis	2.49943	0.113888	0.821326	1	0.0448022	0.0700025
Phosphonate and phosphinate metabolism	2.49943	0.113888	0.821326	1	0.252605	0.211699
Phenylalanine metabolism	2.31771	0.127908	0.821326	1	0.429818	0.385546
Two-component system	2.31771	0.127908	0.821326	1	0.440554	0.402907
African trypanosomiasis	2.15221	0.142364	0.821326	1	0.00997641	0.00378292
Primary bile acid biosynthesis	2.14286	0.143235	0.821326	1	0.167808	0.191388
Secondary bile acid biosynthesis	2.14286	0.143235	0.821326	1	1.51027	1.72249
Polyketide sugar unit biosynthesis	1.91355	0.166569	0.821326	1	0.331517	0.433642
Tryptophan metabolism	1.81687	0.177686	0.821326	1	0.167267	0.153289
Tyrosine metabolism	1.81371	0.178063	0.821326	1	0.337814	0.315576
Glycolysis / Gluconeogenesis	1.65943	0.19768	0.821326	1	1.21744	1.16951
Nitrotoluene degradation	1.65943	0.19768	0.821326	1	0.354858	0.30375
ABC transporters	1.65943	0.19768	0.821326	1	0.847722	0.791219
Plant-pathogen interaction	1.65943	0.19768	0.821326	1	0.206833	0.20161
Pathogenic Escherichia coli infection	1.65943	0.19768	0.821326	1	0.0161986	0.00528445
Cysteine and methionine metabolism	1.512	0.218834	0.821326	1	1.32793	1.28381
D-Alanine metabolism	1.512	0.218834	0.821326	1	1.595	1.50525
Butanoate metabolism	1.512	0.218834	0.821326	1	0.7634	0.706936
Bisphenol degradation	1.4	0.236724	0.821326	1	0	0.0239901
Cyanoamino acid metabolism	1.4	0.236724	0.821326	1	0	0.102254
Chloroalkane and chloroalkene degradation	1.4	0.236724	0.821326	1	0	0.0391519
Focal adhesion	1.4	0.236724	0.821326	1	0	1.71379e-05
Malaria	1.4	0.236724	0.821326	1	0	4.25929e-07
Other glycan degradation	1.37143	0.241567	0.821326	1	1.81616	2.31895
Streptomycin biosynthesis	1.37143	0.241567	0.821326	1	1.84502	1.9629
Nicotinate and nicotinamide metabolism	1.37143	0.241567	0.821326	1	1.01292	1.03449
Chlorocyclohexane and chlorobenzene degradation	1.23771	0.265912	0.857694	1	0.116488	0.108985
Porphyrin and chlorophyll metabolism	1.23771	0.265912	0.857694	1	0.718492	0.678512
Caprolactam degradation	1.11571	0.290845	0.857694	1	0.0636172	0.0235501
Alanine, aspartate and glutamate metabolism	1.11086	0.291896	0.857694	1	1.71399	1.76185
Phenylalanine, tyrosine and tryptophan biosynthesis	1.11086	0.291896	0.857694	1	1.14118	1.17782
Bacterial invasion of epithelial cells	1.11086	0.291896	0.857694	1	0.0124466	0.00471608
Steroid biosynthesis	1.04274	0.307185	0.857694	1	0.000398402	0.00178049
Glycine, serine and threonine metabolism	0.990857	0.319533	0.857694	1	1.10598	1.108
Dioxin degradation	0.990857	0.319533	0.857694	1	0.37894	0.323414
Folate biosynthesis	0.990857	0.319533	0.857694	1	1.06293	1.13255
Apoptosis	0.990857	0.319533	0.857694	1	0.024674	0.0340291
Epithelial cell signaling in Helicobacter pylori infection	0.990857	0.319533	0.857694	1	0.152094	0.161205
Lysine degradation	0.877714	0.348828	0.87493	1	0.191414	0.182397
Glutathione metabolism	0.877714	0.348828	0.87493	1	0.58566	0.517773
Pantothenate and CoA biosynthesis	0.877714	0.348828	0.87493	1	1.64027	1.68282
Homologous recombination	0.877714	0.348828	0.87493	1	1.4395	1.41136
Toxoplasmosis	0.822562	0.364432	0.899325	1	9.73038e-06	2.02951e-05
D-Arginine and D-ornithine metabolism	0.771429	0.379775	0.907901	1	0.181583	0.16296
Endocytosis	0.771429	0.379775	0.907901	1	0.000109707	0.000263169
Atrazine degradation	0.724005	0.394833	0.908922	1	0.0931193	0.120826
Photosynthesis	0.714286	0.398025	0.908922	1	0.0489445	0
Photosynthesis - antenna proteins	0.714286	0.398025	0.908922	1	4.90469e-06	0
C5-Branched dibasic acid metabolism	0.672	0.412355	0.914353	1	1.69423	1.76818
Biosynthesis of ansamycins	0.672	0.412355	0.914353	1	5.07723	4.88897
beta-Alanine metabolism	0.611789	0.434115	0.927274	1	0.288453	0.151189
Zeatin biosynthesis	0.579429	0.446536	0.927274	1	0.585354	0.606193
Vibrio cholerae infection	0.531382	0.466026	0.927274	1	5.6909e-06	3.46757e-06
Benzoate degradation	0.493714	0.482275	0.927274	1	0.271397	0.250898
Glycerolipid metabolism	0.493714	0.482275	0.927274	1	0.57977	0.560372
Flagellar assembly	0.493714	0.482275	0.927274	1	0.440339	0.403817
Pentose phosphate pathway	0.414857	0.519514	0.927274	1	1.74364	1.71907
Glycosaminoglycan degradation	0.414857	0.519514	0.927274	1	0.650703	0.795683
Glycerophospholipid metabolism	0.414857	0.519514	0.927274	1	0.609434	0.601724
Methane metabolism	0.414857	0.519514	0.927274	1	0.525471	0.538201
Lipoic acid metabolism	0.414857	0.519514	0.927274	1	0.813388	0.885358
Spliceosome	0.351413	0.553314	0.927274	1	1.59548e-05	3.58973e-05
Arginine and proline metabolism	0.342857	0.558185	0.927274	1	0.7893	0.793624
D-Glutamine and D-glutamate metabolism	0.342857	0.558185	0.927274	1	1.94957	1.87825
Pyruvate metabolism	0.342857	0.558185	0.927274	1	1.22336	1.20781
Thiamine metabolism	0.342857	0.558185	0.927274	1	1.47623	1.51037
Carotenoid biosynthesis	0.342857	0.558185	0.927274	1	0.012873	0.00210234
Biosynthesis of unsaturated fatty acids	0.342857	0.558185	0.927274	1	0.375688	0.399625
Biosynthesis of vancomycin group antibiotics	0.342857	0.558185	0.927274	1	2.51098	2.52792
DNA replication	0.342857	0.558185	0.927274	1	1.14498	1.12403
Peroxisome	0.342857	0.558185	0.927274	1	0.214952	0.226643
Protein digestion and absorption	0.342857	0.558185	0.927274	1	0.0492542	0.0580963
Biofilm formation - Vibrio cholerae	0.321158	0.570913	0.927274	1	0.107385	0.103358
Drug metabolism - other enzymes	0.307088	0.579473	0.927274	1	0.775318	0.679976
Purine metabolism	0.277714	0.598203	0.927274	1	0.865977	0.856852
Glyoxylate and dicarboxylate metabolism	0.277714	0.598203	0.927274	1	0.778068	0.752004
Carbon fixation in photosynthetic organisms	0.277714	0.598203	0.927274	1	1.53355	1.54099
Terpenoid backbone biosynthesis	0.277714	0.598203	0.927274	1	1.19197	1.16958
Protein processing in endoplasmic reticulum	0.277714	0.598203	0.927274	1	0.0468437	0.0482794
Parkinson disease	0.248796	0.617924	0.927274	1	0.00123612	0.00060015
Naphthalene degradation	0.247822	0.618613	0.927274	1	0.281077	0.265029
RNA polymerase	0.219429	0.639476	0.927274	1	0.952779	1.00877
Mismatch repair	0.219429	0.639476	0.927274	1	1.60179	1.57977
NOD-like receptor signaling pathway	0.219429	0.639476	0.927274	1	0.0771972	0.0803957
Plant hormone signal transduction	0.200168	0.654586	0.927274	1	0.00035754	0.000202907
Histidine metabolism	0.168	0.681895	0.927274	1	1.23974	1.25959
Inositol phosphate metabolism	0.168	0.681895	0.927274	1	0.254393	0.255688
Aminobenzoate degradation	0.168	0.681895	0.927274	1	0.178002	0.166935
Protein export	0.168	0.681895	0.927274	1	1.34907	1.35997
Base excision repair	0.168	0.681895	0.927274	1	0.848734	0.832264
Cell cycle - Caulobacter	0.168	0.681895	0.927274	1	1.3829	1.40664
Styrene degradation	0.166015	0.683678	0.927274	1	0.0137785	0.00547925
Chagas disease (American trypanosomiasis)	0.130074	0.718356	0.927274	1	0.00167175	0.0021118
Linoleic acid metabolism	0.129292	0.719168	0.927274	1	0.114674	0.12465
Taurine and hypotaurine metabolism	0.123429	0.725345	0.927274	1	0.698947	0.669288
Peptidoglycan biosynthesis	0.123429	0.725345	0.927274	1	1.71821	1.6996
Tropane, piperidine and pyridine alkaloid biosynthesis	0.123429	0.725345	0.927274	1	0.412363	0.427796
Aminoacyl-tRNA biosynthesis	0.123429	0.725345	0.927274	1	1.48372	1.45958
Cell cycle	0.118442	0.73073	0.927274	1	9.38326e-07	6.55032e-06
Geraniol degradation	0.0931677	0.760188	0.927274	1	0.00256065	0.01033
Glycosphingolipid biosynthesis - lacto and neolacto series	0.0870388	0.767976	0.927274	1	0.00141214	0.00057131
Fructose and mannose metabolism	0.0857143	0.769698	0.927274	1	1.1969	1.20232
Oxidative phosphorylation	0.0857143	0.769698	0.927274	1	0.463363	0.473335
Pyrimidine metabolism	0.0857143	0.769698	0.927274	1	1.10677	1.09514
Biotin metabolism	0.0857143	0.769698	0.927274	1	1.50756	1.54866
Sulfur metabolism	0.0857143	0.769698	0.927274	1	0.916574	0.907811
Biosynthesis of siderophore group nonribosomal peptides	0.0857143	0.769698	0.927274	1	0.101441	0.0931254
Sulfur relay system	0.0857143	0.769698	0.927274	1	1.03767	1.00155
Hypertrophic cardiomyopathy (HCM)	0.0549527	0.814659	0.954651	1	0.00113447	0.00141198
Pentose and glucuronate interconversions	0.0548571	0.814817	0.954651	1	0.953588	0.964051
Selenocompound metabolism	0.0548571	0.814817	0.954651	1	1.18722	1.1151
Other types of O-glycan biosynthesis	0.0533219	0.817381	0.954651	1	3.95691e-06	3.9927e-05
Flavonoid biosynthesis	0.0308706	0.860529	0.961063	1	0.00593507	0.00594079
Valine, leucine and isoleucine degradation	0.0308571	0.860559	0.961063	1	0.391717	0.389488
Lipopolysaccharide biosynthesis	0.0308571	0.860559	0.961063	1	0.839269	0.773551
Riboflavin metabolism	0.0308571	0.860559	0.961063	1	0.868176	0.868829
Vitamin B6 metabolism	0.0308571	0.860559	0.961063	1	1.15404	1.13912
Nucleotide excision repair	0.0308571	0.860559	0.961063	1	0.739637	0.730922
Salivary secretion	0.0271921	0.869022	0.963481	1	0.000347011	0.000353874
Valine, leucine and isoleucine biosynthesis	0.0137143	0.906774	0.978899	1	2.126	2.1532
Bacterial chemotaxis	0.0137143	0.906774	0.978899	1	0.853667	0.854208
Insulin signaling pathway	0.0137143	0.906774	0.978899	1	0.0937809	0.0910396
Systemic lupus erythematosus	0.00679803	0.934289	0.978899	1	1.16494e-06	9.08591e-07
Neomycin, kanamycin and gentamicin biosynthesis	0.00453202	0.946327	0.978899	1	0.114636	0.121967
Fatty acid biosynthesis	0.00342857	0.953307	0.978899	1	1.62375	1.62689
Ubiquinone and other terpenoid-quinone biosynthesis	0.00342857	0.953307	0.978899	1	0.427134	0.402217
Amino sugar and nucleotide sugar metabolism	0.00342857	0.953307	0.978899	1	1.21458	1.21615
Ribosome	0.00342857	0.953307	0.978899	1	1.39083	1.38553
RNA degradation	0.00342857	0.953307	0.978899	1	0.581627	0.58092
Non-homologous end-joining	0.00342857	0.953307	0.978899	1	0.0118645	0.0126853
Citrate cycle (TCA cycle)	0	1	1	1	1.01153	1.00767
Lysine biosynthesis	0	1	1	1	1.55404	1.55024
Carbon fixation pathways in prokaryotes	0	1	1	1	1.06946	1.0723
Staphylococcus aureus infection	0	1	1	1	0.0144899	0.016899
