# Supplementary material for: Gut Microbiota in Untreated Diffuse Large B Cell Lymphoma Patients
Source: Front Microbiol. 2021 Apr 13;12:646361. doi: 10.3389/fmicb.2021.646361 (PMC8076791; doi:10.3389/fmicb.2021.646361)
Supplement: Supplementary file 2 [file Data_Sheet_2.ZIP › supplementary tables/Raw_clean_tags(GCB and ABC).txt]

#SampleID	raw_tags	clean_tags
EG10	54028	48964
EG11	195027	182877
EG12	54478	52557
EG13	225883	201571
EG14	31089	30744
EG15	51906	49676
EG16	41985	41119
EG17	39416	39198
EG18	178258	168958
EG19	71291	70263
EG1	274083	240864
EG21	144074	139242
EG22	102929	97271
EG23	20223	20051
EG24	105620	95470
EG25	47492	37380
EG2	58483	52023
EG3	340484	307567
EG4	58733	46893
EG5	130252	113364
EG6	43821	41798
EG7	169599	153187
EG8	144218	132605
EG9	91390	78486
