# Supplementary material for: Gut Microbiota in Untreated Diffuse Large B Cell Lymphoma Patients
Source: Front Microbiol. 2021 Apr 13;12:646361. doi: 10.3389/fmicb.2021.646361 (PMC8076791; doi:10.3389/fmicb.2021.646361)
Supplement: Supplementary file 2 [file Data_Sheet_2.ZIP › supplementary tables/Relative_OTUs_table((EG and CG)).xls]

ID	EG1	EG2	EG3	EG4	EG5	EG6	EG7	EG8	EG9	EG10	EG11	EG12	EG13	EG14	EG15	EG16	EG17	EG18	EG19	EG20	EG21	EG22	EG23	EG24	EG25	CG1	CG2	CG3	CG4	CG5	CG6	CG7	CG8	CG9	CG10	CG11	CG12	CG13	CG14	CG15	CG16	CG17	CG18	CG19	CG20	CG21	CG22	CG23	CG24
OTU_1	0	0	0	0	0	0	0	0.0553485092667204	0	0	5.03626107977438e-05	0.12343875906527	0	0	0.0101228847703465	0.000503626107977438	0	0	0	0.0276994359387591	0.000201450443190975	0.00105761482675262	0	0	0	0	0	5.03626107977438e-05	0	0	0	5.03626107977438e-05	0	0	0.000201450443190975	0	5.03626107977438e-05	0.000302175664786463	0	5.03626107977438e-05	0.000251813053988719	0	0	0	0	0.00141015310233683	0	0	0
OTU_10	0	0	0	0	0	0	0	0	0	0	5.03626107977438e-05	0	0	0	0.000251813053988719	0.000453263497179694	0	0.000151087832393231	0	0	0	0.000201450443190975	0	5.03626107977438e-05	0	0	0	0	0	0	0	0	0	0.000654713940370669	0	0.000553988718775181	0	0	0	0	0	0.000151087832393231	0	0	0	0	0	0	0
OTU_100	0	0	0	0	0	0	0	0	0	0	0	0	0	0	0.000553988718775181	0	0	0	0	0	0	0	0	0	0	0	0	0	0	0	0	0	0	0	0	0	0	0	0	0	0	0	0	0	0	0	0	0	0
OTU_1000	0	0	0	0	0	0	0.000100725221595488	0	0	0	0	0	0	0	0	0	0	0	0	0	0	0	0	0	0	0	0	0	0	0	0	0	0	0	0	0	0	0	0	0	0	0	0	0	0	0	0	0	0
OTU_1001	0	0	0	0	0	0	0	0	0.0278001611603546	0	0	0	0	0	0	0	0	0	0	0	0	0	0	0	0	0	0	0	0	0	0	0	0	0	0	0	0	0	0	0	0	0	0	0	0	0	5.03626107977438e-05	0	0
OTU_1002	0	0	0	0	0	0	0	0	5.03626107977438e-05	0	0	0	0	0	0	0	0	0	0	0	0	0	0	0	0	0	0	0	0	0	0	0	0	0	0	0	0	0	0	0	0	0	0	0	0	0	0	0	0
OTU_1003	0	0.000100725221595488	0.000755439161966156	0	0	0	0.00040290088638195	0	0.000151087832393231	0	0.000251813053988719	0	0	0	0	0	0.00105761482675262	0	0	0	0	0	0	0	0	5.03626107977438e-05	0.000201450443190975	0.000100725221595488	0	0	0	0	0	0	0	0.000251813053988719	0	0	0	0	0	0	0	0	0	0	0	0.000352538275584206	0
OTU_1004	0.000553988718775181	0.000453263497179694	0.000906526994359388	0	0.000201450443190975	0	0.000453263497179694	0	0.00171232876712329	0	0.000453263497179694	0.000251813053988719	0	5.03626107977438e-05	0.000100725221595488	0.00040290088638195	0	0.000251813053988719	0	0	0	0.000705076551168413	0	0.000352538275584206	0	0	0	0.000251813053988719	0	0	0	0	0	5.03626107977438e-05	0	0.000453263497179694	0	5.03626107977438e-05	0	0	0	5.03626107977438e-05	0	0.000251813053988719	0.000503626107977438	0	5.03626107977438e-05	5.03626107977438e-05	0
OTU_1005	0	0	0	0	0	5.03626107977438e-05	0	0.000151087832393231	5.03626107977438e-05	0.000100725221595488	0	0.00468372280419017	0	0	0.000100725221595488	0	0	5.03626107977438e-05	5.03626107977438e-05	0.000302175664786463	0	0.000453263497179694	0	0	0	0	0	0	0	0	0	0	0	0	0	0	0.000100725221595488	5.03626107977438e-05	0	5.03626107977438e-05	0	0	0	0	0.000100725221595488	0	0	0	0
OTU_1006	0	0	5.03626107977438e-05	0	0	0	0	0	0	0.000201450443190975	0	0.00669822723609992	0	0	5.03626107977438e-05	0	0	0	0	0	0	0.000151087832393231	5.03626107977438e-05	0	0	0	0	0	0	0	0	0	0	0	0	5.03626107977438e-05	0.000100725221595488	0	0	0	0	0	5.03626107977438e-05	0	0	0	0	0	5.03626107977438e-05
OTU_1007	0.000201450443190975	0	0.000503626107977438	5.03626107977438e-05	0	0	0	0	0	0	0.000201450443190975	0	0	0	5.03626107977438e-05	0.000755439161966156	0	0	0	0	0	0	0	0	0	0	0	0	0	0	0	0	0	0.000201450443190975	0	0	0	0.00040290088638195	0	0	0	0	0	0	0	0	0	0	0
OTU_1008	0.000201450443190975	0	0	0	0.000100725221595488	0	0	0	0	0	0.000755439161966156	0	0	0	0.000302175664786463	0.000100725221595488	0	0.00040290088638195	0	0	0	0.000251813053988719	0	0.000856164383561644	0	0	0	0.000453263497179694	0	0	0	0	0	0	0	0.000151087832393231	0	0.000100725221595488	0	5.03626107977438e-05	0	5.03626107977438e-05	0	0.000251813053988719	0	0	5.03626107977438e-05	0	0
OTU_1009	0	0	0	0	0.000503626107977438	0	0	0	0	0	0.000100725221595488	0	0	0	0.000100725221595488	0.000755439161966156	0	5.03626107977438e-05	0	0	0	0	0	0.000302175664786463	0	0	0.000654713940370669	0.000100725221595488	0	0	0	0	0	0.000503626107977438	0	0	0	0.000100725221595488	0.000302175664786463	0	0.000453263497179694	0.000100725221595488	5.03626107977438e-05	0	0	0	0.00130942788074134	0	0
OTU_101	0	0	0	0	0	0.000755439161966156	0	0	0	0	0	0	0	0	0	0	0	0	0	0	0	0	0	0	0	0	0	0	0	0	0	0	0	0	0	0	0	0	0	0	0	0	0	0	0	0	0	0	0
OTU_1010	0	0	0	0	0	0	0	0	0	0	0	0	0	0	0	0	0	0	0	0	0	0	0	0	0	0	0	0	0	0	0	0	0.000100725221595488	0	0	0.000553988718775181	0	0	0	0	0	0	0	0	0	0	0	0.000352538275584206	0
OTU_1011	0.000151087832393231	0	0.000100725221595488	0	0	0	0	0	0	0	0.000100725221595488	0	0	0	5.03626107977438e-05	0	0	0	0	0	0	0	0	0	0	0	0	0	0	0	0	0	0	0	0	0	0	0	0	0	0	0	0	0	0	0	5.03626107977438e-05	0	0
OTU_1012	0	0	0	0	0	0	0	0	0	0	0	0	0	0	0.000100725221595488	0	0	5.03626107977438e-05	0	0	0	0	0	5.03626107977438e-05	0	0	0.000100725221595488	0.000251813053988719	0.000151087832393231	0	0.000201450443190975	0	0	0	0	0	0	0	5.03626107977438e-05	0	5.03626107977438e-05	0	0.000151087832393231	0	0	0	0	5.03626107977438e-05	0.000100725221595488
OTU_1013	0	0	0	0	0	5.03626107977438e-05	0	0	0	5.03626107977438e-05	0	5.03626107977438e-05	0	0	0	0	0	0	0.000553988718775181	0	0	0	0	0	0	0	0	0	0	0	0	0	0	0	0	0	0	0	0	0	0	0	0	0	0	0	0	0	0
OTU_1014	5.03626107977438e-05	5.03626107977438e-05	0	0	0	0	0	0	0	0	0	0	0	0	5.03626107977438e-05	0	0	0	0	0	0	0	0	0	0	0	0	0	0	0	0	0	0	0	0	5.03626107977438e-05	0	0	0	0	0	0	0	5.03626107977438e-05	0	0	5.03626107977438e-05	0	0
OTU_1015	0	0	0	0	0	0	0	0	0	0	5.03626107977438e-05	0	0	0	5.03626107977438e-05	0	0	0	0	0	0	0	0	0.000151087832393231	0	0	0	0	0	0	0	0	0	0	0	0	0	0	0	0	0	0	0	0	0	0	0	0	0
OTU_1016	0	0	0	0	0	0	0	0	0	0	0.000251813053988719	0	0	0	0.00040290088638195	0	0	0	0	0	0	0	0	0.000201450443190975	0	0	0	0	0	0	0	0	0	0	0	0	0	0	0	0	0	0	0	0	0	0	0	0	0
OTU_1017	0	0.000100725221595488	0	0	0	0	0	0	0	0	0	0	0	0	0	0	0	0	0.000100725221595488	5.03626107977438e-05	0	0	0	0	0	0	0	0	0	0	0	0	0	0	0	0	0	0	0	0	0	0	0	0	0	0	0	0	0
OTU_1018	0	0	0	0	0	0	0	0	0	0	0.000151087832393231	0	0	0	5.03626107977438e-05	0	0	0	0	0	0	0	0	0	0	0	0	0	0	0	0	0	0	0	0	0	0	0	0	0	0	0	0	0	0	0	0	0	0
OTU_1019	0	0	0	0	0	0	0	0	0	0	0	0	0	0	0	0.000856164383561644	0	0	0	0	0	0	0	0	0	0	0	0	0	0	0	0	0	0	0	0	0	0	0	0	0	0	0	0	0	0	0	0	0
OTU_1020	0	0	0	0	0	0	0	0	5.03626107977438e-05	0	0	0	0	0	0	0	0	0	0	0	0	0	0	0	0	0	0	0	0	0	0	0	0	0	0	0	0	0	0	0	0	0	0	0	0	0	0	0	0
OTU_1021	0	0	0	0	0	5.03626107977438e-05	0	0	0	0	0	0	0	0	0	0	0	0	0	0	0	0	0	0	0	0	0	0	0	0	0	0	0	5.03626107977438e-05	0	0	0.000302175664786463	0	0	0	0	0	0	0	0	0	0	0	0
OTU_1022	0	0	5.03626107977438e-05	0	0	0	0	0	0	0	0	0	0	0	0	0	0	0	0	0	0	0	0	0	0	0	0	0	0	0	0	0	0	0	0	0	0	0	0	0	0	0	0	0	0	0	0	0	0
OTU_1023	5.03626107977438e-05	0	0	0	0	0	0	0	0	0	0	0	0	0	0	0	0	0	0	0	0	0	0	0	0	0	0	0	0	0	0	0	0	0	0	0	0	0	0	0	0	0	0	0	0	0	0	0	5.03626107977438e-05
OTU_1025	5.03626107977438e-05	0	0	0	0	0	0	0	0	0	0	0	0	0	0	0	0	0	0	0	0	0	0	0	0	0	0	0	0	0	0	0	0	0	0	0	0	0	0	0	0	0	0	0	0	0	0	0	0
OTU_1026	0	0	0	0	0	0	0	0	0	0	5.03626107977438e-05	0	0	0	0.000100725221595488	0	0	5.03626107977438e-05	0	0	0	0	0	0	0	0	0	0	0	0	0	0	0	0	0	0	0	0	0	0	5.03626107977438e-05	0	5.03626107977438e-05	0	0	0	0	0	0
OTU_1027	0	0	0.000503626107977438	0	0	0	0	5.03626107977438e-05	0	0	0.000100725221595488	0	0	0	5.03626107977438e-05	0	0	0	0	0	0	0	0	0	0	0	0	0	0	0	0	0	0	0	0	0	0	0	0	5.03626107977438e-05	0	0	0	0	0	0	0	0	0
OTU_1028	0	0	0	0	0	0	0	0	0	0	0	0	0	0	0	0	0	0	0	0	0	0	0	0	0	0	0	0	0	0	0	0	0	5.03626107977438e-05	0	0	0	0	0	0	0	0	0	0	0	0	0	0	0
OTU_1029	0	0	0	0	0	0	0	0	0	0	0	0	0	0	0	0	0	0	0	0	0	0	0	0	0	0	0	0	0	0	0	0	0	0	0	0	5.03626107977438e-05	0	0	0	0	0	0	0	0	0	0	0	0
OTU_103	0	0	0	0	0	0	0	0	0	0	0	0	0	0	0	0	0	0	0	0	0	0	0	0	0	0	0	0	0	0	0	0	0	0	0	0	0	0	0	0	0	0	0	0	0	0	0.000151087832393231	0	0
OTU_1030	0	0	0	0	0	0	0	0	0	0	0	0	0	0	0	0	0	0	0	0	0	0	0	0	0	0	0	0	0	0	0	0	0	0	0	0	0	0	0	0	5.03626107977438e-05	0	0	0	0	0	0	0	0
OTU_1032	0.000302175664786463	0	0	0	0	0	0	0	0	0	0.000201450443190975	0	0	0	0.000201450443190975	5.03626107977438e-05	0	0.000302175664786463	0	0.000151087832393231	0	0	0	0.000201450443190975	0	0	0	0	0	0	0	0	0	0	5.03626107977438e-05	0.000151087832393231	0	0	5.03626107977438e-05	5.03626107977438e-05	0	0	5.03626107977438e-05	0	0	0	0.000251813053988719	0	0
OTU_1033	0	0	0	0	0	0	0	0	0	0	0	0	0	0	0.000100725221595488	0	0	0	0	0	0	0	0	0	0	0	0	0	0	0	0	0	0	0	0	0	0	0	0	0	0	0	0	0	0	0	0	0	0
OTU_1034	0.000604351329572925	0	0	0	0	0.000151087832393231	0	0	0	0	0	0	0	0	0.000251813053988719	0.000755439161966156	0.0314766317485898	0.000100725221595488	0	0	0	0	0	0	0	0	0	0	0	0	5.03626107977438e-05	0	0	0	0	5.03626107977438e-05	0	0.000604351329572925	0	0	0	0	0	0	0	0	0.000151087832393231	0	0
OTU_1035	5.03626107977438e-05	0	0	0	0	0	0	0	0	0	0	0	0	0	0	0	0	0	0	0	0	0	0	0	0	0	0	0	0	0	0	0	0	0	0	0	0	0	0	0	0	0	0	0	0	0	0	0	0
OTU_104	0	0	0	0	0	0	0	0	0	0	5.03626107977438e-05	0	0	0	0	0	0	0	0	0	0	0	0	0	0	5.03626107977438e-05	0	0	0	0	0	0	0	0	0	0	0	0	0	0	0	0	0	0	0	0	0.000151087832393231	0	0
OTU_105	0	0	0	0	0	0	0	0	0	0	0	0	0	0	0	0	0	0	0	0.000352538275584206	0	0	0	0	0	0	0	0	0	0	0	0	0	0	0	0	0	0	0	0	0	0	0	0	0	0	0	0	0
OTU_106	0	0	0	0	0	0	0	0	0	0	0	0	0	0	0	0	0	0	0	0	0	0	0	0	0	0	0	0	0	0	0	0	0	0	0	0	0	0.000100725221595488	0	0	0	5.03626107977438e-05	0	0	0	0	0	0	0
OTU_107	0	0	0	0	0	0	0	0	0	0	0	0	0	0	0	0	0	0	0	0	0	0	0	0	0	0	0	0	0	0	0	0	0	0	0	0	0	0	0	0	0	0	0	0.000251813053988719	0	0	0	0	0
OTU_108	0	0	0	0	0	0	0	0	0	0	0	0	0	0	0.000251813053988719	0	0	0	0	0	0	0	0	0	0	0.000151087832393231	0	0.000100725221595488	0	0	0	0	0.00040290088638195	0.000151087832393231	0	0.000705076551168413	0	0	0	0	0	0	0	0.000201450443190975	0	0	0.000151087832393231	0	0
OTU_109	0	0	0	0	0	0	0	0	0	5.03626107977438e-05	0	0	0	0	0	0	0	0	0	0	0	0	0	0	0	0	0	0	0	0	0	0	0	0	0	0	5.03626107977438e-05	0	0	0	0	0	0	0	0	0	0	0	0
OTU_11	0	0	0	0	5.03626107977438e-05	5.03626107977438e-05	0	0.00166196615632554	0	5.03626107977438e-05	5.03626107977438e-05	0	0	0	5.03626107977438e-05	0	0	0	0.000151087832393231	0.000100725221595488	0	0	0	0	0.000151087832393231	0	0	0	0.000251813053988719	0.0008058017727639	0	5.03626107977438e-05	0	0	0	0	0.000352538275584206	0.000151087832393231	0	5.03626107977438e-05	0	0	5.03626107977438e-05	0	0	0.000100725221595488	0	0	0
OTU_110	0	0	0	0	0	0	0	0	0	0	0	0	0	0	0	0	0	0	0	0	0	0	0	0	0	0	0	0	0	0	0	0	0	0	0	0	0	0	0	5.03626107977438e-05	0	0	0	0	0	0	0	0	0.000151087832393231
OTU_111	0.000151087832393231	0.000503626107977438	0.000151087832393231	5.03626107977438e-05	0.000201450443190975	0	0.000352538275584206	0.000755439161966156	0.00538879935535858	0.000251813053988719	0.000503626107977438	0.00548952457695407	0.000302175664786463	5.03626107977438e-05	0.000302175664786463	5.03626107977438e-05	0.00327356970185334	0	0	0.00720185334407736	0.00412973408541499	0	0.008058017727639	0	0.000352538275584206	0	0.000100725221595488	0	5.03626107977438e-05	0.000151087832393231	5.03626107977438e-05	0	0.000100725221595488	0	0	0	0.000100725221595488	5.03626107977438e-05	5.03626107977438e-05	0	0.000201450443190975	0	0	0	0.000100725221595488	0.00110797743755036	0	0	0.000251813053988719
OTU_112	0	0	0	0	0	0	0	0	0	0	0	0	0	0	0	0	0	0	0	0	0	0	0	0	0	0	0	0	0	0	0	0	0	0	0	0	0	0	0	0	0	0	0	0	0	0	0	0	0.000251813053988719
OTU_113	0.000100725221595488	0	0	0	0	0	0	0	0	0	0	0	0	0	0	0.000201450443190975	0	0	0	0.000553988718775181	0	0	0	0	0	0	0	0	0	5.03626107977438e-05	0	0	0	0	0	0	0	0	0	0	0	0	0	0	0	0	0	0	0
OTU_114	0	5.03626107977438e-05	0	5.03626107977438e-05	0.000100725221595488	0.00533843674456084	0	0	5.03626107977438e-05	0.000100725221595488	0	0	0	0.000302175664786463	0	0	0.000302175664786463	5.03626107977438e-05	0	0.000352538275584206	0.000100725221595488	0.000553988718775181	5.03626107977438e-05	5.03626107977438e-05	0.00211522965350524	0	5.03626107977438e-05	0	0	0.000100725221595488	5.03626107977438e-05	0.00387792103142627	0.00040290088638195	0	0	0	0	0.000100725221595488	0	5.03626107977438e-05	0	5.03626107977438e-05	5.03626107977438e-05	0	0.000251813053988719	0.000151087832393231	0.000755439161966156	0	0
OTU_116	0	0	0	0	0	0	0	0	0	0	0	0	0	0	0	0	0	0	0	0	0	0	0	0	0	0	0	0	0	0	0	0	0	0	0	0	0	0.000100725221595488	0	0	0	0	0	0	0	0	0	0	0
OTU_117	0	0	0	0	0	0	0	0	0	0	0	0	0	0	0	0	0	0	0	0	0	0	0	0	0	0	0	0	0	0	0	0	0	0	0	0	0	0	0	0	5.03626107977438e-05	0	0	0	0	0	0	0	0
OTU_118	0.000352538275584206	0.000151087832393231	0.000100725221595488	0	0.000151087832393231	0	0.000251813053988719	0	0	0	0.000302175664786463	0	0	0	0.000151087832393231	0.000251813053988719	0	0.000151087832393231	0	0	0	0.000201450443190975	0	0.000100725221595488	0	5.03626107977438e-05	5.03626107977438e-05	5.03626107977438e-05	0	5.03626107977438e-05	0.000553988718775181	5.03626107977438e-05	5.03626107977438e-05	0	0	0	0	0	5.03626107977438e-05	0.000100725221595488	0.000201450443190975	5.03626107977438e-05	0.000352538275584206	0	0	5.03626107977438e-05	0	5.03626107977438e-05	5.03626107977438e-05
OTU_119	0	0	0	0	0	0	5.03626107977438e-05	5.03626107977438e-05	0	0	0	0	5.03626107977438e-05	0	0	0	0	0	0	0	0	0	0	0	0	0	0	0	0	0	0	0	5.03626107977438e-05	0	0	0	0	0	0	0	0	0	0	0	0	0.000151087832393231	0	0	0
OTU_12	0.000453263497179694	0.00332393231265109	0.00151087832393231	0.00100725221595488	0.00407937147461724	0.000352538275584206	0.000604351329572925	0.0505640612409347	0.00423045930701048	0.00115834004834811	0.00830983078162772	0.00508662369057212	5.03626107977438e-05	0.00423045930701048	0.000604351329572925	0.0516216760676873	0.00292103142626914	0.0290592264302981	5.03626107977438e-05	0.016317485898469	0.000705076551168413	0.0008058017727639	0.000151087832393231	0.000352538275584206	0.000352538275584206	5.03626107977438e-05	0.000956889605157131	0.00120870265914585	0.000352538275584206	0.0102739726027397	0.000100725221595488	0	0.000856164383561644	0.000503626107977438	0.000151087832393231	0.00181305398871878	0.304290894439968	0.148166800966962	0.000201450443190975	0.0188356164383562	0.00493553585817889	5.03626107977438e-05	0.00130942788074134	0.00125906526994359	0.0206486704270749	0.000151087832393231	0.000503626107977438	0.000956889605157131	0.00292103142626914
OTU_120	0	0	0	0	0	0	0	0	0	0	0	0	0	0	0	0	0	0	0	0	0	0	0	0	0	0	0	0	0	0	0	0	0	0	0	0	0	0	0	0	0	0	0	0	0	0.000251813053988719	0	0	0
OTU_121	0	0	0	0	0	0	0	0	0	0	0	0	0	0	0	0	0	0	0	0	0	0	0	0	0	0	0	0	0	0	0	0	0	5.03626107977438e-05	0	0.000100725221595488	0	0	0	0	0	0	0	0	0	0	0.00110797743755036	0	0
OTU_122	0	0	0	0	0.000100725221595488	0.0347502014504432	5.03626107977438e-05	0	5.03626107977438e-05	0	0	0	0	0.000151087832393231	0	0	0.00297139403706688	0	0	0	0	0	0	0	0	0	0	0	0	0	0	0	0	0	0.000151087832393231	0	0	5.03626107977438e-05	0	0	0	0	0	0	5.03626107977438e-05	0	0	0	0
OTU_123	0	0	0	0	0	0	0	0	0	0	0	0	0	0	0	0	0	0	0	0	0	0	0	0	0	0	0	5.03626107977438e-05	0	0	0	0	0	0	0	0	0	0	0	0	0	0	0	0	0	0	0	0	0
OTU_126	0	0	0	0	0	0	0	0	0	0	0	0	0	0	0	5.03626107977438e-05	0	0	0	0	0	0	0	0	0	0	0	0	0	0	0	0	0	0	0	0	0	5.03626107977438e-05	0	0	0	0	0.000100725221595488	0	0	0	0	0	0.000100725221595488
OTU_127	0	0	0	0	0	0	0	0.000503626107977438	0	0	0	0	0	0	0	0.000151087832393231	0	0	0	0	0	0	0	0	0	0	5.03626107977438e-05	0.000251813053988719	0	0.00246776792908944	0	0	0	0	0	0	0	0	0	0	0.000302175664786463	0.000201450443190975	0	0	0	0	0	0	0
OTU_128	0	0	0	0	0	0	0	0.000100725221595488	0	0	0	0	0	0	0	0	0	0	0	0	0	0	0	0	0	0	0	0	0	0	0	0	0	0	0	0	0	0	0	0	0	0	0	0	0	0	0	0	0
OTU_13	0	0	0	0	0.0358078162771958	0	0	0	0	0.10691982272361	0.0332896857373086	0	0	0	0.0108783239323127	0	0	0	0	0	0	0	0	0	0	0	0	0.0238215149073328	0.0522260273972603	0	0	0	0	0	0.0119359387590653	0.0240229653505238	0	0.0231668009669621	0	5.03626107977438e-05	0	0	0	0	0	0	0	0	0
OTU_130	0	0	0	0	0	0	0	0	0	0	0	0	0	0	0	0	0	0	0	0	0	0	0	0	0	0	0	0	0	0	0	0.000151087832393231	0	0	0	0	0	0	0	0	0	0	0	0	0	0	0	0	0
OTU_131	0	0	0	0	0	0	0	0	0	0	0	0	0	0	0	0	0	0	0	0	0	0	0	0	0	5.03626107977438e-05	0	5.03626107977438e-05	0	0	0	0	5.03626107977438e-05	0	0	0	0	0	0	0	0	0	0	0	0	0	5.03626107977438e-05	0	0
OTU_132	0	0	0	0	0	0	0	0	0	0	0	0	0	0	5.03626107977438e-05	0	0	0	0	0	0	0	0	0	0	0.000100725221595488	0	0	0	0	0	0	5.03626107977438e-05	0	0	0	0	0	0	0	0	0	0	0	0	0	0	0	0
OTU_133	0	0.000302175664786463	0	0	0	0	0	0	0	0	0.082745769540693	0.000100725221595488	5.03626107977438e-05	0	0	0	0	0	0	0	0	0	0	5.03626107977438e-05	0	0	0	0	0	0	5.03626107977438e-05	0	0.319852941176471	0	5.03626107977438e-05	0	0	0	0	5.03626107977438e-05	0	0.135827961321515	0	0	0	0	0	0	0
OTU_134	0	0	0	0	0	0	0	0	0	0	0.000100725221595488	0	0	0	0	0	0	0.000151087832393231	0	0	0	0	0	0	0	0	0	0	0	0	0	0	0	0	0	0	0	0	0	0.000100725221595488	0	0	0	0	0	0	0	0	0
OTU_136	0	0	0	0	0	0	0	5.03626107977438e-05	0	0	0	0	0	0	0	0	0	0	0	0	0	0	0.000151087832393231	0	0	0	0	0	0	0	0	0	0	0	0	0	0	0	0	0	0	0	0	0	0	0	0	0	0
OTU_137	0	0	0	0	0	0	0	0	0	0	5.03626107977438e-05	0	0	0	0	0	0	0	0	0	0	0	0	0	0	0	0	0	0	0	0	0	0	0	0	0	0	0	0	0	0	0	0	0	0	0	0	0	0
OTU_138	0	0	0	0	0	0	0	0	0	0	0	0	0	0	0	0	0	0	0	0	0	0	0	5.03626107977438e-05	0	0	0	0	0	0	0	5.03626107977438e-05	0	0	0	0	0	0	0	0	0	0	0	0	0	0	0	0	0
OTU_139	0	0	0	0	0	0	0	0	0	0	0	0	0	0	0	0	0	0	0.000151087832393231	0	0	0	0	0	0	0	0	0	0	0	0	0	0	0	0	0	0	0	0	0	0	0	0	0	0	0	0	0	0
OTU_14	0.0129431909750201	0	0	0.149929492344883	0.0252316680096696	0.0292103142626914	0.0103243352135375	0.00115834004834811	0.000100725221595488	0	0	0	0.000251813053988719	0.00579170024174053	0.000201450443190975	0.000956889605157131	0.008058017727639	0.00674858984689766	0.636986301369863	0.00684931506849315	0.00105761482675262	0.0551470588235294	0.0956889605157131	0.0128928283642224	0.287520145044319	0	0.000352538275584206	0.000100725221595488	0.000654713940370669	0.000654713940370669	0.00196414182111201	5.03626107977438e-05	0.000755439161966156	0.000151087832393231	0.000251813053988719	0.000100725221595488	0.000705076551168413	0.0591760676873489	0.000151087832393231	0.00100725221595488	5.03626107977438e-05	0.00911563255439162	0.0162671232876712	5.03626107977438e-05	0.038124496373892	0.0831486704270749	0.00911563255439162	0.000453263497179694	0.000503626107977438
OTU_140	5.03626107977438e-05	0	0	0	0	0	0	0	0	0	0	0	0	0	0	0	0	0	0	0	0	0	0	0	0	0	0	0	0	0	0	0	0	0	0	0	0	0	0	0	0	0	0	0	0	0	0	0	0
OTU_141	0	0	0.000100725221595488	0	0	0	0	0.000100725221595488	0.000100725221595488	0	0	0	0	0	0	0	0	0	0	0	0	0	0	0	0	0	0	0	0	0	0	0	0	0	0	0	0	0	0	0	0	0	0	0	0	0	0	0	0
OTU_142	0.000100725221595488	0.000100725221595488	5.03626107977438e-05	0	5.03626107977438e-05	0.00040290088638195	0	0.000352538275584206	5.03626107977438e-05	0	0.000151087832393231	0	0	5.03626107977438e-05	0	0	0	0.000453263497179694	5.03626107977438e-05	0.0008058017727639	0	0	5.03626107977438e-05	0	0	0	0	0	0	0	0	0	0	0	0	0.000100725221595488	0.000151087832393231	0.000151087832393231	0	0.000100725221595488	5.03626107977438e-05	0	0	0	0.000302175664786463	5.03626107977438e-05	0.000100725221595488	0	0
OTU_143	0	0	0	0	0	0	0	0	0	0	0	0	0	0	0	0	0.0362107171635778	0	0	0	0	0	0	0	0	0	0	0.000302175664786463	0	0	0.000100725221595488	0	0	0	0	0	0	5.03626107977438e-05	0	0	0	0	0	0.000100725221595488	0	0	0	0	0
OTU_144	0	0	0.000251813053988719	0	0.000100725221595488	0	0	0	0	0	0	0	0	0	0	0	0	0.000151087832393231	0	5.03626107977438e-05	5.03626107977438e-05	0	0	0.00135979049153908	0	0	0	5.03626107977438e-05	0	0	0.000201450443190975	0	0	0	0	0	0	0	0	0	0.000100725221595488	0	0	0	0	0	0	0	0.000100725221595488
OTU_145	0.000654713940370669	0	0	0	0	0	0	0	0	0	0	0	0	0	0	0	0	0	0	0	0	0	0	0	0	0	0	0	0	5.03626107977438e-05	0.00115834004834811	5.03626107977438e-05	0	0	0	0	0	0	0	0	0	0	0	0	0	0	0	0	5.03626107977438e-05
OTU_146	0	0	0	0	0	0	0.000906526994359388	0	0	0	0	0	0	0	0	0	0	0	0	0	0	0	0	0	0	0	0	0	0	0	0	0	0	0	0	0	0	0	0	0	0.000100725221595488	0	0	0	0	0	0	0	0
OTU_147	5.03626107977438e-05	5.03626107977438e-05	0	0	0.000201450443190975	0	0	0	0	0	0.000302175664786463	0	0	0	0.000100725221595488	0	0	0	0	0	0	0	0	0	0	0	0	0	0	0	0	0	0	0	5.03626107977438e-05	0	0	0	0	0	0	0	0	0	0	0	0	0	0
OTU_148	0	0	0	0	0	0	0	0	0	0	0	0	0	0	0	0	0	0	0	0	0	0	0	0	0	0	0	0	0.000100725221595488	0	0	0	0	0	0	0	0	0	0	0	0	0	0	0	0.000201450443190975	0	0	0.000100725221595488	0
OTU_149	0	0	0	0	0	0	0	0	0	0	0.000151087832393231	0	0	0	0	0	0	0	0	0	0	0	0	0	0	0	0	0	0	0	0	0	0	0	0	0	0	0	0	0	0	0	0	0	0	0	0	0	0
OTU_15	0.010425060435133	0.00669822723609992	0.00695004029008864	0.034196212731668	5.03626107977438e-05	0	0.0171232876712329	0.0209004834810637	0.022411361804996	0	0.000201450443190975	0	0.00825946817082998	0.0131950040290089	5.03626107977438e-05	0.00629532634971797	0.000100725221595488	0.000906526994359388	0	0.0428585817888799	0.0212026591458501	0.00115834004834811	0	0.000856164383561644	0	0.00392828364222401	0.00226631748589847	0.000352538275584206	0.000100725221595488	0.0151087832393231	0.00669822723609992	0.00196414182111201	0.0056406124093473	0	0	5.03626107977438e-05	0	5.03626107977438e-05	0.0129431909750201	0.0200946817082998	0	0.00181305398871878	0.0193392425463336	0.00196414182111201	0.00745366639806608	0.0780620467365028	0.0008058017727639	0.0136482675261886	0.0151591458501209
OTU_150	5.03626107977438e-05	0	0	0	0	0	0	0	0	0.000302175664786463	0	0	0	0	0	0	0	0	0	0	0	0	0	0	0.000201450443190975	0	5.03626107977438e-05	0	0	0	0	0	0	0	0	0	0	5.03626107977438e-05	0	0	0	0	0	0	0	0	0	0	0
OTU_151	0	0	0	0	0	0	0	0	0	0	0	0	0	0	0	0	0	0.000705076551168413	0	0	0	0	0	0.000201450443190975	0	0	0	0	0	0	0	0	0	0.000100725221595488	0	0	0	0	0	0	0	0	0	0	0	0	0	0	0
OTU_152	0	0	0	0	0	0	0	0	0.000201450443190975	0	0	0	0	0	0	0	0	0	0	0	0	0	0	0	0	0	0	0	0	0	0	0	0	0	0	0	0	0	0	0	0	0	0	0	0	0	0	0	0
OTU_153	0	0	0	0	0	0	5.03626107977438e-05	0	0	0	0	0	0	0	0.000151087832393231	0	0	0	0	0	0	0	0	0	0	0.000100725221595488	0	0	0	0	0	0	0	0	0	0	0.000151087832393231	0	0	0	0	0	0	0	0	0	0	5.03626107977438e-05	5.03626107977438e-05
OTU_154	0	0	5.03626107977438e-05	0	0	0	0	5.03626107977438e-05	5.03626107977438e-05	5.03626107977438e-05	0	0	0	5.03626107977438e-05	0	5.03626107977438e-05	0	0	0.000604351329572925	0.000151087832393231	0	0.000100725221595488	0.000100725221595488	0	0.000201450443190975	0	0	0	5.03626107977438e-05	5.03626107977438e-05	0	0	5.03626107977438e-05	0	0	0	0	5.03626107977438e-05	0	0	0	0	0	0	5.03626107977438e-05	0	0	0	5.03626107977438e-05
OTU_155	0	0	0	0	5.03626107977438e-05	0	0	0	0	0	0	0	0	0	0	0	0	0	0	0	0	0	0	0	0	0	0	0	0	0	0	0	0	0	0	0	0	0	0	0	0	0	0	0	0	0	0	0	0
OTU_156	0	5.03626107977438e-05	0	0	0	0	0	0	0	0	0	0	0	0	5.03626107977438e-05	0	0	0	0	0	0	0	0	0	0	0.000100725221595488	0	0	0	0	0	0	0	0	0	5.03626107977438e-05	0	0	0	0	0	0	0	0	0	0	0	0	0
OTU_157	0	0	0	0	0	0.000100725221595488	0	0	5.03626107977438e-05	0	0	0	0	5.03626107977438e-05	0	0	0	0	0	0	0	0	0	0	0	0	0	0	5.03626107977438e-05	0	0	0	0	0	0	0	0	0	0	0	0	0	0	0	0	0	0	0	0
OTU_158	0	0	0	0	0	0	0	0	0	0	0	0	0	0	0	5.03626107977438e-05	0	0	0	0	0	0	0	0	0	0	0	0	0	0	0	0	0	0	0	0	0	0	0	0	0	0	0	0	0	0	0	0	0
OTU_159	0.00120870265914585	0.00498589846897663	0.00216559226430298	0	0.00307211925866237	0	0.151087832393231	0	0.00256849315068493	0	0.00468372280419017	0.144490330378727	0	0.000251813053988719	0.000251813053988719	0	0.000755439161966156	0.00387792103142627	0	0.000100725221595488	0	0.000906526994359388	0	0.0154613215149073	0	0.000604351329572925	0	0	0.00040290088638195	0	0	0.000453263497179694	0.00201450443190975	0.000201450443190975	0	0.000302175664786463	0.000151087832393231	0.000654713940370669	0.00110797743755036	0.000352538275584206	0.01651893634166	0.000201450443190975	0.000251813053988719	0.000352538275584206	0	0	0.00236704270749396	0.000251813053988719	0
OTU_16	0	0	0	0	0	0	0	0	0	0	0	0	0	0.000705076551168413	0	0	0	0	0	0	0	0	0	0	0	0	0	0	0	0	0	0	0	0	0	0	0	0	0	0	0	0	0	0	0	0	0	0	0
OTU_162	0	0	0	0	0	0	0	0	0.000151087832393231	0	0	0	0	0	0	0	0	0	0	0	0	0	0	0	0	0	0	0	0	0	0	0	0	0	0	0	0	0	0	0	0	0	0	0	0	0	0	0	0
OTU_163	0	0	0	0	0	0	0	0	0.000151087832393231	0	0	0	0	0	0	0	0	0	0	0	0	0	0	0	0	0	0	0	0	0	0	0	0	0	0	0	0	0	0	0	0	0	0	0	0	0	0	0	0
OTU_164	0	0	0	0	0	0	0	0	0	5.03626107977438e-05	0	0	0	0	0	0	0	0	0	0	0	0	0	0	0	0	0	0	0	0	0	0	0	0	5.03626107977438e-05	0	0	0	0	0	0	0	0	0	0	0	0	0	0
OTU_165	0.0354552780016116	0.0558521353746978	0.032433521353747	0.00352538275584206	0.0433118452860596	0	0.208299758259468	5.03626107977438e-05	0.0433622078968574	0.00987107171635778	0.00971998388396455	0.000100725221595488	0.00538879935535858	0.000755439161966156	0.00428082191780822	0.00871273166800967	0.000100725221595488	0.0199435938759065	0	0.000151087832393231	0	0.0221091861402095	0	0.00911563255439162	0	0.0289585012087027	0.152951248992748	0.0872280419016922	0.00649677679290894	0.0187852538275584	0.0258360193392425	0.000956889605157131	0.0150080580177276	0.00226631748589847	0.000352538275584206	0.0105761482675262	0.00186341659951652	0.00302175664786463	0.0147562449637389	0.00271958098307816	0.123992747784045	0.03616035455278	0.0751913779210314	0.00040290088638195	0.0157131345688961	0.0336422240128928	0.0496071716357776	0.0257352941176471	0.00553988718775181
OTU_166	0.08058017727639	0.0588738920225624	0	5.03626107977438e-05	0	0	0	0	0	0	0	0	0.215803787268332	0	5.03626107977438e-05	0	0	0.107977437550363	0	5.03626107977438e-05	0	0	0	0.00332393231265109	0	0	0	0.000302175664786463	0.142173650282031	5.03626107977438e-05	0	0	0	0	0	0	0	0.00720185334407736	0	0	0.0604854955680902	0.0299153908138598	0	0.062298549556809	0	5.03626107977438e-05	0	0	0
OTU_167	0	0	0	0	0	0	0	0	0	0	0	0	0	0	5.03626107977438e-05	0	0	0	0	0	0	0	0	0	0	0	0	0	0	0	0	0	0	0	0	5.03626107977438e-05	0	0	0	0	0	0	0	0	0	0	0	0	0
OTU_168	0	0	0	0	0.015914585012087	0	0	0	0	0	0.0282030620467365	0.000100725221595488	0.0811845286059629	0.000100725221595488	0.0107775987107172	0	0.000705076551168413	0.0024174053182917	0	0	5.03626107977438e-05	0	0	0.0276490733279613	0	0.137892828364222	0	0.00120870265914585	0	0	0	0	0.080781627719581	5.03626107977438e-05	0.00745366639806608	0	0.0096696212731668	0.0170729250604351	0	0.00332393231265109	0	0.0294621273166801	0	0.0738819500402901	0	0	0	5.03626107977438e-05	0.352790088638195
OTU_169	0.076853344077357	0	0.00654713940370669	0.29441982272361	0.0441680096696213	0	5.03626107977438e-05	0	0	0.127971394037067	0.00181305398871878	5.03626107977438e-05	0	0.00156124093473006	5.03626107977438e-05	0.00292103142626914	0.000251813053988719	0.0260374697824335	0.00105761482675262	0.000201450443190975	0	0.0701551168412571	0	0.0160656728444803	0	0.0321313456889605	0.144792506043513	0.0372179693795326	0.103041901692184	0.000100725221595488	0	0.00251813053988719	0.131798952457695	5.03626107977438e-05	0.000553988718775181	0.00992143432715552	0.00171232876712329	0.00166196615632554	0	0	0	0.0143029814665592	5.03626107977438e-05	0.00443190975020145	0.12233078162772	0	0.00941780821917808	0.175765511684126	5.03626107977438e-05
OTU_17	0	0	0	0	0	0	0	0	0	0	0	0	0	0	0	0	0	0	0	0	0	0	0	0	0	0	0	0	0	0	0	0	0	0	0	0	0	0	0	0	0	0	0	0.000755439161966156	0	0	0	0	0
OTU_170	0	0	0	0	0	0	0	0	0	0	0.0297643029814666	0	0	0	0	0	0	0	0	0	0	0	0	0	0	0	0	0	0	0	0	0	0	0	0	0	0	0	0	0	0	0	0	0	0	0	0	0	0
OTU_171	0	0	0.0126410153102337	0	0	0	0.0174758259468171	5.03626107977438e-05	0	0	0	0	0	0	0	0	0	0.00276994359387591	0	0	0	0	0	0	0	0	0	0	0	0	0	0	5.03626107977438e-05	0	0	0	0	5.03626107977438e-05	0	0	0	0.00196414182111201	0	0	0	0	0.00438154713940371	0	0
OTU_172	0.00362610797743755	0.00362610797743755	0.00191377921031426	0	0.00881345688960516	0	0.0377215954875101	0	0.00750402900886382	0.0167707493956487	0.00478444802578566	0	0.0458803384367446	0.00317284448025786	0.00156124093473006	0.000352538275584206	0	0.00372683319903304	0	5.03626107977438e-05	5.03626107977438e-05	0.00125906526994359	0.0355560032232071	0.0152095084609186	0.016317485898469	0.00362610797743755	0	0.00433118452860596	0.0269439967767929	0	0	0.00236704270749396	0.00110797743755036	0.00181305398871878	0.000352538275584206	5.03626107977438e-05	0	0.00166196615632554	0.00115834004834811	0.00387792103142627	0.0236704270749396	0.000705076551168413	0.00292103142626914	0.00307211925866237	0	0	0.00266921837228042	0.0135979049153908	0
OTU_173	0.00261885576148268	0.000251813053988719	0.000302175664786463	0.00166196615632554	0.00201450443190975	0	0.0295124899274778	0	0.0024174053182917	0.0101228847703465	0.000705076551168413	0	0.00181305398871878	0.00176269137792103	0.00256849315068493	5.03626107977438e-05	0	0.0024174053182917	0	0	0	0.000453263497179694	0.0064464141821112	0.00135979049153908	0	0.0048348106365834	0.0127417405318292	0.00100725221595488	0.00649677679290894	0.011784850926672	0.0160656728444803	0.00307211925866237	0.0106265108783239	0.000201450443190975	0.000251813053988719	0.000251813053988719	0	0.000453263497179694	0.00453263497179694	0.00181305398871878	0.0008058017727639	0.000100725221595488	0.0256849315068493	0.00236704270749396	0.00377719580983078	0.0797240128928284	0.000906526994359388	0.0174254633360193	0.0114323126510878
OTU_174	0.00040290088638195	0.00423045930701048	0	0	0.000956889605157131	0	0.0740834004834811	0	0.00584206285253828	0	0.00488517324738114	0	0	5.03626107977438e-05	0.000503626107977438	0.000654713940370669	0	0.00599315068493151	0	0	0	0.000956889605157131	0	0.000352538275584206	0	0.000956889605157131	0.000654713940370669	0.00105761482675262	5.03626107977438e-05	0	0	0	0	5.03626107977438e-05	0	0	5.03626107977438e-05	0	0.00040290088638195	0	0.00297139403706688	0.00110797743755036	0.0133460918614021	0	0	0	0	0	5.03626107977438e-05
OTU_175	0	0	0	0	0.00141015310233683	0	0	0	0	0	0	0	0	0	0	0	0	0	0	0	0	0	0	0	0	0	0	0	0	0	0	0	0	0	0	0	0	0	0	0	0	0	0	0	0	0	0	0	0
OTU_176	0	0	0	0	0	0	0	0	0	0	0	0	0	0	0	0	0	0	0	0	0	0	0	0	0	0	0	0	0	0	0	0	0	0	0	0	0	0	0	0.00392828364222401	0	0	0	0	0	0	0	0	0
OTU_177	0.00498589846897663	0.00276994359387591	0	0	0.00614423851732474	0	0.0174254633360193	0	0.0166196615632554	0.000302175664786463	0.00508662369057212	0	0	0.00196414182111201	0.00246776792908944	0.00231668009669621	0	0.0072522159548751	0	0	5.03626107977438e-05	0.00191377921031426	0	0.0415491539081386	0	0	0	0	0	0	0	0.00176269137792103	0.00463336019339243	0.00231668009669621	0.000251813053988719	0.000755439161966156	5.03626107977438e-05	0	0.0008058017727639	0.00130942788074134	0	0.00191377921031426	0.00785656728444803	0	0	0	0	0.00669822723609992	0
OTU_178	0.0585213537469782	0	0	0	0.0277497985495568	0	0	0	0	0	0.000503626107977438	0	0	0	0.00548952457695407	0	0	0	0.000100725221595488	0.00040290088638195	5.03626107977438e-05	0.190219580983078	0.000352538275584206	0	0	0	0	0	0	0	0	5.03626107977438e-05	0	0	0	0	0	0	0	0.0716659951651894	0	0	0	0	0	0	0	0	0
OTU_179	0.0316780821917808	0	0.0177780016116035	0.0135475423045931	0.00533843674456084	0	0	0.000100725221595488	0	5.03626107977438e-05	0.000956889605157131	0	0	0	0	0.0141015310233683	0	0.0142022562449637	0	0	0	0.00135979049153908	0	0	0	0	0	0.0926672038678485	0	0	0	0	0	0	0	0.0048348106365834	0	0.00216559226430298	0	0	0	0	0	0	0	0	0	0.197874697824335	0
OTU_18	0	0	0	0	0	0	0	0	0	0	0	0	0	0.0153102336825141	0.0103746978243352	0	0.000100725221595488	0	0	0	0	0	0	0	0	0	0	0	0	0	0	0.0131950040290089	0.0120870265914585	0.0158138597904915	0	0	0	0	0	0	0.00971998388396455	0	0	0	0.0140511684125705	0	0	0.0100725221595488	5.03626107977438e-05
OTU_180	0	5.03626107977438e-05	0	0	0	5.03626107977438e-05	0	0	0	0.000100725221595488	0	5.03626107977438e-05	0	0	0	0	0	0	0.00040290088638195	0.000302175664786463	0	0	5.03626107977438e-05	0	5.03626107977438e-05	0	0	0	0	0	0	0	0	0	0	0	0	0	0	5.03626107977438e-05	0	0	0	0	0	0	0	0	5.03626107977438e-05
OTU_181	0	0	0	0	0	0	0	0	0	0	0	0	0	0	0	0	0	0	0	0	0	0	0	0	0	0	0	0.000100725221595488	0	0	0	0	0	0	0	0	0	0	0	0	0	0	0	0	0	0	0	0	0
OTU_182	0	0	0	0	0	0	0	0	0.0652699435938759	0	0.00100725221595488	0	0	0	0	0.0448730862207897	0	0	0	0	0	0	0	0.000553988718775181	0	0.00337429492344883	0	0.010022159548751	5.03626107977438e-05	0	0	0	0	0.000503626107977438	0	0	5.03626107977438e-05	0	0	0.00125906526994359	0	0	0	0	0	0	0.0122884770346495	0.000100725221595488	0
OTU_183	0	0	0	0	0	0	0	0	0	0	0	0	0	0	0	0	0	0	0	0.000201450443190975	0	0	0	0	0	0	0	0	0	0	0	0	0	0	0	0	0	0	0	0	0	0	0	0	0	0	0	0	0
OTU_184	0	0	0	0	0	0	0.000302175664786463	0	0.000705076551168413	0	0.00146051571313457	0	0	0	0.000654713940370669	0	0	5.03626107977438e-05	0	0	5.03626107977438e-05	0	0	5.03626107977438e-05	0	0.000906526994359388	0	0.000100725221595488	5.03626107977438e-05	0.00418009669621273	0.00342465753424658	0.0016116035455278	0.00166196615632554	0	0.0016116035455278	0	0.000201450443190975	0	0.0016116035455278	0.00629532634971797	0.0107272360999194	0	0.00614423851732474	0	0.00120870265914585	0.0292606768734891	0.000604351329572925	0	0.000100725221595488
OTU_185	0	0	0	0	0	0	0	0	0	0	0	0	0	0	0	0	0	0	0	0	0	0.000151087832393231	0	0	0	0	0	0	0	0	0	0	0	0	0	0	0	0	0	0	0	0	0	0	0	0	0	0	0
OTU_186	0.00141015310233683	0	0.00110797743755036	0	0.000302175664786463	0	0.00221595487510073	0	5.03626107977438e-05	0	0.000151087832393231	0	0	0	0.000553988718775181	0.00040290088638195	0	0.000100725221595488	0	0	0	0.00040290088638195	0	0.000503626107977438	0	0.000151087832393231	0	0	0	0	0	0	0.000705076551168413	5.03626107977438e-05	0	0.000151087832393231	0	0	0	0	0	0.000503626107977438	0	5.03626107977438e-05	0	0	0.000705076551168413	0.00171232876712329	0
OTU_187	0	0	0	0	0	0	0	0	0	0	0	0	0	0	0	0	0	0	0	0	0	0	0	0	0	0.000251813053988719	0	0	0	0	0	0	0	0	0	0	0	0	0	0	0	0	0	0	0	0	0	0	0
OTU_188	0.00352538275584206	0.0016116035455278	0.00584206285253828	0	0.00297139403706688	0	0.0131950040290089	0	0.00226631748589847	0	0.00428082191780822	0.00503626107977438	0	0.000302175664786463	0.00135979049153908	0.00201450443190975	0.000151087832393231	0.00100725221595488	0	0	0	0.00110797743755036	0	0.00282030620467365	0	0.000302175664786463	0.00191377921031426	0	0	0	0	0.00040290088638195	0.000352538275584206	0.00040290088638195	0	0.000705076551168413	0	5.03626107977438e-05	0.000302175664786463	0.000302175664786463	0.00271958098307816	0.000705076551168413	0.00372683319903304	0.000453263497179694	0	0	0.000201450443190975	0	0
OTU_189	0.000151087832393231	0.00261885576148268	0.00292103142626914	0	0.000755439161966156	0	0.00720185334407736	0	0.00710112812248187	0	5.03626107977438e-05	0	0	5.03626107977438e-05	5.03626107977438e-05	0.000201450443190975	0	0.000100725221595488	0	0	0	0.000553988718775181	0	0	0	0.000100725221595488	0.00377719580983078	0.00115834004834811	0	0	0.00312248186946011	0	0.000100725221595488	0	0	0	0	5.03626107977438e-05	0	5.03626107977438e-05	0.000705076551168413	0.000100725221595488	0.000201450443190975	0	0	0	0	0	0.00141015310233683
OTU_19	0	0	0	0	0	0	0	0	0.000201450443190975	0	5.03626107977438e-05	0	0	0	0	0	0	0	0	0	0	0	0	0	0	0	0	0	0	0	0	0	0	0	0	0	0	0	0	0	0	0	0	0	0	0	0	0	0
OTU_190	0.0024174053182917	0.0119359387590653	0.000553988718775181	0	0.000856164383561644	0	0	0	0	0	5.03626107977438e-05	0	0	0	0.00221595487510073	0	0	0.000100725221595488	0	0	0	0	0	0.000100725221595488	0	0	0.00861200644641418	0.00166196615632554	0	0	0	0	0	0	0	0	0.000100725221595488	0	0.00040290088638195	0	0.015914585012087	0	0.0240733279613215	0	0	0	0	0	0
OTU_191	0	0	0	0	0	0	0	0	0	0	0	0	0	5.03626107977438e-05	0.0117344883158743	0	0	0	0	0	0	0	0	0	0	0	0	0	0	0	0	5.03626107977438e-05	5.03626107977438e-05	0	0	0	5.03626107977438e-05	0	0	0.000201450443190975	0	0	0.315672844480258	0	0	0	0	0	0
OTU_192	0	0	0	0	0	0	0	0	0	0	0	0	0	0	0	0	0	0	0	0	0	0	0	0	0	0	0	0	0	0	0	0	0	0	0	0	0	0	0	0.000100725221595488	0	0	0	0	0	0	0	0	0
OTU_193	0.00337429492344883	0.00297139403706688	0	0	0.00171232876712329	0	0	0	0.00372683319903304	0	0.00266921837228042	0	0	0	0.000352538275584206	0.000302175664786463	0	0.00820910556003223	0	0	0	0.000201450443190975	0	0.00553988718775181	0	0.00171232876712329	0	0	0	0	0	0	0.00181305398871878	0.00181305398871878	0	0.000906526994359388	0.000100725221595488	0	0	0	0	0.00141015310233683	0	0	0	0	0	0.00332393231265109	0
OTU_194	5.03626107977438e-05	0	0	0	0.000302175664786463	0	0.00523771152296535	0	0.000100725221595488	0	5.03626107977438e-05	0	0	0	0	0	0	5.03626107977438e-05	0	0	0	0.000302175664786463	0	0.000604351329572925	0	0.000100725221595488	0	0	0	0	0	0	5.03626107977438e-05	0	0	0	0	0	0	5.03626107977438e-05	0	0	0.000251813053988719	0	0	0	0	0.000201450443190975	0
OTU_196	0.00317284448025786	0.0377215954875101	0	0.00891418211120064	0.0226128122481869	0	0.00412973408541499	0	0.00619460112812248	0	0.0390310233682514	5.03626107977438e-05	0.0360596293311845	0.00362610797743755	0.00307211925866237	0.000302175664786463	0	0.00941780821917808	0	0	0	0.008058017727639	0	0.00810838033843674	0	0.00130942788074134	0	0.0166700241740532	0.0389302981466559	0	0	0.00261885576148268	0	0.00120870265914585	0.000100725221595488	0.000201450443190975	0.000906526994359388	0	0	0.00302175664786463	0	0.00176269137792103	0.00352538275584206	0.00211522965350524	0	0	0.00186341659951652	0.00357574536663981	0.00584206285253828
OTU_197	0	0	0	0	0	0	0	0	0	0	0	0	0	0	0	0	0	0	0	0	0	0	0	0	0	0	0	0	0	0	0	0	5.03626107977438e-05	0	0	0	0	0	0	0	0	0	0	0	0	0	0	0	0
OTU_198	0	0	0	0	0	0	0	0	0	5.03626107977438e-05	0	0	0	0	0	0	0	0	0	0.000100725221595488	0	0	0	0	0	0	0	0	0	0	0	0	0	0	0	0	0	0	0	0	0	0	0	0	0	0	0	0	0
OTU_199	0	0	0	0	0	0	0	0	0	0	0.000100725221595488	0	0	0	0	0	0	0	0	0	0	0	0	0	0	0	0	0	0	0	0	0	0	0	0	0	0	0	0	0	0	0	0	0	0	0	0	0	0
OTU_2	5.03626107977438e-05	5.03626107977438e-05	0.000151087832393231	0.00412973408541499	0.00836019339242546	0.0966458501208703	0	0.0118855761482675	0	0.00040290088638195	0.00659750201450443	0.0212530217566479	0.00226631748589847	0.00191377921031426	0.00362610797743755	0.00528807413376309	0.000100725221595488	0.000755439161966156	0.0209508460918614	0.0109286865431104	0.00498589846897663	0.000956889605157131	0.0936744560838034	0.00100725221595488	0.132101128122482	0.000151087832393231	0.000100725221595488	0	0.00231668009669621	0.00352538275584206	0.00125906526994359	0	0	0	0.000503626107977438	0.000705076551168413	0.00191377921031426	0.00553988718775181	0	0.000201450443190975	5.03626107977438e-05	0.000302175664786463	0.00040290088638195	0	0.000654713940370669	0.0230157131345689	0.000302175664786463	0.000352538275584206	0
OTU_20	0	0	0	0	0	0	0	0	0	0	0.0141015310233683	0	0	0	0	0	5.03626107977438e-05	0.0278001611603546	0	0	0	0	0	0	0	0	0	0	0	0	0	0	0	0	0	0	0	0	0	0.0368654311039484	0	0	0	0	0	0	0	0	0
OTU_200	0	0	0	0	0	0	0	0	0	0	0	0	0	0	0	0	0	0	0	0	0	0	0	0	0	0	0	0	0	0	0	0	0.000151087832393231	0	0	0	0	0	0	0	0	0	0	0	0	0	0	0	0
OTU_201	0.000151087832393231	0	0.000201450443190975	0	0	0	0	0	0	0	0.000352538275584206	0	0	0	0.00125906526994359	0	0	0	0	0	0	0	0	0	0	5.03626107977438e-05	0	0	0	0	0	0.000151087832393231	0	0	0	0	0	0	0	0	0	0	0	0	0	0	0	0	0
OTU_202	0	0	0	0	0	0	0	0	0	0	0	0.0259871071716358	5.03626107977438e-05	0	0	0	0	0	0	0	0	0	0	0	0	0	0	0	0	0	0	0	0	0	0	0	0	0	0	0	0	0	0	0	0	0	0	0	0
OTU_203	0	0	0	0	0.00287066881547139	0	0	0	0	0	0	0	0	0	0	0	0	0.00674858984689766	0	0	0	0	0	0	0	0	0	0	0	0	0	0	0	0	0	0	0	0	0	0	0	0	0	0	0	0	0	0	0
OTU_204	0	0.00297139403706688	0.00186341659951652	0	0	0	0	0	0.00271958098307816	0	0	0	0	0.000352538275584206	0.000151087832393231	0	0	0.00201450443190975	0	0	0	5.03626107977438e-05	0	0	0	0.00307211925866237	0	0.00800765511684126	0	0	0	0	0	0	0	0.000201450443190975	0	0	0	0	0	0.000453263497179694	0	0	0	0	0.00040290088638195	0.000251813053988719	0
OTU_205	0	0	0	0	0	0	0	0	0.0210012087026591	0	0	0	0	0	0	0	0	0	0	0	0	0.000201450443190975	0	0	0	0	0	0	0	0	0	0	0	0	0	0	0.000251813053988719	0	0	0	0	0	0	0	0	0	0	0	0
OTU_206	0	0	0	0	0	0	0	0	5.03626107977438e-05	0	0	0	0	0	0	0	0	0	0	0	0	0	0	0.000100725221595488	0	0	0.00211522965350524	0.0110294117647059	0	0	0	0	0	0	0	0	0	0	0	0	0	0	0	0	0	0	0	0	0
OTU_207	0.00287066881547139	0.00604351329572925	0.00473408541498791	0.0032232070910556	0.00387792103142627	0	0.00377719580983078	0.0244258662369057	0.0168714746172442	0.00418009669621273	0.00135979049153908	0	0.0146051571313457	0.000604351329572925	0.00166196615632554	0.00130942788074134	0	0.00604351329572925	0	0	0.000100725221595488	0.00282030620467365	0.00110797743755036	0.00523771152296535	0	0.00216559226430298	0.0192385173247381	0.025936744560838	0.000956889605157131	0.00337429492344883	0.0265914585012087	0.00226631748589847	0.00146051571313457	5.03626107977438e-05	0.000654713940370669	0.000302175664786463	0.00171232876712329	0.000705076551168413	0.00246776792908944	0.00191377921031426	0.00543916196615633	0.00105761482675262	0.00589242546333602	0.000352538275584206	0.00206486704270749	0.0281526994359388	0.00513698630136986	0.00110797743755036	0.00664786462530218
OTU_208	0.000553988718775181	0	0.000856164383561644	0	0	0	0	0	0	0	0.000201450443190975	0	0	5.03626107977438e-05	0.000151087832393231	0.000251813053988719	0	0	0	0	0	0	0	0.000151087832393231	0	0	0	0	0	0	0	0	0.000553988718775181	0	0	0	5.03626107977438e-05	0	0	0	0	0	0.000654713940370669	0	0	0	0	0	0
OTU_209	0.000201450443190975	0	0.000604351329572925	0	0.000201450443190975	0	0	0	0	0	0.00040290088638195	0	0	0	0.000100725221595488	0	0	0.000201450443190975	0	0	0	0.000100725221595488	0	0.000705076551168413	0	0	0.000604351329572925	0	0	0	0	0	0	0	0	0	0	0	0	0	0	0	0	5.03626107977438e-05	0	0	0	0	0
OTU_21	0	0	0	0	0	0	0	0	0	0	0.000755439161966156	0	0	0.000100725221595488	0.0175261885576148	0	0	0.00533843674456084	0	0	0	0	0	0.00745366639806608	0	0	0	0	0	0	0	0	0	0.0056406124093473	0.0008058017727639	0	0	0	0	0.0174254633360193	0	0	0	0	0	0	0	0	0
OTU_210	0.000151087832393231	0	0.000251813053988719	0	0	0	0.00115834004834811	0	0	0	0.000352538275584206	0	0	0	0	0	0	0	0	0	0	0.000151087832393231	0	0	0	0.000151087832393231	0.000302175664786463	0	0	0	0	5.03626107977438e-05	0	0	0	0	0	0	0	0.000100725221595488	0	5.03626107977438e-05	0.00115834004834811	0	0	0	0	0	0.000151087832393231
OTU_211	0	0	0	0	0	0	0	0	0	0	0	0.00770547945205479	0	0	0	0	0	0	0	0	0	0	0	0	0	0	0	0	0	0	0	0	0	0	0	0	0	0	0	0	0	0	0	0	0	0	0	0	0
OTU_212	0	0	0	0	0	0	0	0	0	0	0	0	0	0	0	0	0	0.000604351329572925	0	0	0	0	0	0.00226631748589847	0	0	0	0	0	0	0	0	0	0.000100725221595488	0	0	0	0	0	0	0	0	0	0	0	0	0	0	0
OTU_213	0	0	0	0	0	0	0	0	0	0	0.00634568896051571	0	0	0	0	0	0	0	0	0	0	0	0	0	0	0	0	5.03626107977438e-05	0	0	0	0	0	0	0	0	0	0	0	0	0	0	0	0	0	0	0	0	0
OTU_214	5.03626107977438e-05	0	0.0008058017727639	0.000151087832393231	5.03626107977438e-05	0	0	0	0	0	0	0	0.000100725221595488	0	0.000201450443190975	0.000151087832393231	0	0.000100725221595488	0	0	0	0	0.000100725221595488	0	0	0.000100725221595488	0	0.000352538275584206	0	0	0.00508662369057212	0.000251813053988719	0	5.03626107977438e-05	0	0	0	0	0.000151087832393231	0.000201450443190975	0.000151087832393231	0	0	0	0.000352538275584206	0	0	0	0
OTU_215	0	0	0	0	0	0	0	0	0	0	0	0	0	0	0	0	0	0.00040290088638195	0	0	0	0	0	0	0	0	0	0	0	0	0	5.03626107977438e-05	0	0	0	0	5.03626107977438e-05	0	0	0	0	0	0	0	0	0	0	0	0
OTU_216	0	0	0	0	0	0	0	0	0	0	0	0.00216559226430298	0	0	0	0	0	0	0	0	0	0	0	0	0	0	0	0	0	0	0	0	0	0	0	0	0	0	0	0	0	0	0	0	0	0	0	0	0
OTU_217	5.03626107977438e-05	0	0	0	0	0	0	0	0	0.000251813053988719	0.000151087832393231	0	0	0	0	0	0	5.03626107977438e-05	0	0	0	0	0	0.000151087832393231	0	0	0.00357574536663981	0.00040290088638195	0	0	0.000352538275584206	0	0	0	0	0	0	0	0.000100725221595488	0	0	0	5.03626107977438e-05	0	0	0	0	5.03626107977438e-05	0.000553988718775181
OTU_218	0	0	0	0	0	0	0	0	0	0	0	0.00211522965350524	0	0	0	0	0	0	0.000553988718775181	5.03626107977438e-05	0	0	0	0	0	0	0	0	0	0	0	0	0	0	0	0	0	0	0	0	0	0	0	0	0	0	0	0	0
OTU_219	0.000453263497179694	0.0129431909750201	0	0.00433118452860596	0	0	0	0	0	0	0	0	0	0	0	0	0	0	0	0	0	0	0	5.03626107977438e-05	0	0	0	0.00246776792908944	0	0	0	5.03626107977438e-05	0	0	0	0.000201450443190975	0	0	0.00186341659951652	0.00125906526994359	0	0	0	0	0	0	0.000906526994359388	0	0.00468372280419017
OTU_22	0	0	0	0	0	0	0	0	0	0	0.00282030620467365	0	0	0	0.000906526994359388	0	0	0.0048348106365834	0	0	0	0	0	0	0	0	0	0	0	0	0	0	0	0	0	0	0	0	0	0	0	0	0	0	0	0	0.0117344883158743	0	0
OTU_220	0	0	0	0	0	0	0	0	0	0	0	0	0	0	0	0	0	0	0	0	0	0	0	0	0	0	0	0	0	0	0	0	0	0	0.000151087832393231	0	0	0	0	0	0	0	0	0	0	0	0	0.00236704270749396	0
OTU_221	0	0	0	0	0	0	0	0	0	0	0	0	0	0	0	0	0	0	0	0	0	0	0	0	0	0	0.00186341659951652	0	0	0	0	0	0	0	0	0	0	0	0	0	0	0	0	0	0	0	0	0	0
OTU_222	0.00271958098307816	0.00337429492344883	0.00674858984689766	0.00226631748589847	0.00216559226430298	5.03626107977438e-05	0.0168714746172442	5.03626107977438e-05	0.00795729250604351	0.0387288477034649	0.00941780821917808	0	0.0715149073327961	0.00216559226430298	0.00125906526994359	5.03626107977438e-05	5.03626107977438e-05	0.00498589846897663	0	0	0.113265511684126	0.00211522965350524	0.00659750201450443	0.000856164383561644	0	0.00231668009669621	0.00518734891216761	0.00624496373892023	0.0040290088638195	0.00191377921031426	0.000151087832393231	0.00141015310233683	0.000604351329572925	0.00533843674456084	0	0.000251813053988719	5.03626107977438e-05	0.000302175664786463	0.00740330378726833	0.000654713940370669	0.00987107171635778	0.00423045930701048	0.0245265914585012	0.00146051571313457	0	0.0838537469782434	0.00146051571313457	0.00110797743755036	0.02633964544722
OTU_223	0	0	0	0	0	0	0	0	0	0	0.000100725221595488	0	0	5.03626107977438e-05	0.000100725221595488	0	0	0.000251813053988719	0	0	0	0	0	5.03626107977438e-05	0	0	0	0	0	0	0	0.00105761482675262	0	0.000503626107977438	0.000201450443190975	0	0	0.000100725221595488	0	0.000100725221595488	0	0	0	0.000302175664786463	0	0	0	0	0
OTU_224	0	5.03626107977438e-05	0	0	0	0	0	0	0	0	0	0	0	0	0	0	5.03626107977438e-05	0	0.000755439161966156	0	0	0	5.03626107977438e-05	0	0	0	0	0	0	0	0	0	0	0	0	0	0	0	0	0	0	0	0	0	0	0	5.03626107977438e-05	0	0
OTU_225	0	0	5.03626107977438e-05	0	0	0	0	0	0	0	0	0	0	0	0	0	0	0	0.00040290088638195	0	0	0	0	0	0	0	0	0	0	0	0	0	0	0	0	0	0	0	0	0	0	0	0	0	0	0	0	0	0
OTU_226	0	0	0	0	0	0	0	0	0	0	0	0	0	0	0	0	0	0	0	0	0	0	0	0	0	0	0.000100725221595488	0	0	0	5.03626107977438e-05	0	0	0	0	0	0	0	0	0	0.00040290088638195	0	5.03626107977438e-05	0	0	0	0	0	0.000151087832393231
OTU_227	0	0	0	0	0	0	0	0	0	0	0	0.000856164383561644	0	0	0	0	0	0	0	0	0	0	0	0	0	0	0	0	0	0	0	0	0	0	0	0	0	0	0	0	0	0	0	0	0	0	0	0	0
OTU_228	0	0	0	0	0	0	0	0	0	0	0.000151087832393231	0	0	0	0	0	0	0	0	0	0	0.000201450443190975	0	5.03626107977438e-05	0	0	0	0	0	0	0	0	0	0	0	0	0	0	0	0	0	0	0	0	0	0	0	0	0
OTU_229	0	5.03626107977438e-05	0	0.000100725221595488	5.03626107977438e-05	0	0	0.000654713940370669	0.000100725221595488	0	0	0	0	0	0	0	0	0	0	0	0.000100725221595488	0	0	0	0	5.03626107977438e-05	0	0	0	0	0.000352538275584206	0	0	0	0	0	0	0	0	0	0	0	0	0	5.03626107977438e-05	0	5.03626107977438e-05	0	0
OTU_23	0	0	5.03626107977438e-05	0	0	0	0	0	0	0	5.03626107977438e-05	0	0	0	0	0	0	0	0	0	0	0	0	0	0	0	0	0	0	0	0	0	0	0	0	0	0	0	0	0	0	0	0	0	0	0	0	0	0
OTU_230	0	0	5.03626107977438e-05	0	0	0	0	0.000553988718775181	0	0.000856164383561644	0	0	0	0	0	0	0	0	0	0	0	0.000100725221595488	0	0.000755439161966156	0	0	0.000251813053988719	0	5.03626107977438e-05	0	0	0	0	0	0	0	0	0	0	0	0	0	0	0	0	5.03626107977438e-05	0	0	0
OTU_231	0	0	0	0	0	0	0	0	0	0	0	0	0	0	0	0	0	0	0	0	0	0	0	0.000251813053988719	0	0	0	0	0	0	0	0	0	0	0	0	0	0	0	0	0	0	0	0	0	0	0	0	0
OTU_232	0	0	0	0	0	0	0	0	0	0	0	0	0	0	0	0	0	0	0	0	0	0	0	0	0	0	0	0	0	0	0	0	0.000453263497179694	0	0	0	0	0	0	0	0	0.000201450443190975	0	0	0	0	0	0	0
OTU_233	0	0	0	0	0	0	0	0	0	0	5.03626107977438e-05	0	0	0	0	0	0	0	0	0	0	5.03626107977438e-05	0	0	0	0	0	0	0	0	0	0	0	0	0	0	0	0	0	0	0	0	0	0	0	0	0	0	0
OTU_234	0	0	0	0	0	0	0	0.000151087832393231	0	0	0	0	0	0	0	0	0	0	0	0	0	0	0	0	0	0	0	0	0	0	0	0	0	0	0	0	0	0	0	0	0	0	0	0	0	0	0	0	0
OTU_235	0	0.00135979049153908	0	0	0.00634568896051571	0	0	0	0	0	0.000705076551168413	0	0	0	0	0	0	5.03626107977438e-05	0	0	0	0	0	5.03626107977438e-05	0	0.0128928283642224	0	0.0143029814665592	0	0	0	0	0.0162167606768735	0	0.000251813053988719	0.00317284448025786	0.000151087832393231	5.03626107977438e-05	0	0.000705076551168413	0	0.00216559226430298	0	0.00156124093473006	0	0	0	0	0
OTU_236	0	0.00468372280419017	0.00191377921031426	0	0.00579170024174053	0	0.00312248186946011	0	0.000755439161966156	0	0.00382755842062853	0.0441680096696213	0.000856164383561644	5.03626107977438e-05	0.00120870265914585	0.00151087832393231	0	0.00387792103142627	0	0	0	0.00327356970185334	0	0.0112308622078969	0	5.03626107977438e-05	0.00100725221595488	0.000956889605157131	0	0	0	5.03626107977438e-05	0	0.000100725221595488	0.000151087832393231	0.000151087832393231	0.000201450443190975	0	0	0	0	0.000352538275584206	0.000201450443190975	0.000151087832393231	0	0.000151087832393231	0.00151087832393231	0.000302175664786463	0
OTU_237	0	0	0	0	0	0	0	0	0.000553988718775181	0	0	0	0	0	0	0	0	0	0	0	0	0	0	0	0	0	0	0	0	0	0	0	0	0	0	0	0	0	0	0	0	0	0	0	0	0	0	0	0
OTU_238	0	0	0	0	0	0	0	0	0	0	0	0.000956889605157131	0	0	0	0	0	0	0	0	0	0	0	0	0	0	0	0	0	0	0	0	0	0	0	0	0	0	0	0	0	0	0	0	0	0	0	0	0
OTU_239	0	0	0	0	0	0	0	0	0.000352538275584206	0	0	0	0	0	0	0	0	0	0	0	0	0	0	0	0	0	0	0	0	0	0	0	0	0	0	0	0	0	0	0	0	0	0	0	0	0	0	0	0
OTU_24	0	0	0	0	0	0	0.000100725221595488	0.000100725221595488	5.03626107977438e-05	0	0.0156627719580983	5.03626107977438e-05	0	0.403051974214343	0.292153505237711	0	0.000302175664786463	0.199385576148268	0	0.000302175664786463	0	0	0	0.00639605157131346	0	0	0.000151087832393231	0	5.03626107977438e-05	5.03626107977438e-05	0.000302175664786463	0.567334810636583	0.000100725221595488	0.586069701853344	0.770497582594682	0	0.124798549556809	0.0933722804190169	0.000151087832393231	0.504885173247381	0	0.000100725221595488	5.03626107977438e-05	0.285858178887994	0.000151087832393231	5.03626107977438e-05	5.03626107977438e-05	0	0
OTU_240	0	0	0	0	0	0	0	0	0	0	0	0	0	0	0.000100725221595488	0	0	0.000553988718775181	0	0	0	0	0	0	0	0	0	0	0	0	0	5.03626107977438e-05	0	0	0	0	0	0	0	0	0	0	0	0.000100725221595488	0	0	0	0	0
OTU_241	0.000553988718775181	0	0	0	0.000503626107977438	0	0	0	0	0	0	0	0	0	0	0	0	0	0	0	0	0.000352538275584206	0	0	0	0	0	0	0	0	0	0	0	0	0	0	0	0	0	0	0	0	0	0	0	0	0	0	0
OTU_242	0	0	0	0	0	0	0	0	0	0	0	0	0.000100725221595488	0	0	0	0	0	0	0	0	0	0	0	0	0	0	0	0	0	0	0	0	0	0	0	0	0	0	0	0	0	0	0	0	0	0	0	0
OTU_243	0	0	0	0	0	0	0	0	0	0	0	0	0	0	0	0.000201450443190975	0	0	0	0	0	0	0	0	0	0	0	0	0	0	0	0	0	0	0	0	0	0	0	0	0	0	0	0	0	0	0	0	0
OTU_244	0	0	0	0	0	0	0	0	0.000503626107977438	0	0	0	0	0	0	0	0	0	0	0	0	0	0	0	0	0	0	0	0	0	0	0	0	0	0	0	0	0	0	0	0	0	0	0	0	0	0	0	0
OTU_245	5.03626107977438e-05	0	0	0	0	0	0	0	0.000352538275584206	0	0	0	0	0	0	0	0	0	0	0	0	5.03626107977438e-05	0	0	0	0	0	0	5.03626107977438e-05	0	0	0	0	0	0.000151087832393231	0	0	0	0	0	0	0	0	0	0	0	0	0	0
OTU_246	0	0	0	0	0	0	0	0	0	0	0	0	0	0	5.03626107977438e-05	0	0	0	0	0	0	0	0	0	0	0	0	0	5.03626107977438e-05	0	0	0	0	0	0	0	0	0	0	0.00181305398871878	0	0	0	0	0	0	0	0	0
OTU_247	0	5.03626107977438e-05	0	0	0	0	0	0	0	0	0	0	0	0	0	0	0	0	0	0	0	0	0	0	0	0	0	0	0	0	0	0	0	0	0	0	0	0	0	0	0	0	0	0	0	0	0	5.03626107977438e-05	0
OTU_249	0.000201450443190975	0	0	0	5.03626107977438e-05	0	0	0	0	0	0	0	0	0	0	0	0	0	0	0	0	5.03626107977438e-05	0	0	0	0	0	0	0	0	0	0	0	0	0	0	0	0	0	0	0	0	0	0	0	0	0	0	0
OTU_25	0.000503626107977438	0.00130942788074134	5.03626107977438e-05	0.000100725221595488	0	0.000201450443190975	0	0.00115834004834811	5.03626107977438e-05	0	0.000755439161966156	0	0.00040290088638195	0.000956889605157131	0	0.000856164383561644	0	0.00649677679290894	0	0.000100725221595488	0	0.00548952457695407	0	0	0.000352538275584206	0.000100725221595488	0	0	0.000151087832393231	0.00221595487510073	0.000755439161966156	0	0	0.000151087832393231	0	0	0.0131950040290089	0.0111301369863014	0	0.00151087832393231	0	0.00438154713940371	0.000201450443190975	0.000100725221595488	0.000503626107977438	0.00040290088638195	0.000453263497179694	0.000100725221595488	0
OTU_250	0	0	0	0	0	0	0.000352538275584206	0	0	0	0	0	0	0	0	0	0	0	0	0	0	0	0	0	0	0	0	0	0	0	0	0	0	0	0	0	0	0	0	0	0	0	0	0	0	0	0	0	0
OTU_251	5.03626107977438e-05	5.03626107977438e-05	0	0	0	0	0	0	5.03626107977438e-05	0	0	0	0	0	0	0	0	0	0	0	0	0	0	5.03626107977438e-05	0	0	0	0	0	0	0	0	0	0	0	0	0	0	0	0	0	5.03626107977438e-05	0	0	0	0	0	0.000100725221595488	0
OTU_252	0	0	0	0	0	0	0	0	0	0	0	0	0	0	0	0	0	0	0	0	0	0	0	0	0	0	0	0	0	0	0	0	0	0	0	0	0	0	0	0	0	0	0	0.000151087832393231	0	0	0	0	0
OTU_253	0	5.03626107977438e-05	0	0	0	0	0	0	0	0	0	0	0	0	0	0	0	0	0	0	0	0	0	0	0	5.03626107977438e-05	0	0	0	0	0	0	0	0	0	0	0	0	0	0	0	5.03626107977438e-05	0	0	0	0	0	0	0
OTU_254	0	0	0	0	0	0	0	0	0	0	0	0	0	0	5.03626107977438e-05	0	0	0	0	0	0	0	0	0	0	0	5.03626107977438e-05	0	0	0	0	0	0	0	0	0	0	0	0	0	0	0	0	0	0	0	0	0	0
OTU_255	0.000100725221595488	0	0	0.000201450443190975	0.000151087832393231	0	0	0	5.03626107977438e-05	0.000100725221595488	0	0	0	0	0	0	0	0	0	0	0	0	0	0	0	0	5.03626107977438e-05	0	0	0	0	0	0	0	0	0	0	0	0	0	0	0	0	0	5.03626107977438e-05	0	0	0.000151087832393231	0
OTU_256	0	0	0	0	0	0	0	0	0	0	0.000100725221595488	0	0	0	0	0	0	0	0	0	0	0	0	0	0	0	0	0	0	0	0	0	0	0	0	0	0	0	0	0	0	0	0	0	0	0	0	0	0
OTU_257	0	0	0	0	0	0	0	0	0	0	5.03626107977438e-05	0	0	0	0	0	0	0	0	0	0	0	0	0	0	0	0	0	0	0	0	0	0	0	0	0	0	0	0	0	0	0	0	0	0	0	0	0	0
OTU_258	0	0	0	0	0	0	0	0	0	0	0	0	0	5.03626107977438e-05	0.00992143432715552	0	0	0	0	0	0	0	0	0	0	0	0	0	0	0	0	0	0	0	0	0	0	0	0	0	0	0	0	0	0	0	0	0	0
OTU_259	5.03626107977438e-05	0	0	0	0	0	0	0	0	0	0	0	0	0	0	0	0	0	0	0	0	0	0	0	0	0	0	0	0	0	0	0	0	0	0	0	0	0	0	0	0	0	0	0	0	0	0	0	0
OTU_26	0	0	0	0	0	0	0	0	0	0	0	0	0	0	0.00508662369057212	0	0	0	0	0	0	0	0	0.00211522965350524	0	0	0	0	0	0	0	0	0	0	0	0	0	0	0	0	0	0.000251813053988719	0	0	0	0	0	0.00171232876712329	0
OTU_260	0	0.000100725221595488	0	0	0	0	0	0	0	0	0	0	0	0	0	0	0	0	0	5.03626107977438e-05	0	0	0	0	0	0	0	0	0	0	0	0	0	0	0	0	0	0	0	0	0	0	0	0	0	0	0	0	0
OTU_261	0	0.000100725221595488	0.000201450443190975	0	0	0	0	0	0	0	0	0	0	0	0	0	0	0	0	0	0	0	0	0	0	0	0.000151087832393231	5.03626107977438e-05	0	0	0	0	0	0	0	0	0	0	0	0	5.03626107977438e-05	0	0	0	0	0	0	0	0
OTU_262	0	0	0	0	0	0	0	0	0	0	0	0	0	0	0	0	0	0	0	0	0	0	0	0	0	0	0	0	0	0	0	0	0.000151087832393231	0	0	0	0	0	0	0	0	0	0	0	0	0	0	0.000100725221595488	0
OTU_263	0	0	0	0	0	0	0.000251813053988719	0	0	0	0	0	0	0	0	0	0	0	0	0	0	0	0	0	0	0	0	0	0	0	0	0	0	0	0	0	0	0	0	0	0	0	0	0	0	0	0	0	0
OTU_264	0	0	0	0	0	0	0	0	0.000201450443190975	0	0	0	0	0	0	0	0	0	0	0	0	0	0	0	0	0	0	0	0	0	0	0	0	0	0	0	0	0	0	0	0	0	0	0	0	0	0	0	0
OTU_265	0	5.03626107977438e-05	0	0	0	0	0	0	0	0	0	0	0	0	0	0	0	0	0	0	0	0	0	0	0	5.03626107977438e-05	0	5.03626107977438e-05	0	0	0	0	0	0	0	0	0	0	0	0	0	0	0	0	0	0	0	0	0
OTU_266	0	0	0	5.03626107977438e-05	0	0	0	0	0	0.000553988718775181	0	0	0	0	0	0	0	0	0	0	0	0	0	0.000201450443190975	0	0	0.000856164383561644	0	0.000100725221595488	0	0	0	0	0	0	0	0	0	0	0	0	0	0	0	0	0	0	0	0
OTU_267	0	0	0	0	0	0	0	0	0	5.03626107977438e-05	0	0	0	0	0	0	0	0	0	0	0	0	0	0	0	0	0.000201450443190975	0	0	0	0	0	0	0	0	0	0	0	0	0	0	0	0	0	0	0	0	0	0
OTU_268	0	0	0	0	0	0	0	0	0	0	0	0	0	0	0	0	0	0	0	0	0	0	0	0	0	0	0	5.03626107977438e-05	0	0	0	0	0	0	0	0	0	0	0	0	0	0	0	0	0	0	0	5.03626107977438e-05	0
OTU_269	0	0	0	0	0	0	0	0	0	0	0	0	0	0	0	0	0	0	0	0	0	0	0	0	0	0	0	0.00181305398871878	0	0	0	0	0	0	0	0	0	0	0	0	0	0	0	0	0	0	0	0.000201450443190975	0
OTU_27	0	0	0	0	0	0	0.00377719580983078	0.00407937147461724	0	0	0	0	0	0	0	0.0284548751007252	0	0	0	0	0	0	0	0.00659750201450443	0	0.00100725221595488	0.00327356970185334	0.000100725221595488	0	0.00352538275584206	0	0.000100725221595488	0.00674858984689766	0	0	0	5.03626107977438e-05	0.000201450443190975	0	0.000604351329572925	0.00695004029008864	0.00196414182111201	0	0.00362610797743755	0.00226631748589847	0	5.03626107977438e-05	0.026138195004029	0
OTU_270	0	0	0	0.000251813053988719	5.03626107977438e-05	0	5.03626107977438e-05	0	0	5.03626107977438e-05	0	0	0	0	0	0	0	0	0	0	0	0	0	5.03626107977438e-05	0	0	0	5.03626107977438e-05	0	0	5.03626107977438e-05	0	0	0	0	0	0	0	0	0	0	0	0	0	0	0	0	0	0
OTU_271	0.000100725221595488	0.000302175664786463	5.03626107977438e-05	0.000251813053988719	0	0	0	0	0	0	0	0	0	0	0	0	0	5.03626107977438e-05	0	0	0	0	0	0	0	0	0.000151087832393231	0	0.000100725221595488	0	0	0	0	0	0	0	0	0	0	0	0	0	0	0	0.000151087832393231	0	0	0.000100725221595488	0
OTU_272	0	0	0	0	0	0	0	0	0	0	0	0	0	0	0	0	0	0	0	0	0	0	0	0	0	0	0	0	0	0	0.000201450443190975	0	0	0	0	0	0	0	0	0	0	0	0	0	0	0	0	0	0
OTU_273	0	0	0	0	0	0	0	0	0	0	0	0	0	0	0.000100725221595488	0	0	0	0	0	0	0	0	0	0	0	0	0	0	0	0	0	0	0.000100725221595488	0	0	0	0	0	0	0	0	0	0.000100725221595488	0	0	0	0	0
OTU_274	0	0	0	0	0	0	0	0	0	0	0.000100725221595488	0	0	5.03626107977438e-05	0.000151087832393231	0	0	5.03626107977438e-05	0	0	0	0	0	0	0	0	0	0	0	0	0	0	0	0.000755439161966156	0	0	0.000100725221595488	0.000151087832393231	0	5.03626107977438e-05	0	0	0	0.000251813053988719	0	0	0	0	0
OTU_275	0	0	0	0	0	0	0	0	0	0	0	0	0	5.03626107977438e-05	5.03626107977438e-05	0	0	0	0	0	0	0	0	0	0	0	0	0	0	0	0	0	0	0.000100725221595488	0	0	0	0	0	0	0	0	0	5.03626107977438e-05	0	0	0	0	0
OTU_276	0	0	0	0	0	0	0	0	0	0	0	0	0	0	0	0	0	5.03626107977438e-05	0	0	0	0	0	0	0	0	0	0	0	0	0	5.03626107977438e-05	0	5.03626107977438e-05	0	0	0	0	0	0	0	0	0	0	0	0	0	0	0
OTU_277	0	0	0	0	0	0	0	0	0	0	0	0	0	0	0	0	0	0	0	0	0	0	0	0	0	0	0	0	0	0	0	0	0	0.000151087832393231	0	0	0	0	0	0.000100725221595488	0	0	0	0	0	0	0	0	0
OTU_278	0	0	0	0	0	0	0	0	0	0	0	0	0	0	0	0	0	0	0	0	0	0	0	0	0	0	0	0	0	0	0	0	0	5.03626107977438e-05	0	0	0	5.03626107977438e-05	0	0	0.000100725221595488	0	0	5.03626107977438e-05	0	0	0	0	0
OTU_28	0	0	0	0	0	0	0	0	0	0.00186341659951652	0	0.0285556003223207	0	0	0	0	0	0	0	0	0	0.000100725221595488	0.000201450443190975	0.00130942788074134	0	0	0	0	5.03626107977438e-05	0	0	5.03626107977438e-05	0	5.03626107977438e-05	0	0	0	0.008058017727639	0	0	0	0.000201450443190975	0	0	0.000100725221595488	0	0	0	0
OTU_281	0	0	0	0	0	0	0	0	0	0	0.000100725221595488	0	0	0	0	0	0	0	0	0	0	0	0	0	0	0	0	0	0	0	0	0	0	0	0	0	0	0	0	0	0	0	0	0	0	0	0	0	0
OTU_282	0	0	0	0	0	0	0	0	0	0	5.03626107977438e-05	0	0	0	0	0	0	0	0	0	0	0	0	0	0	0	0	0	0	0	0	5.03626107977438e-05	0	5.03626107977438e-05	0	0	0	0	0	0	0	0	0	5.03626107977438e-05	0	0	0	0	0
OTU_284	0.00397864625302176	0.00040290088638195	0.000503626107977438	0	0.00251813053988719	0	0	0	0	0	0.00327356970185334	0	0	0	0.000302175664786463	5.03626107977438e-05	0	0.000201450443190975	0	0	0	0.000201450443190975	0	0.00760475423045931	0	0.000553988718775181	0	0	5.03626107977438e-05	0	0.0008058017727639	0.000100725221595488	0	0	0.000151087832393231	0	0.000100725221595488	0.000100725221595488	0	0	0	0.000100725221595488	0.00367647058823529	5.03626107977438e-05	0	0	0	5.03626107977438e-05	0
OTU_285	0	0	0	0	0	0	0	0	0	0	0.000100725221595488	0	0	0	0	0	0	0	0	0	0	0	0	0	0	0	0	0	0	0	0	0	0	0	0	0	0	0	0	0	0	0	0	0	0	0	0	0	0
OTU_286	5.03626107977438e-05	0	0	0	0	0	0	0	0	0	0	0	0.000100725221595488	0	0	0	0	0	0	0	0	0	0	0	0	0	0	0	5.03626107977438e-05	0	0	0	0	0	0	0	0	0	0	0	5.03626107977438e-05	0	0	0	0	0	0	0	0
OTU_289	0	0	0	0	0	0	0	0	0	0	0	0	0	0	0	0	0	0.000100725221595488	0	0	0	0	0	0	0	0	0	0	0	0	0	0	0	0	0	0	0	0	0	0	0	0	0	0	0	0	0	0	0
OTU_29	0	0	0	0	0	0	0	0	0	0	0	0	0	0.000352538275584206	0	0	0	0	0	0	0	0	0	0	0	0	0	0	0	0	0	0	0	0	0	0	0	0	0	0	0	0	0	0	0	0	0	0	0
OTU_290	0	0	0	0	0	0	0	0	0	0	0	0	0	0	0	0	0	0.000100725221595488	0	0	0	0	0	0	0	0	0	0	0	0	0	0	0	0	0	0	0	0	0	0	0	0	0	0	0	0	0	0	0
OTU_291	0	0	0	0	0	0	0	0	0	0	0	0	0	0	0	0	0	0.000100725221595488	0	0	0	0	0	0	0	0	0	0	0	0	0	0	0	0	0	0	0	0	0	0	0	0	0	0	0	0	0	0	0
OTU_292	0	0	0	0	5.03626107977438e-05	0	0	0	0	0	0	0	0	0	0	0	0	0	0	0	0	0	0	0	0	0	0	0	0	0	0	0	0	0	0	0	0	0	0	0	0	0	0	0	0	0	0	0	0
OTU_293	0	0	0	0	0	0	0	0	0	0	0	0	0	0	0	0	0	5.03626107977438e-05	0	0	0	0	0	0	0	0	0	0	0	0	0	0	0	0	0	0	0	0	0	0	0	0	0	0	0	0	0	0	0
OTU_295	0	5.03626107977438e-05	0	0	0	0	0	0	0	0	0	0	0	0	0	0	0	0	0	0	0	0	0	0	0	0	0	0	0	0	0	0	0	0	0	0	0	0	0	0	0	0	0	0	0	0	0	0	0
OTU_296	0.000100725221595488	0.000100725221595488	0	0	0	0	0	0	0	0	0	0	0	0	0	0	0	0	0	0	0	0	0	0	0	0.000100725221595488	0	0	0	0	0	0	0	0	0	0	0	0	0	0	0	0	0	0	0	0	0	0	0
OTU_297	0	0	0	0	0.000302175664786463	0	0.000201450443190975	0	0	0	0.000151087832393231	0	0	0	0	0	0	5.03626107977438e-05	0	0	0.000453263497179694	0	0	0.00176269137792103	0	0.000151087832393231	0	0	5.03626107977438e-05	0	0	0	0.000100725221595488	0	0	0.000151087832393231	0	0.000251813053988719	0	0	0	0	5.03626107977438e-05	0	0	0	0	0	0
OTU_299	0	0.000100725221595488	0	0	0	0	0	0	0	0	0	0	0	0	0	0	0	0	0	0	0	0	0	0	0	0	0	0	0	0	0	0	0	0	0	0	0	0	0	0	0	0	0	0	0	0	0	0	0
OTU_3	0.0154613215149073	0.0241236905721193	0.00664786462530218	0	0.0110797743755036	0	0.032634971796938	0	0.00896454472199839	0.10958904109589	0	0	0	0.000151087832393231	0.00735294117647059	0.0152598710717164	0.022209911361805	0	5.03626107977438e-05	0.000100725221595488	0.022209911361805	0.024576954069299	0	0.0219580983078163	0	0.00372683319903304	0.0734790491539081	0.0911059629331185	0.0417506043513296	0.00684931506849315	0.0227135374697824	0.00130942788074134	0.000151087832393231	0	0.00120870265914585	0.0109790491539081	0.000302175664786463	0	0.00815874294923449	0	0.00659750201450443	0.0132957292506044	0.0802276390008058	0	0.000856164383561644	0	0.00387792103142627	0.000705076551168413	0.0361099919419823
OTU_30	0.0815874294923449	0.145547945205479	0.0645145044319097	0.0989625302175665	0.25110797743755	0	0.0161663980660757	0.274375503626108	0.0987107171635778	0.199184125705077	0.0333904109589041	0.000302175664786463	0.111301369863014	0.0231164383561644	0.00513698630136986	0.0354552780016116	0.000201450443190975	0.0353545527800161	0.00135979049153908	0.000201450443190975	0.188305801772764	0.0492042707493957	0.0645145044319097	0.151591458501209	0.398015713134569	0.0489020950846092	0.27276390008058	0.199284850926672	0.0830479452054795	0.277548348106366	0.363819500402901	0.0813356164383562	0.035958904109589	0.0275483481063658	0.0250805801772764	0.0164182111200645	0.0148569701853344	0.00317284448025786	0.121625705076551	0.00790692989524577	0.0713134568896052	0.0626510878323932	0.0225120870265915	0.0110294117647059	0.197975423045931	0.224415793714746	0.084911361804996	0.162369057211926	0.145900483481064
OTU_300	0	0.000100725221595488	0	0	5.03626107977438e-05	0	0	0	0	0	0	0	0	0	0	0	0	0	0	0	0	0	0	5.03626107977438e-05	0	0	0	0	0	0	0	0	0	0	0	0	0	0	0	0	0	0	0	0	0	0	0	5.03626107977438e-05	0
OTU_301	0	5.03626107977438e-05	0	0	0	0	0	0	0	0	0.000151087832393231	0	0	0	0	0	0	0	0	0	0	0	0	0	0	0	0	5.03626107977438e-05	0	0	0	0	0	0	0	0	0	0	0	0	0	0	0	0	0	0	0	0	0
OTU_302	5.03626107977438e-05	0	0.00156124093473006	0	0	0	0	0	0	0	0	0	0	0	0	0	0	0	0	0	0	0	0	0	0	0	0	5.03626107977438e-05	0	0	0	0	0	0	0	0	0	0	0	0	0	0	5.03626107977438e-05	0	0	0	0	0	0
OTU_303	0	0.0139000805801773	0.0103746978243352	0.0561039484286865	0.00392828364222401	0	0.0228142626913779	0	0	0	0.000705076551168413	0	0	0.000856164383561644	0	0.00619460112812248	0	0.00357574536663981	0	0	0	0	0	0.000100725221595488	0	0	0	0.0110294117647059	0.000604351329572925	0	0	0	0	0	0	0.00100725221595488	0	0	0	0.00135979049153908	0	0.000604351329572925	0	0	0	0	0	0	0
OTU_304	0.00156124093473006	0	0	0	0	0	0.0112308622078969	0	0	0	0.000352538275584206	0	0	0.00040290088638195	0	5.03626107977438e-05	0	0	0	0	0	0.00176269137792103	0	0.000201450443190975	0	0	0	0	0	0	0	0.000553988718775181	0	0.000151087832393231	0.000352538275584206	0.000503626107977438	0.000352538275584206	0	0.000654713940370669	0.000302175664786463	0	5.03626107977438e-05	0	0.000956889605157131	0	0	0	0	0
OTU_305	0	0	0	0	0	0	0	0	0.000151087832393231	0	0	0	0	0	0	0	0	0	0	0	0	0	0	0	0	0	0	0	0	0	0	0	0	0	0	0	0	0	0	0	0	0	0	0	0	0	0	0	0
OTU_306	0	0	0	0	0	0	0	0	0.000201450443190975	0	0	0	0	0	0	0	0	0	0	0	0	0	0	0	0	0	0	0	0	0	0	0	0	0	0	0	0	0	0	0	0	0	0	0	0	0	0	0	0
OTU_307	0	0	0	0	0	0	0	0	0	0	0.00201450443190975	0	0	0	0.000100725221595488	0	0	0.00246776792908944	0	0	0	0	0	5.03626107977438e-05	0	0	0	0	0	0	0	0	0	0	0	0	0	0	0	0	0	0	0	0	0	0	0	0	0
OTU_308	0	0	0	0	0	0	0.0032232070910556	0	0	0	0.00362610797743755	0	0	0	0.00125906526994359	0	0	0.00110797743755036	0	0	0	0	0	0.00256849315068493	0	0	0	0	0	0	0	0.000251813053988719	0	5.03626107977438e-05	0	0	0	0	0	0	0.0024174053182917	0.000100725221595488	0	0	0	0	0	0.00125906526994359	0
OTU_309	0	0	0	0	0	0	0.0032232070910556	0	0	0	0.000100725221595488	0	0	0.00040290088638195	5.03626107977438e-05	5.03626107977438e-05	0	0.000100725221595488	0	0	0	0	0	0.00206486704270749	0	0	0	0.00176269137792103	0	0	0	0	0	0	0	5.03626107977438e-05	0	0	0	0	0.00186341659951652	0	0.000956889605157131	0.000201450443190975	0	0	5.03626107977438e-05	5.03626107977438e-05	0
OTU_310	0	0	0	0	0	0	0	0	0	0	0	0	0	0	0	0.0134971796937953	0	0	0	0	0	0	0	0	0	0	0	0	0	0	0	0	0	0	0	0	0	0	0	0	0	0	0.0024174053182917	0	0	0	0	0	0
OTU_311	0	0	0	0	0	0	0	0	0	0	0	0	0	0	0.00130942788074134	0	0	0	0	0	0	0.00141015310233683	0	0	0	0	0	0	0	0	0	0	0	0	0	0	0	0	0	0	0	0	0	0	0	0	0	0	0
OTU_312	0	0.00553988718775181	0	0	0	0	0	0	0	0	0.00201450443190975	0	0	0	0	0	0	0.000100725221595488	0	0	0	0	0	0.000100725221595488	0	0	0	0	0	0	0	0	0	0	0	0	0	0.000151087832393231	0	5.03626107977438e-05	0	0.00961925866236906	0	0	0	0	0	0.00871273166800967	0
OTU_313	0	0	0	0	0	0	0	0	0	0	0	0	0	0	0	0	0	0	0	0	0	0	0	0	0	0.000100725221595488	0	0.000251813053988719	0	0	0	0	0	0	0	0	0	0	0	0.000251813053988719	0	0	0	0	0	0	0	0	0
OTU_314	0	0	0	0	0	0	0	0	0	0	0	0	0	0	0	0	0	0.000302175664786463	0	0	0	0	0	0	0	0	0	0	0	0	0	0	0	0	0	0	0	0	0	0	0	0	0	0	0	0	0	0	0
OTU_315	0	0	0	0	0	0	0	0	0.000654713940370669	0	0.000151087832393231	0	0	0	0.000201450443190975	0	0	0	0	0	0	0.000302175664786463	0	0	0	0	0	0	5.03626107977438e-05	0	0	0	0	0	0	0	0	0	0	0.000100725221595488	0	0	0	0	0	0	0	0	0
OTU_316	0	0	0	0	0	0	0	0	0	0	0	0	0	0	0	0	0	0	0	0	0	0	0	0	0	0	0	0	0	0	0	0	0	0	0	0	0	0	0	0	0.000956889605157131	0	0	0	0	0	0	0	0
OTU_317	0	0	5.03626107977438e-05	0	0	5.03626107977438e-05	5.03626107977438e-05	5.03626107977438e-05	0	0	0	0.000151087832393231	0	0	0.000100725221595488	0	0	5.03626107977438e-05	0.000201450443190975	5.03626107977438e-05	0	0.000151087832393231	0	0	0	0	0	0	0	5.03626107977438e-05	0	0	0	0	0	0	0.000100725221595488	0.000100725221595488	0	0	0	0	0	0	0	0	0	0	0
OTU_318	0	0.000100725221595488	0	0	5.03626107977438e-05	0	0	0	0	0	0	0	0	0	0	0	0	0	0	0	0	0	0	0	0	0.000251813053988719	0	0.000201450443190975	0	0	0	0	0.000201450443190975	0	0	0	0	0	0	0	0	5.03626107977438e-05	0	0	0	0	0	0	0
OTU_319	0	5.03626107977438e-05	0	0	0	0	0	0	0	0	0	0	0	0	0	0	0	0	0	0	0	0	0	0	0	0.000100725221595488	0	0.000453263497179694	0	0	0	0	0.000201450443190975	0	0	0	0	0	0	0	0	0.000100725221595488	0	0	0	0	0	5.03626107977438e-05	0
OTU_32	0.0008058017727639	0	0.000251813053988719	0.000352538275584206	0.0008058017727639	0.0024174053182917	0.000251813053988719	0.0110294117647059	0.000453263497179694	0.000755439161966156	0.00342465753424658	0.00206486704270749	5.03626107977438e-05	0.000453263497179694	0	0.00196414182111201	0.000151087832393231	0.00841055600322321	0.00110797743755036	0.0150584206285254	0.000151087832393231	0.000201450443190975	0.000251813053988719	0.000201450443190975	0.000302175664786463	0	0.000604351329572925	0.000201450443190975	0.000352538275584206	0.00216559226430298	0.000100725221595488	5.03626107977438e-05	0.00040290088638195	5.03626107977438e-05	0.000352538275584206	0.000503626107977438	0.0353041901692184	0.0169218372280419	0.000201450443190975	0.00130942788074134	0.000251813053988719	0.000251813053988719	0.000151087832393231	0.000100725221595488	0.00156124093473006	0.000352538275584206	0.00100725221595488	0.000151087832393231	0.000201450443190975
OTU_320	0	0	0	0	0	0	0	0	0	0	0	0	0	0	0	0	0	0.000100725221595488	0	0	0	0	0	0	0	0	0	0	0	0	0	0	0	0	0	0	0	0	0	0	0	0	0	0	0	0	0	0	0
OTU_321	0	5.03626107977438e-05	0	0	0.000100725221595488	0	0	0	0	0	0	0	0	0	0	0	0	0	0	0	0	0	0	0	0	0	0	0	0	0	0	0	5.03626107977438e-05	0	0	0	0	0	0	0	0	0.000201450443190975	0	0	0	0	0	0	0
OTU_322	0	0.000302175664786463	0	0	0.000151087832393231	0	0	0	0	0	0	0	0	0	0	0	0	0	0	0	0	0	0	0	0	0	0	0	0	0	0	0	5.03626107977438e-05	0	0	0	0	0	0	0	0	0.000201450443190975	0	0	0	0	0	0	0
OTU_323	0	0.000100725221595488	0	0	0.000302175664786463	0	0	0	0	0	5.03626107977438e-05	0	0	0	0	0	0	0	0	0	0	0	0	0	0	0.000151087832393231	0	5.03626107977438e-05	0	0	0	0	5.03626107977438e-05	0	0	0	0	0	0	0	0	0	0	5.03626107977438e-05	0	0	0	0	0
OTU_324	0	0.000453263497179694	0	0	0.00292103142626914	0	0	0	0	0	0	0	0	0	0	0	0	0	0	0	0	0	0	0	0	0	0	0	0	0	0	0	0	0	0	0	0	0	0	0	0	0.00146051571313457	0	0	0	0	0	0.000251813053988719	0
OTU_325	0	0	0	0	0	0	0	0	0	0	0	0	0	0	0	0	0	0	0	0	0	0	0	0	0	0	0	0.000100725221595488	0	0	0	0	0	0	0	0	0	0	0	0	0	0	0	0	0	0	0	0.000151087832393231	0
OTU_326	0	0	0	0	0	0	0	0	0	0	0	0	0	0	0	0	0	0	0	0	0	0	0	0	0	0	0	0	5.03626107977438e-05	0	0	0	0	0	0	0	0	0	0	0	0	0	0	0	0	0	0	0	0
OTU_327	0	0	0	0	0	0	0	0	0	0	0	0	0	0	0	0	0	0	0	0	0	0	0	0	0	0	0	0	0	0	0	0	0	0	0	0	0	0	0	5.03626107977438e-05	0	0	0	0	0	0	0	0	0
OTU_328	0	0	0	0	0	0	0	0	0	0	0	0	0	0	0	0	0	0	0	0	0	0	0	0	0	0	0	0	0	0	0	0.000201450443190975	0	0	0	0	0	0	0	0	0	0	0	0	0	0	0	0	0
OTU_33	0	0	0	0	0	0	0	0	0	0	0	0	0	0	0	0	0	0	0	0	0	0	0	0	0	0	0	0	0	0	0	0	0	0	0	0	0	0.00760475423045931	0	0	0	0	0	0.0329371474617244	0	0	0	0	0
OTU_330	0	0	0	0	0	0	0	0	0	0	0.00040290088638195	0	0	5.03626107977438e-05	0.000100725221595488	0	0	0	0	0	0	0	0	0	0	0	0	0	0	0	0	0	0	5.03626107977438e-05	0	0	0	0	0	0	0.00105761482675262	0	0	0	0	0	0	0	0
OTU_331	0	0	0	0	5.03626107977438e-05	0	5.03626107977438e-05	0	0	0	5.03626107977438e-05	0	0	0	0	0	0	0	0	0	0	0	0	0	0	0	0	0	0	0	0	0	0	0	0	0	0	0	0	0	0	0	5.03626107977438e-05	0	0	0	0	0	0
OTU_332	0	0	0	0	0	0	0	0	0	0	0	0	0	0	0.00433118452860596	0	0	0	0	0	0	0	0	0	0	0	0	0	0	0	0	0	0	0	0	0	0	0	0	0	0	0	0	0	0	0	0	0	0
OTU_333	0	0	5.03626107977438e-05	5.03626107977438e-05	0	0.00100725221595488	0.000201450443190975	0.000151087832393231	0	0.000755439161966156	0.000302175664786463	0.000100725221595488	0	5.03626107977438e-05	0.000251813053988719	5.03626107977438e-05	0	0.000151087832393231	0.000755439161966156	0.00181305398871878	0.000100725221595488	0.000100725221595488	0.000553988718775181	5.03626107977438e-05	0.000302175664786463	0	0	0	0	0.000100725221595488	5.03626107977438e-05	5.03626107977438e-05	0.000151087832393231	0	5.03626107977438e-05	0	0.000503626107977438	0.000302175664786463	0.000100725221595488	0	0	0	5.03626107977438e-05	0	0.000201450443190975	0.000100725221595488	0	0.000100725221595488	0
OTU_334	0	0	0	0	0	0	0	0	0	0	0	0	0	0	5.03626107977438e-05	0	0	0	0.000201450443190975	0.000352538275584206	0	0	0	0	0	0	0	0	0	0	0	0	0	0	0	0	0	0	0	0	0	0	0	0	0	0	0	0	0
OTU_335	0	0	0	0	0	0	0	0	0	5.03626107977438e-05	0	0	0	0	0	0	0	0	0	0	0	0	0	0	0	0	0	0	0	0	0	0	0	0	0	0	0	0	0	0	0	0	0	0	0	0	0	0	0
OTU_336	0	0	0	0	0	0	0	0	0	0	0	0	0	0	0	0	0	0	0	5.03626107977438e-05	0	0	0	0	0	0	0	0	0	0	0	0	0	0	0	0	0	0	0	0	0	0	0	0	0	0	0	0	0
OTU_337	0	0	0	0	0	0	0	0	0	0	0	0	0	0	0	0	0	0	0	0.000251813053988719	0	0	0	0	0	0	0	0	0	0	0	0	0	0	0	0	0	0	0	0	0	0	0	0	0	0	0	0	0
OTU_338	0.000100725221595488	0.000100725221595488	0.000453263497179694	0	0	0	0.000553988718775181	0	0	0	0.000151087832393231	0	0	0	0	0	0	0	0	0	0	0.000100725221595488	0	0.000100725221595488	0	0	0	0	0	0	0	0	0	0	0	0	0	0	0	0	0	0	0	0	0	0	0	0	0
OTU_34	0	0	0	0	0.000251813053988719	0	0	5.03626107977438e-05	0	0	0	0.00936744560838034	0.000100725221595488	0	0	0.00332393231265109	0	0	0	0	5.03626107977438e-05	0.000453263497179694	0	5.03626107977438e-05	0	0	0	0	0	0.000856164383561644	0	0	0	0	0	0	0	0	0	0	0	0	5.03626107977438e-05	0	0	0.00261885576148268	0	0	0
OTU_340	5.03626107977438e-05	0	0	0	0	0	0	0	0	0	0	0	0	0	0	0	0	0	0	0	0	0	5.03626107977438e-05	0	0	0	0	0	0	0	0	0	0	0	0	0	0	0	0	0	0	0	0	0	0	0	0	0	0
OTU_341	0	0	0	5.03626107977438e-05	0	0.0841055600322321	0	0.000251813053988719	0.000503626107977438	0	5.03626107977438e-05	0.00125906526994359	0	0	0.00815874294923449	0.000352538275584206	0	0	0	0.000503626107977438	0	0.000251813053988719	0.000100725221595488	0	0	0	0	0	0	0.000151087832393231	0	0	0	0	0	0	5.03626107977438e-05	0.00226631748589847	0	0	0	0.000151087832393231	0	0	0.000553988718775181	0.000302175664786463	0	0	0
OTU_342	0	0	0	0	0	0	0	0	0	0	0	0	0	0	0	0	0	0	0	0	5.03626107977438e-05	0.000100725221595488	0	0	0	0	0	0	0	0	0	0	0	0	0	0	0	0	0	0	0	0	0	0	0	0	0	0	0
OTU_343	0	0	0	0.0406426269137792	0	0	0	0	5.03626107977438e-05	0	0.000100725221595488	0	0	5.03626107977438e-05	0.00125906526994359	5.03626107977438e-05	0	0	0	0	0	0	0	0	0	0	0	0	0	0	0	0.000302175664786463	0.0159649476228848	0.00110797743755036	0.00115834004834811	0	0	0.00221595487510073	0.0355560032232071	5.03626107977438e-05	0.0314262691377921	0.000453263497179694	0.0107775987107172	0.00115834004834811	0	0	0	0	0
OTU_344	0	0	0	0	0	0	0	0	0	0	0	0	0	0	0	0	0	0	0	0	0	0	0	0	0	0	0	0	0	0	0	0	0	0	0	0	0	0	0	0	0	0	0	0	0	0.000151087832393231	0	0	0
OTU_345	0	0	0.00191377921031426	0	0	0	0	0	0	0	0	0	0	0	0.000453263497179694	0	0	0	0	0	0	0	0	0	0	0	0	0	0	0.00146051571313457	0	0	0	0.000151087832393231	0	0	0	0	0	0	0.00151087832393231	0	0.00166196615632554	0.00120870265914585	0	0	0	0	0
OTU_346	0	0	0.0048348106365834	0	0	0	0.0146555197421434	0	0	0	0.00292103142626914	0.151490733279613	0	0	0.000906526994359388	0.000604351329572925	0	0.00105761482675262	0	0	5.03626107977438e-05	0.000755439161966156	0	0.00226631748589847	0	0	0.00790692989524577	5.03626107977438e-05	0	0	0	0	0	0	0	0.000553988718775181	0	0	5.03626107977438e-05	0	0.00569097502014504	0.000151087832393231	0.0280016116035455	0	0.000201450443190975	0	0	0	0
OTU_347	0	0.0096696212731668	0.0138497179693795	0.00906526994359388	0	0	0.0189363416599517	0	0	0	0.000604351329572925	5.03626107977438e-05	0	0.00836019339242546	0.0016116035455278	0.0315773569701853	5.03626107977438e-05	0	0	0	0.0747884770346495	0	0	0	0.0647663174858985	0.00468372280419017	0.00261885576148268	0.000151087832393231	0.00397864625302176	0.00362610797743755	0	0	0	0	0	0	0	0.000956889605157131	0	0	0.000151087832393231	0	0.00292103142626914	0.000604351329572925	0.0564564867042707	0.034196212731668	0.00382755842062853	0.00825946817082998	0
OTU_35	0	0	0	0	0	0	0	0	0	0	0	0	0	0	0	0	0	0	0	0	0	0	0	0	0	0	0	0.00100725221595488	5.03626107977438e-05	0.0362610797743755	0	0	0	0	0	0	0	0	0	0	0	0	0	0	0	0	0	0	0
OTU_350	0	0	5.03626107977438e-05	0	0	0.000302175664786463	0	5.03626107977438e-05	0	5.03626107977438e-05	0	0	0	0	0	0.000151087832393231	0	0	0.000100725221595488	0.00287066881547139	0	5.03626107977438e-05	0	0	0	0	0	0	0	0.000100725221595488	0	0	0	0	0	0.000100725221595488	0.000956889605157131	0.00105761482675262	0	0	0	0	0	0	0	0	0.000251813053988719	0	0
OTU_351	0	0	0	0	0	5.03626107977438e-05	0	0.000151087832393231	0	5.03626107977438e-05	5.03626107977438e-05	0.000856164383561644	5.03626107977438e-05	0	0	0	0	0	0	0	0	0.000201450443190975	5.03626107977438e-05	0.000201450443190975	0	0	0	0	0	0	0	0	0	0	0	0	0	0	5.03626107977438e-05	0	0	0	0	0	0	5.03626107977438e-05	0	0	0
OTU_352	0	0.00619460112812248	0.00040290088638195	0.00191377921031426	5.03626107977438e-05	0	0.0140008058017728	0.00695004029008864	0	0.0567586623690572	0	0	0	0.0110294117647059	0.00271958098307816	0.0171232876712329	0.098458904109589	0	0	0.000100725221595488	0.0867747784045125	0.00453263497179694	0.00896454472199839	0.00256849315068493	0.0116337630942788	0.000503626107977438	0.00040290088638195	0.000100725221595488	0.00110797743755036	0.00186341659951652	0	0	0.0024174053182917	0.000553988718775181	0.00135979049153908	0.00276994359387591	0.00141015310233683	0.00302175664786463	0.0108783239323127	5.03626107977438e-05	0.00216559226430298	0.000755439161966156	0.00191377921031426	0.00115834004834811	0.0276490733279613	0.0343473005640612	0.00176269137792103	0.000856164383561644	0
OTU_353	0	0	0	5.03626107977438e-05	0	0	0	0	0	0	0	0	0	0	0	5.03626107977438e-05	0	0	0	0	0	0	0	0	0	0	0	0	0	0.000251813053988719	0	0	0	0	0	0	0	0	0	0	0	0	5.03626107977438e-05	0	0	0	0	0	0
OTU_354	0	0	0.000100725221595488	0	0.000151087832393231	0	5.03626107977438e-05	0	0	0	0	0	0	0	0.000100725221595488	0	0	0	0	0	0	0	0	0	0	0	0	0	0	0	0	0	0	0	0	0	0	0.000151087832393231	0	0	0	0	0	0	0	0	0	0	0
OTU_355	0	0	0	0	0	0	0	0	0	0	0	0	0	0	0	0	0	0	0	0	0	0	0	0	0	0	0	0	0	0	0	0	0	0	0	0	0	0	0	0	0	0	0	0	0	0	0	0	0
OTU_356	0	0	0	0	0	0	0	0	0	0	0	0	0	0	0	0	0	0	0	0.000151087832393231	0	0	0	0	0	0	0	0	0	0	0	0	0	0	0	0	0	0	0	0	0	0	0	0	0	0	0	0	0
OTU_357	0	0.0647159548751007	0	0	0	0	0.0101228847703465	0	0	0	0.00674858984689766	0	0	0	0.00130942788074134	0	0	0.00141015310233683	0	0	5.03626107977438e-05	0.0145547945205479	0	0	0	0.000604351329572925	0	0.00317284448025786	0.0269943593875907	0.0825946817082998	0	0.000151087832393231	0.00382755842062853	0.0186845286059629	0.0216559226430298	0.00901490733279613	0.0178283642224013	0.0228646253021757	0.0635576148267526	0.00397864625302176	0	0.0478444802578566	0	0.00553988718775181	0.00584206285253828	0.00684931506849315	0.0250805801772764	0.0024174053182917	0.03459911361805
OTU_359	0.0778102336825141	0.0064464141821112	0.137187751813054	0	0.00951853344077357	0	0.0101228847703465	0.145799758259468	0.000251813053988719	0.0318795326349718	0.0275987107171636	0.0386784850926672	0.029865028203062	0.0124899274778405	0.0127417405318292	0.0878323932312651	0.000100725221595488	0.0225120870265915	0	0.187902900886382	5.03626107977438e-05	0.0591760676873489	0	0.0115834004834811	0	0.0296635777598711	0.0265914585012087	0.0136482675261886	0.028102336825141	0.0401390008058018	0.0181809024979855	0.00332393231265109	0.0248791297340854	0.0155116841257051	0.0171736502820306	0.0472401289282836	0.0423549556809025	0.0215551974214343	0.0837530217566479	0.011986301369863	0.0355056406124094	0.0100725221595488	0.0286563255439162	0.0442687348912168	0.0346494762288477	0.00478444802578566	0.0328364222401289	0.0173751007252216	0.0252820306204674
OTU_36	0.00135979049153908	0	0	0	0	0	0	0	0	0	5.03626107977438e-05	0	0	0	0	0	0	0	0	0	0	0	0	0	0	0	0	0	0	0	0	0	0	0	0	0	0	0	0	0	0	0	0	0	0	0	0	0	0
OTU_360	0	0	0	0	0	0	0	0	0	0	0	0	0	0	0	0	0	0	5.03626107977438e-05	0.000201450443190975	0	0	0.000956889605157131	0.000453263497179694	0	0	5.03626107977438e-05	0	0	0	0	0	0	0	0	0	0	0	0	0	0	0	0	0	0	0	0	0	0
OTU_361	0	0	0	0	0	0	0	0	0	0	0	0	0	0	0	0	0	0	0	0	0	0	0	0	0	0	0	0	0	0	0	0	0	0	0	0	0	0	0	0	0	0	0	0	0	0.0016116035455278	0	0	0
OTU_362	0	0	0	0	0	0	0	5.03626107977438e-05	0	0	0	0	0	0	0	0	0	0	0	0.000352538275584206	0	0	0	0	0	0	0	0	0	0	0	0	0	0	0	0	0.000100725221595488	0.000100725221595488	0	0	0	0	0	0	0.000100725221595488	0.000100725221595488	0	0	0
OTU_363	0.000352538275584206	0	0.00911563255439162	0	0.00115834004834811	0	0	5.03626107977438e-05	0	0	0.00337429492344883	0.00528807413376309	0.00292103142626914	0.000100725221595488	0	0.000201450443190975	5.03626107977438e-05	0.00362610797743755	0	0	0	0.00100725221595488	0	0.00130942788074134	0	0.000755439161966156	0	0.00423045930701048	0	0	0	0	0.000151087832393231	0.000201450443190975	0.000151087832393231	0.000302175664786463	5.03626107977438e-05	0.00166196615632554	0.000503626107977438	0.000302175664786463	0	0.000100725221595488	0	0.000201450443190975	0.000201450443190975	0	0.000553988718775181	0.000100725221595488	0.00271958098307816
OTU_364	0	0	0	0	0	0	0	0	0	0	0	0	0	0	0	0	0	0	0	0	0	0	0	0	0	0	0	0	0	0.000100725221595488	0	0	0	0	0	0	0	0	0	0	0	0	0	0	0	0	0	0	0
OTU_365	0	0	0.00901490733279613	0	0.00115834004834811	0	0.00100725221595488	0.0370668815471394	0.00513698630136986	0	0.00120870265914585	0	0	0	0.00221595487510073	0.00251813053988719	0	0.00332393231265109	0	0	0	0.00961925866236906	0	0.000453263497179694	0	0.00337429492344883	0.00226631748589847	0.00256849315068493	0.00977034649476229	0.00614423851732474	0.00518734891216761	5.03626107977438e-05	0.00186341659951652	0.00392828364222401	0.00151087832393231	0.00453263497179694	0.000956889605157131	0.00246776792908944	0.00594278807413376	0.00599315068493151	0.00261885576148268	0.00282030620467365	0.00236704270749396	0.00166196615632554	0.00387792103142627	0.0165692989524577	0.00357574536663981	0.00186341659951652	0.00418009669621273
OTU_366	0.0336925866236906	0.024375503626108	0.0311240934730056	0.0152598710717164	0.00276994359387591	0.000151087832393231	0.00956889605157131	0.0210012087026591	0	0	0.0114323126510878	0	0.000151087832393231	0.0212530217566479	0.00105761482675262	0.0162671232876712	5.03626107977438e-05	0.0152095084609186	5.03626107977438e-05	0.000453263497179694	0.0289585012087027	0.00418009669621273	0	0.00498589846897663	0	0.050312248186946	0.0153102336825141	0.0118352135374698	0.0191377921031426	0.0224617244157937	0	0.000453263497179694	0.00357574536663981	0.0064464141821112	0.00307211925866237	0.0340451248992748	0.0181305398871878	0.0192888799355359	0.0185838033843674	0.00276994359387591	0.00266921837228042	0.0252820306204674	0.0142022562449637	0.00654713940370669	0.0276490733279613	0	0.0262389202256245	0.0106768734891217	0.0103243352135375
OTU_367	0.0356063658340048	0	0.00362610797743755	0	0.00533843674456084	0	0.00130942788074134	5.03626107977438e-05	0.000352538275584206	5.03626107977438e-05	0.016116035455278	0.0364625302175665	0.0581184528605963	0.00987107171635778	0.00478444802578566	0.0207493956486704	0.000151087832393231	0.0165692989524577	0	0.0604351329572925	0	0.0226128122481869	0	5.03626107977438e-05	0	0.0233682514101531	0.0232171635777599	0.00891418211120064	0.000251813053988719	0.0726228847703465	0.000705076551168413	0.00120870265914585	0.0342969379532635	0.0410455278001612	0.0127417405318292	0.0458803384367446	0.0107775987107172	0.0301672038678485	0.0189867042707494	0.00518734891216761	0.0293614020950846	0.0175261885576148	0.0218573730862208	0.0294621273166801	0.000453263497179694	0	0.0176772763900081	0.0384266720386785	0.0008058017727639
OTU_368	5.03626107977438e-05	0	0.000201450443190975	0	0.00040290088638195	0	0	0	0.000705076551168413	0	0.000151087832393231	0	0	0	5.03626107977438e-05	0	0	0.000151087832393231	0	0	0	0.000302175664786463	0	0.000352538275584206	0	0	0.000654713940370669	5.03626107977438e-05	0.00120870265914585	0.000201450443190975	0	0	0	0.000151087832393231	0	0.000503626107977438	0	0	0	0	0.000100725221595488	0.000100725221595488	0.000201450443190975	0	0.000503626107977438	0	0.000100725221595488	5.03626107977438e-05	0.000453263497179694
OTU_369	0	0	0	0	0	0	0	0.000100725221595488	0	0.000251813053988719	0	0.000100725221595488	0	0	0	0	0	0	5.03626107977438e-05	0.000201450443190975	0	0	0.000100725221595488	5.03626107977438e-05	5.03626107977438e-05	0	0	5.03626107977438e-05	0	0	0	0	0	0	0	0	0.000151087832393231	0	0	5.03626107977438e-05	0	0	0	0	0	0	0	0	0
OTU_370	0.00282030620467365	0.00166196615632554	0.0118352135374698	0	0.00146051571313457	0	0.000201450443190975	0	0.0197421434327156	5.03626107977438e-05	0.00367647058823529	0.00443190975020145	0	0.00226631748589847	0.000151087832393231	0.00508662369057212	0	0.00040290088638195	0	0.0151087832393231	0	0.00292103142626914	5.03626107977438e-05	0	0	0.00176269137792103	0.00176269137792103	0.000201450443190975	0.000201450443190975	0.00282030620467365	0.000503626107977438	0.000100725221595488	5.03626107977438e-05	0.00770547945205479	0.000100725221595488	0.0330882352941176	5.03626107977438e-05	0.00276994359387591	0.0056406124093473	0	0.000705076551168413	0.0040290088638195	0.00105761482675262	0.00100725221595488	0.00856164383561644	0	0.0260878323932313	0.000151087832393231	0.010022159548751
OTU_371	0.00141015310233683	0	0.0201954069298952	0	0.00634568896051571	0	5.03626107977438e-05	5.03626107977438e-05	0.000956889605157131	0	0.000956889605157131	0	0.00559024979854956	0.00695004029008864	0.00130942788074134	0.00901490733279613	5.03626107977438e-05	0.00141015310233683	0	0	0.00181305398871878	0.000906526994359388	0	0.000705076551168413	0	0.00206486704270749	0.00307211925866237	0.00040290088638195	0.0056406124093473	0.00629532634971797	0	0.000251813053988719	0.00206486704270749	0.00236704270749396	0.00181305398871878	0.0223609991941982	0.000201450443190975	0.00599315068493151	0.0162671232876712	0.000503626107977438	0.00141015310233683	0.000705076551168413	0.0032232070910556	0.00347502014504432	0.00745366639806608	0.000755439161966156	0.00664786462530218	0.00135979049153908	0.00418009669621273
OTU_372	0	0	0	0	0.000100725221595488	0.000251813053988719	0.000302175664786463	0	0.000251813053988719	0	0	0	0	0.000100725221595488	0.000302175664786463	0.000100725221595488	0	0.000100725221595488	0	0	0	0.000100725221595488	0	0	0	0	0.000100725221595488	0.000100725221595488	0	0.000100725221595488	0	5.03626107977438e-05	0.000302175664786463	0.000201450443190975	0	5.03626107977438e-05	0	5.03626107977438e-05	0	0.000453263497179694	0	0.000352538275584206	0	0.000100725221595488	0.000100725221595488	0	0.000151087832393231	0.000201450443190975	5.03626107977438e-05
OTU_373	0	0.00528807413376309	0	0	0	0	0.000352538275584206	0	0	0	0	0	0	0	0	0	0	0	0	0	0	0	0	0	0	0.00317284448025786	0.00342465753424658	0.000100725221595488	0.00433118452860596	0.00649677679290894	0.00800765511684126	0.000553988718775181	0.00146051571313457	0	0.0024174053182917	0	0	0	0.0337429492344883	0	5.03626107977438e-05	0.00146051571313457	0.000151087832393231	0	0.00538879935535858	0.0302175664786463	0	0	0.00206486704270749
OTU_374	0.00433118452860596	0	0	0	0	0	0.0319298952457695	0	0	5.03626107977438e-05	0.0124899274778405	0	0	0	0.00770547945205479	0.000201450443190975	5.03626107977438e-05	0.00458299758259468	0	0	0	0	0	0.00423045930701048	0	0	0	0	0	0	0	5.03626107977438e-05	0	0.00141015310233683	0	0.000302175664786463	0	0	0	0	0	0.00599315068493151	0	0	0	0	0.0155116841257051	0	0
OTU_375	0	0	0	0	0	0	0	0	0	0.00156124093473006	0	0	0	0	0	0	0.448680499597099	0	0	5.03626107977438e-05	0	0	0	0	0	0	5.03626107977438e-05	0.000151087832393231	0.0802780016116035	0	0.0126410153102337	0	0	0	0	5.03626107977438e-05	0.0565572119258662	5.03626107977438e-05	0	0	0	5.03626107977438e-05	0	0	0	0	0	0	0.000151087832393231
OTU_376	0.00423045930701048	0.00115834004834811	0.00695004029008864	0	0.00317284448025786	0	0.0008058017727639	0	0	0	0	0.00367647058823529	0	0.000453263497179694	0	0.00191377921031426	0	0.00261885576148268	0	0	0	0	0	0	0	0.00115834004834811	0.00156124093473006	0.000856164383561644	0.000251813053988719	0.000151087832393231	0	5.03626107977438e-05	0	0.000604351329572925	0	0.00528807413376309	0	0	0	0	0.000956889605157131	0	0.00120870265914585	0	0.000201450443190975	0	0	0.000453263497179694	0
OTU_377	0.0112812248186946	0.000553988718775181	0	0	0	0	0	0	0	0	0	0	0	0.00246776792908944	0.00790692989524577	0	0	0.0236200644641418	0	0	0	0	0	0.00584206285253828	0	0	0	0	0	0	0	0	0	0.00246776792908944	0	0	5.03626107977438e-05	0	0	0	0	0	0	0	0	0	0.00302175664786463	0	0
OTU_378	0	0	0.00493553585817889	0	0	0	0	0	0	0	0.00261885576148268	0	0	0.000100725221595488	0.010022159548751	0.00040290088638195	0	0.0008058017727639	0	5.03626107977438e-05	0	0	0	0.00604351329572925	0	0	0	0	0	0	0	0	0	5.03626107977438e-05	0	0	5.03626107977438e-05	0	0	0	0	0.000251813053988719	0	0	0	0	0	0	0
OTU_379	0	0	0	0	0	0	0	0	5.03626107977438e-05	0	0.000151087832393231	0	0	0	0.000453263497179694	0	0	0	0	0	0	0	0	0.000251813053988719	0	0	0	0	0	0	0	0	0	0	0	0	0	0	0	5.03626107977438e-05	0	0	0	0	0	0	0	0	0
OTU_38	0.00468372280419017	0	0	0	0	0	0	0	0	0	0	0	0	0	0	0	0	0	0	0	0	0	0	0.00332393231265109	0	0	0	0.00186341659951652	0	0	0	0.000201450443190975	0	0	0	0	0	0.00105761482675262	0	0.00125906526994359	0.00669822723609992	0	0	0	0.000251813053988719	0	0	0	0
OTU_380	0	0	0	0	0	0	0	0	0	0	0.00961925866236906	0	0	0	0	0	5.03626107977438e-05	0	0	0	0	0	0	0	0	0	0	0	0	0	0.000302175664786463	0	0	0	0	0	0	0	5.03626107977438e-05	0	0	0	0	0	0	0	0.000503626107977438	0	0
OTU_381	0.0143029814665592	0	0	5.03626107977438e-05	0	0	0	0	0	5.03626107977438e-05	0.00382755842062853	0	0	0	0.0127417405318292	0.000251813053988719	0	0.00115834004834811	0	0	0	0.000705076551168413	0	0.0024174053182917	0	0.000201450443190975	0	0	0	0	5.03626107977438e-05	0	0	0.000654713940370669	0	0.000201450443190975	0	0.000705076551168413	5.03626107977438e-05	0.000100725221595488	0	0.000251813053988719	0	0	0	0	0.000604351329572925	0	0
OTU_382	0	0	0	0	0	0	0	0	5.03626107977438e-05	0	0.000100725221595488	0	0	0.000856164383561644	0	0	5.03626107977438e-05	0	0	0	0	0	0	0	0	0	0	0.000906526994359388	0	0.000251813053988719	0	0	0	0	0	0.019842868654311	0	0	0	0	5.03626107977438e-05	0.000251813053988719	0	0	0	0	0.00332393231265109	0	5.03626107977438e-05
OTU_383	0.00120870265914585	0.00146051571313457	0.00130942788074134	0	0.0008058017727639	0	0.00191377921031426	0.00206486704270749	0.00206486704270749	0.00146051571313457	0.00337429492344883	0.00130942788074134	0.00135979049153908	0.000201450443190975	0	0	5.03626107977438e-05	0.000201450443190975	0	0	0.00614423851732474	0.000352538275584206	0	0	0	0.000251813053988719	0.000503626107977438	0.000604351329572925	0.00125906526994359	0.000201450443190975	0.000503626107977438	5.03626107977438e-05	5.03626107977438e-05	0	0	0.000302175664786463	5.03626107977438e-05	0	5.03626107977438e-05	0.000100725221595488	0.00105761482675262	0	0.00100725221595488	5.03626107977438e-05	0.0024174053182917	0.00508662369057212	5.03626107977438e-05	0.000251813053988719	0.000553988718775181
OTU_384	0	0	0	0	0	0	0	0	5.03626107977438e-05	0	0.00463336019339243	0	0	0	0.000906526994359388	0	0	0	0	0	0	0	0	0.00211522965350524	0	0	0	0	0	0	0	0	0	0	0	0	0	0	0	0.000251813053988719	0	0.000251813053988719	0	0.00246776792908944	0	5.03626107977438e-05	0.00105761482675262	0	0
OTU_385	0.000302175664786463	0.00100725221595488	0.00332393231265109	0	0	0	0	0	0	0	0.000352538275584206	0	0	0.000100725221595488	0.000352538275584206	0.000100725221595488	0	0	0	0	0	0	0	0	0	0.000100725221595488	0	5.03626107977438e-05	0	0	0	0	5.03626107977438e-05	0.000100725221595488	0	0.00100725221595488	0	0	0	0	0	0	0	0	0	0	0.000352538275584206	0	0
OTU_386	0	0	0	0	0	0	0	0	0	0	0.00493553585817889	0	0	0	0.000553988718775181	0	0	0	0	0	0	0	0	0.000956889605157131	0	0	0	0	0	0	0	0	0	0	0	0	0	0	0	0	0	0	0	0	0	0	0	0	0
OTU_387	0	0	0	0	0	0	0	0	0	0	0	0	0	0	0	0	0	0	0	0	0	0	0	0	0	0	0	0	0	0	0	0	0	0	0	0	0	0	0	0	0	0	5.03626107977438e-05	0	0	0	0	0	0
OTU_388	0	0	5.03626107977438e-05	0	0	0	0.00156124093473006	0	0.000151087832393231	0	0	0	0	0	0	0	0	0	0	0	0	0	0	0	0	0	0	0	0	0	0	0	0	0	0	0	0	0	0	0	0	0	0	0	0	0	0	0	0
OTU_389	0	0	0	0	0	0	0.00851128122481869	0	0	0	0	0.00508662369057212	0	0	0	0	0	0	0	0	0	0	0	0	0	0	0	0	0	0	0	0	0	0	0	0	0	0	0	0	0	0	0.00211522965350524	0	0	0	0	0	0
OTU_39	0	0	0	0	0	0.00156124093473006	0	0	0	0	0	0	0	0	0	0	0	0	0	0	0.000201450443190975	0	0	0	5.03626107977438e-05	0	0	0	0	0	0	0	0	0	0	0	0	0	0	0	0	0	0	0	0	5.03626107977438e-05	0	0	0
OTU_390	0.0663275584206285	0.315723207091056	0.0621474617244158	0.000100725221595488	0.0190370668815471	0	0.00921635777598711	0.0450241740531829	0.137137389202256	0.000201450443190975	0.0493553585817889	0.0358078162771958	0.122582594681708	0.101077759871072	0.0893936341659952	0.0874798549556809	0.000604351329572925	0.0710616438356164	0.000151087832393231	0.000201450443190975	0.177880741337631	0.086875503626108	0.00251813053988719	0.103092264302981	0.0524274778404513	0.070356567284448	0.0269943593875907	0.0250302175664786	0.0346998388396454	0.092969379532635	0.188708702659146	0.0016116035455278	0.0150584206285254	0.0550966962127317	0.0225120870265915	0.0622481869460113	0.0387288477034649	0.131950040290089	0.0752921031426269	0.0756446414182111	0.0121373892022562	0.115783642224013	0.0268432715551974	0.0422038678485093	0.0932211925866237	5.03626107977438e-05	0.111704270749396	0.0476933924254633	0.0898972602739726
OTU_391	0	0	0	0	0	0	0	0	0	0	0.00810838033843674	0	0	0	0.00266921837228042	0	5.03626107977438e-05	0	0	0	0	0	0	0.00110797743755036	0	0	0	0	0	0	0	0	0	0	0	0	0	0	0	0	0	0	0	0	0	0	0	0	0
OTU_392	0	0	0	0	0	0	0	0	0	0	5.03626107977438e-05	0	0	0	0	0	0	0	0	0	0	0	0	0	0	0	0	5.03626107977438e-05	0	0	0	0	0	0	0	0	0	0	0	0	0	0	0	0	0	0	0	0	0
OTU_393	0.00513698630136986	0	0	0	0	0	0	0	0	0	0.00619460112812248	5.03626107977438e-05	0	0.000705076551168413	0.00231668009669621	0.00418009669621273	0	0.00282030620467365	0	0	0	0.00151087832393231	0	0.00271958098307816	0	0.0008058017727639	0	0	0	0	0	0	0	0.000654713940370669	0	0.00130942788074134	0	0.00130942788074134	5.03626107977438e-05	0.00040290088638195	0	0.00130942788074134	0	0.000856164383561644	0	0	0.0024174053182917	0	0.000251813053988719
OTU_394	0	0	0	0	0	0	0	0	0	0	0.00196414182111201	0	0	0	0.000553988718775181	0	0	0	0	0	0	0	0	0.000151087832393231	0	0	0	0	0	0	0	0	0	0	0	0	0	0	0	0	0	0.000352538275584206	0	0	0	0	0.000151087832393231	0	0
OTU_395	0.000251813053988719	0.00337429492344883	0.000251813053988719	0	0.000251813053988719	0	0.000100725221595488	0	0	0	0.000100725221595488	0.00543916196615633	0	0	0	0	0	0	0	0	0	0.000100725221595488	0	0	0	0	5.03626107977438e-05	0	0	0	0	0	0	0	0	0	0	0	0	0	0	0	0	0	0	0	0	0.000100725221595488	0.000251813053988719
OTU_396	0	0	0	0	0.000705076551168413	0	0	0	0	0	0	0	0	0	0.000352538275584206	0	0	0	0	0	0	0	0	0	0	0	0	0	0	0	0	0	0	0	0	0	0	0	0	0	0	0	0	0	0	0	0	0	0
OTU_397	0	0	0	0	0	0	0	0	0	0	0.000201450443190975	0	0	0	0.000956889605157131	0	0	0	0	0	0	0	0	0.000503626107977438	0	0	0	0	0	0	0	0	0	0.000100725221595488	0	0	0	0	0	0	0	0	0	0	0	0	0.000201450443190975	0	0
OTU_398	0.000251813053988719	0.00181305398871878	0.00040290088638195	0	0.000100725221595488	0.000201450443190975	0	0	0	5.03626107977438e-05	0.00040290088638195	0	0	0.000100725221595488	0	0.000100725221595488	0	5.03626107977438e-05	0	0	0	5.03626107977438e-05	0	5.03626107977438e-05	0	0	0.000251813053988719	0.000251813053988719	5.03626107977438e-05	0	0	0	0.000302175664786463	0	0	5.03626107977438e-05	0	0	0	0	0.00251813053988719	0	0.000100725221595488	0	0	0	5.03626107977438e-05	0	0.000201450443190975
OTU_399	0	0.000352538275584206	0.00312248186946011	0	0	0	0	0	0	0	0.000201450443190975	0	0	0	0	0.000251813053988719	0	0.000302175664786463	0	0	0	0	0	0	0	0	0	0	0	0	0	0	0	0.000151087832393231	5.03626107977438e-05	0.000453263497179694	0	0	0.00110797743755036	0.000251813053988719	0	0.000553988718775181	0	0	0	0	0.000956889605157131	0	0
OTU_4	0	0	0	0	0.00639605157131346	0	0	0	0	0	0	0	0	0	0	0	0	0.011986301369863	0	0	5.03626107977438e-05	0	0	5.03626107977438e-05	0	0	5.03626107977438e-05	0	0	0	5.03626107977438e-05	0.0166700241740532	0.0457796132151491	0	0.000302175664786463	0	0	0.0119359387590653	0	5.03626107977438e-05	0.333551571313457	0	5.03626107977438e-05	0.0425564061240935	5.03626107977438e-05	0	0	0	0
OTU_400	0.000553988718775181	0	0	0	0.000453263497179694	0	0	0	0	0	0.000352538275584206	0	0	0.000705076551168413	0.00100725221595488	0.000100725221595488	0	0.00040290088638195	0	0	0	0.00171232876712329	0	0.000100725221595488	0	0.000352538275584206	0	0.000151087832393231	0	0	0	0.000151087832393231	0	5.03626107977438e-05	5.03626107977438e-05	0.000151087832393231	0	0	0.000453263497179694	0.000151087832393231	0.000201450443190975	0.000352538275584206	0	0.000201450443190975	0	0	0.000201450443190975	0.000151087832393231	0
OTU_401	0.000251813053988719	0	0.000100725221595488	0	0	0	0.00478444802578566	0	0.00040290088638195	0	0.000151087832393231	0	0	5.03626107977438e-05	0	5.03626107977438e-05	0	0	0	0	0	0.000654713940370669	0	0	0	0	0	0	0	0	0	0	0	0	0	0.000151087832393231	0	0	0	0	0	0	0	0	0	0	0	0	0
OTU_402	0	0	0	0	0	0	0	0	0	0	0	0	0	0	0.011986301369863	0	0	0	0	0	0	0	0	0	0	0	0	0	0	0	0	0	0	0	0	0	0	0	0	0	0	0	0	0	0	0	0	0	0
OTU_403	0	0	0	0	0	0	0	0	0	0	0.0024174053182917	0	0	0	0.00130942788074134	0	0	0	0	0	0	0	0	0	0	0	0	0	0	0	0	0	0	0	0	0	0	0	0	0	0	5.03626107977438e-05	0	0	0	0	0.000553988718775181	0	0
OTU_404	0	0.000100725221595488	0	0	5.03626107977438e-05	0	0	0.00206486704270749	0	5.03626107977438e-05	5.03626107977438e-05	0.0114323126510878	0	0	0.000201450443190975	0	0	0.000151087832393231	5.03626107977438e-05	0	0	0.000302175664786463	5.03626107977438e-05	0	0.000201450443190975	0	0	5.03626107977438e-05	5.03626107977438e-05	0.000201450443190975	0	0	0	0	0	0.000100725221595488	0.000151087832393231	5.03626107977438e-05	0	0	0	0	0	0	0	0.000100725221595488	0	0	0
OTU_405	5.03626107977438e-05	0	0	0	0	0	0	0	0	0	0.00282030620467365	0	5.03626107977438e-05	0	0.000503626107977438	5.03626107977438e-05	0	0	0	0	0	0	0	0	0	0	0	0	0	0	0	0	0	0	0	0	0	0	0	0	0	0	0	0	0	0	0	0	0
OTU_406	0	0	0.000352538275584206	0	0	0	0	0	0.000302175664786463	0	0.000906526994359388	5.03626107977438e-05	0	0	0.000453263497179694	0	0	0.0008058017727639	0	0	0	0.000100725221595488	0	0.00040290088638195	0	0	0	0.000100725221595488	0	0	0	0	5.03626107977438e-05	0.000100725221595488	0	0	0	0.000100725221595488	0	0	0	5.03626107977438e-05	0	0.000151087832393231	5.03626107977438e-05	0	0	5.03626107977438e-05	0
OTU_407	0	0	0	0	0	0	0.000705076551168413	0	5.03626107977438e-05	0	0	0	0	0	0	0	0	0	0	0	0	0	0	0	0	0	0.00463336019339243	0	0	0.000856164383561644	0.000201450443190975	0	0	0	0	0	0.000604351329572925	5.03626107977438e-05	0	0	0	0	0	0	0	0	0	0.00100725221595488	0
OTU_408	0	0.000453263497179694	0.000604351329572925	0	0	0	0	0	5.03626107977438e-05	0	0.000251813053988719	0	0	0	0.000201450443190975	5.03626107977438e-05	0	0	0	0	0	0	0	5.03626107977438e-05	0	0	0	0	0	0	0	0	0	0	0	0	0	0	0	0	0.000151087832393231	0	0.00040290088638195	0	0	0	0	0	0
OTU_409	0	0	0	0	0	0.00538879935535858	0	0	0.0008058017727639	0	0	0	0.000151087832393231	0	0	0	0	0	0	0	0	0	0	0	0	0	0	0	0	0	0	0	0	0	0	0	0	0	0	0	0	0	0	0	0	0	0	0	0
OTU_41	0	0	0	0	0	0	0	0.0156124093473006	0	0	0	0	0	5.03626107977438e-05	0	0	0	0	0	0	0	0	0	0	0	0	0	0	0	0	0	0	0	0	5.03626107977438e-05	0	0.000100725221595488	0	0	0	0	0	0	0	0.000151087832393231	0	0	0	0
OTU_410	0	0	0	0	0	0	0	0	0	0	0.000705076551168413	0	0	0	5.03626107977438e-05	0	0	0	0	0	0	0	0	0.0016116035455278	0	0	0	0	0	0	0	0	0	0	0	0	0	0	0	0	0	0	0	0	0	0	0	0	0
OTU_411	0	0	0	0	0	0	0	0	0	0	0.000302175664786463	0	0	0	0.00282030620467365	0.000151087832393231	0	0.000553988718775181	0	0	0	0	0	5.03626107977438e-05	0	0	0	0	0	0	0	0	0	0	0	0.000302175664786463	0	0	0	0	0	0	0	0	0	0	0	0	0
OTU_412	0.000100725221595488	0	0	0	0	0	5.03626107977438e-05	0	0.000100725221595488	0	0.000100725221595488	0	0	0	0.000100725221595488	5.03626107977438e-05	0	5.03626107977438e-05	0	0	0	0.000302175664786463	0	0.000100725221595488	0	0	0.000151087832393231	5.03626107977438e-05	0	0	0	0	0	0	0	0	0	0	0	0	0.000251813053988719	0	0	0.000201450443190975	0	0	5.03626107977438e-05	0.000302175664786463	0
OTU_413	0.000503626107977438	0	0	0	0	0	0	0	0	0	0	0	0	0	0.00105761482675262	0	0	5.03626107977438e-05	0	0	0	5.03626107977438e-05	0	0	0	0	0	0	0	0	0	0	0	0	0	0.000251813053988719	0	0	0	0	0	5.03626107977438e-05	0	0	0	0	0	0.000302175664786463	0
OTU_414	0	0	0	0	0	0	0	0	0	0	0.00110797743755036	0	0	0	0.000503626107977438	0	0	0	0	0	0	0	0	0	0	0	0	0	0	0	0	0	0	0	0	0	0	0	0	0	0	0	0	0	0	0	0	0	0
OTU_415	0.000604351329572925	0	0	0	0	0	0	0	0	0	0	0	0	0	0.000100725221595488	0	0	0	0	0	0	0	0	0	0	0	0	0	0	0	0	0	0	0	0	0	0	0	0	0	0	0	0	0	0	0	0	0	0
OTU_416	0.00040290088638195	0	5.03626107977438e-05	0	0	0	0	0	0	0	0.000151087832393231	0	0	0	0	0	0	0	0	0	0	0	0	0	0	0	0	0	0	0	0	0	0	0	0	0	0	0	0	0	0	0	0	0	0	0	0	0	0
OTU_417	0	0	0	0	0	0	0.000503626107977438	0	0	0	0	0	0	0	0	0	0	0	0	0	0	0	0	0	0	0	0	0	0	0	0	0	0	0	0	0	0	0	0	0	0	0	0	0	0	0	0	0	0
OTU_418	0	0	0	0	0	0	0.000302175664786463	0	0.000151087832393231	0	0	0	0	0	0	0	0	0	0	0	0	0	0	0.000100725221595488	0	0	0	0	0	0	0	0	0	0	0	0.000553988718775181	0	0	0	0	5.03626107977438e-05	0	0	0	0	0	0	0	0
OTU_419	0	0	0	0	0	0	0	0	0	0	0.000604351329572925	0	0	0	0	0	0	5.03626107977438e-05	0	0	0	0	0	0	0	0	0	0	0	0	0	0	0	0	0	0	0	0	0	0	0	0	0	0	0	0	0	0	0
OTU_42	0.0008058017727639	5.03626107977438e-05	0	0	0	5.03626107977438e-05	0.000151087832393231	0	5.03626107977438e-05	0	0.00503626107977438	0	0	5.03626107977438e-05	0.000503626107977438	0.00473408541498791	0	0.00040290088638195	0	5.03626107977438e-05	0	5.03626107977438e-05	0	0	0	0	0	0	5.03626107977438e-05	0	0.000201450443190975	0	0.000151087832393231	0.00100725221595488	0	5.03626107977438e-05	0.000553988718775181	0.000201450443190975	0	0.00211522965350524	0	0.000654713940370669	5.03626107977438e-05	0.000100725221595488	0	0.000705076551168413	0.000151087832393231	0.000100725221595488	0
OTU_420	0.000302175664786463	5.03626107977438e-05	0.000151087832393231	0	0	0	0	0	0	0	0	0	0	0	5.03626107977438e-05	0	0	0	0	0	0	0	0	0	0	0	0	0	0.000100725221595488	0	0	0	0	0	0	5.03626107977438e-05	0	0	0	0	0	0	0	0	0	0	0	0	0
OTU_421	0.000100725221595488	0.000100725221595488	0	0	5.03626107977438e-05	0	0	0	0	0	5.03626107977438e-05	0	0	0	5.03626107977438e-05	0	0	0	0	0	0	0	0	0	0	0	0	0	0	0	0	0	5.03626107977438e-05	0	0	5.03626107977438e-05	0	0	0	0	0	0	0.000100725221595488	0.000151087832393231	0	0	5.03626107977438e-05	5.03626107977438e-05	0
OTU_422	0.000352538275584206	0.000503626107977438	0.000503626107977438	0	0	0	0	0	0.000503626107977438	0	0	0	0.00110797743755036	0.000100725221595488	0.00040290088638195	0.000100725221595488	0	0.000251813053988719	0	0	0	0.000251813053988719	0	5.03626107977438e-05	0	0	0	0.000100725221595488	0.000251813053988719	0	0	0.000151087832393231	0.000100725221595488	0.000100725221595488	0	5.03626107977438e-05	0	0.00040290088638195	0.000151087832393231	0.000302175664786463	0.000201450443190975	0.000100725221595488	0.000100725221595488	0.000100725221595488	0	0	0	0.0008058017727639	0
OTU_423	0	0	0	0	0	0	0.00256849315068493	0	0	0	0	0	0	0	0.00151087832393231	0.000201450443190975	0	0	0	0	0	0	0	0	0	0.000151087832393231	0.00282030620467365	5.03626107977438e-05	0.000856164383561644	0	0	0	0	0.00528807413376309	0	0	0.000100725221595488	0.00559024979854956	0.000100725221595488	5.03626107977438e-05	0	0	0	0	5.03626107977438e-05	0	0	0.0109286865431104	0
OTU_424	0.000352538275584206	0	0	0	0	0	0	0	0	0	0	0	0	0	0	0	0	0	0	0	0	0	0	0	0	0	0	0	0	0	0	0	0	0	0	0	0	0	0	0	0	0	0	0	0	0	0	0	0
OTU_425	0.00040290088638195	0	0	0	0.000100725221595488	0	0	0	0	0	0.000503626107977438	0	0	0	0.000100725221595488	0	0	5.03626107977438e-05	0	0	0	0.000251813053988719	0	0.000201450443190975	0	0	0	0	0	0	0	0	0	0	0	0	0	0	0	5.03626107977438e-05	0	0.000100725221595488	0	0.000100725221595488	0	0	0	0	0
OTU_426	0	5.03626107977438e-05	0	0	0	0	0.0008058017727639	0	0	0	0	0	0	0	0	0	0	0	0	0	0	0	0	0	0	0	0	0	0	0	0	0	0	0	0	0	5.03626107977438e-05	0	0	0	0	0	0	0	0	0	0	0	0
OTU_427	0	0	0	0	0	0	0	0	0	0	0.000352538275584206	0	0	0	0.000705076551168413	0	0	0	0	0	0	0	0	0	0	0	0	0	0	0	0	0	0	0	0	0	0	0	0	0	0	0	0	0	0	0	0	0	0
OTU_428	0	0	0	0	0	0	0	0	0	0	0.000503626107977438	0	0	0	0.000201450443190975	5.03626107977438e-05	0	0	0	0	0	0	0	0	0	0	0	0	0	0	0	0	0	0	0	0	0	0	0	0	0	0.000100725221595488	0	0	0	0	0	0	0
OTU_429	0	0	0	0	0	0	0	0	0	0	0	0	0	0	0	0	0	0	0	0	0	0	0	0	0	0	0	0	0	0.000503626107977438	0	5.03626107977438e-05	0	0	0	0	0	0	0	0	0	0	0	5.03626107977438e-05	0	0	0	0	0
OTU_43	0	5.03626107977438e-05	0	5.03626107977438e-05	0	0.000151087832393231	5.03626107977438e-05	0.00226631748589847	0.000100725221595488	0.000100725221595488	0.00171232876712329	0.00181305398871878	0	0	0.00115834004834811	0.000251813053988719	0	0.00100725221595488	0.000201450443190975	0.00115834004834811	0	0.00120870265914585	0.00040290088638195	0.000352538275584206	0	0	5.03626107977438e-05	0	0	5.03626107977438e-05	0	0	5.03626107977438e-05	0	5.03626107977438e-05	0.000100725221595488	0.00186341659951652	0.00282030620467365	0	0	0	0	0	5.03626107977438e-05	0	5.03626107977438e-05	0	0	0
OTU_430	5.03626107977438e-05	0.000604351329572925	0.000100725221595488	0	0	0	0	0	0	0	0.000151087832393231	0	0	5.03626107977438e-05	5.03626107977438e-05	5.03626107977438e-05	0	0	0	0	0	0	0	0	0	0	0	0.000100725221595488	0	0	0	0	0	0	0	0	0	0	0	0	0	0	0	0	0	0	0	0	0
OTU_431	0	0	0	0	0	0	0	0	0	0	5.03626107977438e-05	0	0	0	0.000856164383561644	0	0	0	0	0	0	0	0	0	0	0	0	0	0	0	0	0	0	0	0	0	0	0	0	0	0	0	0	0	0	0	0	0	0
OTU_432	0	0	0	0	0	0	0	0	0	0	0	0	0	0	0.00105761482675262	0	0	0	0	5.03626107977438e-05	0	0	0	0	0	0	0	0	0	0	0	0	0	0	0	0	0	0	0	0	0	0	0	0	0	0	0	0	0
OTU_433	0	0	0	0	0	0	0	0	0	0	0.000201450443190975	0	0	0	5.03626107977438e-05	0	0	0	0	0	0	0	0	0	0	0	0	0	0	0	0	0	0	0	0	0	0	0	0	0	0	0	0	0	0	0	0	0	0
OTU_434	0	0	0.000201450443190975	0	0	0	0	0	0	0	0	0.000906526994359388	0	0	0	0	0	0	0	0	0	0	0	0	0	0	0	0	0	0	0	0	0	0	0	0	0	0	0	0	0	0	0	0	0	0	0	0	0
OTU_435	0	0	5.03626107977438e-05	0	0	0	0	0	0	0	0.000201450443190975	0	0	0	5.03626107977438e-05	0	0	0	0	0	0	0	0	0	0	0	0	0	0	0	0	0	0	0	0	0	0	0	0	0	0	0	0	0	0	0	0	0	0
OTU_436	0	0	0.000453263497179694	0	0	0	0	0	0	0	0	0	0	0	0	0	0	0	0	0	0	0	0	0	0	0	0	0	0	0	0	0	0	0	0	0	0	0	0	0	0	0	0	0	0	0	0	0	0
OTU_437	0	0	0	0	0	0	0	0	0.000100725221595488	0	0.000302175664786463	0	0	0	0	0	0	0	0	0	0	0	0	0	0	0	0	0	0	0	0	0	0	0	0	0	0	0	0	0	0	0	0	0	0	0	0	0	0
OTU_438	0	0	0	0	0	0	0	0	0	0	0	0	0	0	0.000906526994359388	0	0	0	0	0	0	0	0	0	0	0	0	0	0	0	0	0	0	0	0	0	0	0	0	0	0	0	0	0	0	0	0	0	0
OTU_439	0	0	0	0	0	0	0	0	0	0	0.000100725221595488	0	0	0	0.000100725221595488	0	0	0	0	0	0	0	0	0	0	0	0	0	0	0	0	0	0	0	0	0	0	0	0	0	0	0	0	0	0	0	0	0	0
OTU_44	0	0	0	0	0	0	0	0	0	0	0	0	0	0.000100725221595488	0	0	0	0	0	0	0	0	0	0	0	0.00040290088638195	0	5.03626107977438e-05	0	0.00407937147461724	0	0.00100725221595488	0.00130942788074134	0	0	0.00040290088638195	0	0.000604351329572925	0.00191377921031426	0.000604351329572925	0.00181305398871878	0	0.00141015310233683	0.000302175664786463	0	0.00236704270749396	0	0	0.000705076551168413
OTU_440	0	0	0	0	0	0	0	0	0	0	5.03626107977438e-05	0	0	0	5.03626107977438e-05	0	0	0.000151087832393231	0	0	0	0	0	0	0	0	0	0	0	0	0	0	0	0	0	0	0	0	0	0	0	0	0	5.03626107977438e-05	0	0	0	0	0
OTU_441	0.000100725221595488	0	0	0	0	0	0	0	0	0	0	0	0	0	0	0	0	0	0	0	0	0.000100725221595488	0	0	0	0	5.03626107977438e-05	0	0	0	0	0	5.03626107977438e-05	0	0	0	0	0	0	0	5.03626107977438e-05	0	0.000100725221595488	5.03626107977438e-05	0	0	0	5.03626107977438e-05	0
OTU_442	0	0	0	0	0	0	0	0	0	0	0	0.000151087832393231	0	0	0	0	0	0	0	0	0	0	0	0	0	0	0	0.000251813053988719	0	0	0	0	0	0	0	0	0	0	0	0	0	0	0	0	0	0	0	0	0
OTU_443	5.03626107977438e-05	0	5.03626107977438e-05	0	0	0	0	0	0	0	0.000100725221595488	0	0	0	0.000302175664786463	0	0	0	0	0	0	0	0	0	0	0	0	5.03626107977438e-05	0	0	0	0	0	0	0	0	0	0	0	0	0	0	0	0	0	0	0	0	0
OTU_444	0	0.000352538275584206	0	0	0	0	0	0	5.03626107977438e-05	0	0	0	0	0	0	0	0	0	0	0	0	0	0	0	0	0	0	0	0	0	0	0	0	0	0	5.03626107977438e-05	0	0	0	0	0	0	0.000151087832393231	5.03626107977438e-05	0	0	0	0	0
OTU_445	0.00911563255439162	0.000201450443190975	0.00624496373892023	0	0	0	0.00815874294923449	0	0.0456788879935536	0	0.00710112812248187	0	0	0.0103243352135375	0.0189867042707494	0.0202961321514907	5.03626107977438e-05	0.00151087832393231	0	0	0	0	0	0.00397864625302176	0	0.00110797743755036	0.00493553585817889	0.00110797743755036	0.00181305398871878	0	0	0.000654713940370669	0	0.000503626107977438	0	0.00503626107977438	0	0.00634568896051571	0.00337429492344883	0.00347502014504432	0.0105761482675262	0.000553988718775181	0.00730257856567284	0.00841055600322321	0.0111301369863014	0.023972602739726	0.00337429492344883	0	0.0120870265914585
OTU_446	0	0	0	0	0	0	0	0	0	0	0	0	0	0	0	0	0	0.000100725221595488	0	0	0	0	0	0	0	0	0	0	0	0	0	0	0	0	0	0	0	0	0	0	0	0	0	0	0	0	0	0	0
OTU_447	0	0	0	0	0	0	0	0	0.000352538275584206	0	0	0	0	0	0	0.000100725221595488	0	0	0	0	0	0	0	0.000151087832393231	0	0	0	0	0	0	0	0	0	0	0	0	5.03626107977438e-05	0	0	0	0	0	0	0	0	0	0	0	0
OTU_448	0.000100725221595488	0	0	0	0	0	0	0	0	0	0	0	0	0	0	0	0	0	0	0	0	0	0	0	0	0	0	0	0	0	0	0	0	0	0	0	0	0	0	0	0	0	0	0	0	0	0	0	0
OTU_449	5.03626107977438e-05	0	0	0	0	0	0	0	0	0	0	0	0	0	0	0	0.000302175664786463	0	0	0	0	0	0	0	0	0	0	0	0	0	0	0	0	0	0	0	0	0	0	0	0	0	0	0	0	0	0	0	0
OTU_45	0	0	0	0	0	0	0	0	0	0	0	0	0	0	0	0	0	0	0	0	0	0	0	0	0	0	0	0	0	0	0	0	0	0	0	0	0.00846091861402095	0	0	0	0	0	0	0	0	0	0	0	0
OTU_450	0	0	0	0	0	0	0	0	0	0	0	0	0	0	0	0	0	0	0	0	0	0	0	0	0	0	0	0	0	0	0.000151087832393231	0	0	0	0	0	5.03626107977438e-05	0	0	0	0	0	0	0	0	0.000604351329572925	0	0	0
OTU_451	5.03626107977438e-05	0	0	0	0	0	0	0	0	0	5.03626107977438e-05	0	0	0	0	0	0	0	0	0	0	0	0	0	0	0	0	0	0	0	0	0	0	0	0	0	0	0	0	5.03626107977438e-05	5.03626107977438e-05	0	0	0	0	0	0	0	0
OTU_453	0.0135979049153908	0.00206486704270749	0.00498589846897663	0	0.00125906526994359	0	0.00579170024174053	0	0.00347502014504432	5.03626107977438e-05	0.00936744560838034	0	0	0.00186341659951652	0.0115330378726833	0.000453263497179694	5.03626107977438e-05	0.00473408541498791	0	0	0	0.00146051571313457	0	0.0427074939564867	0	0.00100725221595488	0.00176269137792103	0.0110294117647059	0	0	0	0	0.000100725221595488	0.000553988718775181	0	0.00120870265914585	0	0.00216559226430298	5.03626107977438e-05	0.0008058017727639	0.00216559226430298	0.00100725221595488	0.00211522965350524	0.00115834004834811	0	5.03626107977438e-05	0.000453263497179694	0.00251813053988719	0.000604351329572925
OTU_454	0	5.03626107977438e-05	0	0	0	0.00196414182111201	0	0	0	0	0	0	0	0	0	0	0	0	0	0	0	0	0	0	0	0	0	0	0	0	0	0	0	0	0	0	0	0	0	0	0	0	0	0	0	0	0	0	0
OTU_455	5.03626107977438e-05	0.000604351329572925	0	0	5.03626107977438e-05	0	0.00125906526994359	0	0	0	0	0	0	0	5.03626107977438e-05	0	0	5.03626107977438e-05	0	0	0	5.03626107977438e-05	0	0.00040290088638195	0	0	5.03626107977438e-05	5.03626107977438e-05	5.03626107977438e-05	0	0	0	0.000201450443190975	0	5.03626107977438e-05	0.000100725221595488	0	0	5.03626107977438e-05	5.03626107977438e-05	0.000201450443190975	0	0.000654713940370669	0.000251813053988719	0	0	0	5.03626107977438e-05	5.03626107977438e-05
OTU_456	0.00166196615632554	0.00130942788074134	0.00276994359387591	0	0.000352538275584206	5.03626107977438e-05	0	0.0190370668815471	0.04441982272361	0	0.00347502014504432	0	0	0.0132453666398066	0.00191377921031426	0.018281627719581	5.03626107977438e-05	0.00110797743755036	0	5.03626107977438e-05	0	0.0032232070910556	0	0.000453263497179694	5.03626107977438e-05	0.0124899274778405	0.00523771152296535	0.00105761482675262	0.00891418211120064	0.0132453666398066	0.0175261885576148	0.000100725221595488	0.000503626107977438	0.00332393231265109	0.00881345688960516	0.107624899274778	0.0165692989524577	0.00594278807413376	0.110143029814666	0.000553988718775181	0.00100725221595488	0.0137993553585818	0.00221595487510073	0.00498589846897663	0.0210012087026591	0.0576651893634166	0.0196414182111201	0.00412973408541499	0.00730257856567284
OTU_457	0	0	0	0	0	0	0	0	0	0	0	0	0	0	0	0	0	0	0	0	0	0	0	0	0	0	0	0	0	0	0	0	0	0	0	0	0	0	0	0.0008058017727639	0	0	0	0	0	0	0	0	0
OTU_458	0	0	0.000151087832393231	0	0	0	0	0	0	0	0	0	0	0	0.000100725221595488	0	0	0	0	0	0	0	0	0	0	0	0	0	0	0	0	0	0	0	0	0	0	0	0	0	0	0	0	0	0	0	0	0	0
OTU_459	0	0	0	0	0	0	0	0	0	0	0	0	0	0	0.000453263497179694	0	0	0	0	0	0	0	0	0	0	0	0	0	0	0	0	0	0	0	0	0	0	0	0	0	0	0	0	0	0	0	0	0	0
OTU_46	0	0	0	0	0	0	0	0	0	0	0	0	0	0	0	0	0	0	0	0	0	0	0	0	0	0	0	0	0	0	0	0	0.00679895245769541	0	0	0	0	0	0	0	0	0	0	0	0	0	0	0	0
OTU_460	0	0	0	0	0	0	0	0	0.0040290088638195	0	0	0	0	0	0	0	0	0	0	0	0	0.00105761482675262	0	0	0	0	0	0	0	0	0	0	5.03626107977438e-05	0	0	0	0	0.000755439161966156	0	0	0	0	0	0	0	0	0	0	0
OTU_461	5.03626107977438e-05	0	0	0	0	0	0	0	0.000151087832393231	0	0.000100725221595488	0	0	5.03626107977438e-05	0	0	0	0	0	0	0	0	0	0	0	0	0	0	0	0	0	0	0	0	0	0.000100725221595488	0	0	0	0	0	0	0	0	0	0	0	0	0
OTU_462	0	0	0	0	0	0	0	0	0	0	5.03626107977438e-05	0	0	0	0.000201450443190975	5.03626107977438e-05	0	0	0	0	0	0	0	0.000201450443190975	0	0	0	0.000151087832393231	0	0	0	0	0	0	0	0	0	0	0	0	0	0	0	0	0	0	0	0	0
OTU_463	0	0	0	0	0	0	0	0	0	0	0	0	0	0	0	0	0	0	0	0	0	0	0	0	0	0	0	0	0	0	0	0	0	0	0	0	0	0	0	0	5.03626107977438e-05	0	0	0	0	0	0	0	0
OTU_464	0.000100725221595488	0	0	0	0	0	0	0	0	0	0	0	0	0	0	0	0	0	0	0	0	0	0	0	0	0	0	0	0	0	0	0	0	0	0	0	0	0	0	0	0	0	0	0	0	0	0	0	0
OTU_465	0	0	0.000100725221595488	0	0	0	0	0	0	0	0	0	0	0	5.03626107977438e-05	0	0	0	0	0	0	0	0	0	0	0	5.03626107977438e-05	0	0	0	0	0	0	0	0	0	0	0	0	0	0	0	0	0	0	0	0	0	0
OTU_466	0	0	0.000151087832393231	0	0	0	0	0	5.03626107977438e-05	0	0	0	0	0	5.03626107977438e-05	0	0	0	0	0	0	0	0	0	0	0	0	0	0	0	0	0	0	0	0	0	0	0	0	0	0	0	0	0	0	0	0	0	0
OTU_467	0	0	0	0	0	0	0	0	0	0	0	0	0	0	0.000201450443190975	0	0	0	0	0	0	0	0	0	0	0	0	0	0	0	0	0	0	0	0	0	0	0	0	0	0	0	0	0	0	0	0	0	0
OTU_468	0.00317284448025786	0	0.000151087832393231	0	0.00151087832393231	0	0.000100725221595488	0	0	0	0.00176269137792103	0.00423045930701048	0	0.00115834004834811	0.00342465753424658	0.00171232876712329	0	0.00624496373892023	0	0	0	0.00302175664786463	0	0.00528807413376309	0	0.00171232876712329	0.00256849315068493	0.00559024979854956	0	0.00251813053988719	0	0	0	0.00135979049153908	0.000100725221595488	0.000604351329572925	0.000100725221595488	0.000251813053988719	0.000604351329572925	0.00100725221595488	0.000956889605157131	0.00292103142626914	0	0.00135979049153908	0	0	0.00171232876712329	0.00251813053988719	0.00171232876712329
OTU_469	0	0	5.03626107977438e-05	0	0	0	0	0	0	0	5.03626107977438e-05	0	0	0	5.03626107977438e-05	0	0	0	0	0	0	0	0	0	0	0	0	0	0	0	0	0	0	0	0	0	0	0	0	0	0	0	0	0	0	0	0	0	0
OTU_47	0	0	0	0	0	0.000705076551168413	0	0	0	0	0	0	0	0.000352538275584206	0	0.000755439161966156	0	0.00141015310233683	0	0	0	0	0	0	0	0	5.03626107977438e-05	5.03626107977438e-05	0	0.000755439161966156	0	0	0	5.03626107977438e-05	0	0.000100725221595488	0	0.000201450443190975	5.03626107977438e-05	0	0	0.000100725221595488	0.000302175664786463	0.000201450443190975	0	0.000201450443190975	0.000151087832393231	0	0
OTU_470	0	0	0	0	0	0	0	0	0	0	0.000251813053988719	0	0	0	0.000151087832393231	0	0	0	0	0	0	0	0	0	0	0	0	0	0	0	0	0	0	0	0	0	0	0	0	0	0	0	0	0	0	0	0	0	0
OTU_471	0	0	0	0	0	0	0	0	0.000151087832393231	0	5.03626107977438e-05	0	0	0	0	0	0	0	0	0	0	0	0	0	0	0	0	0	0	0	0	0	0	0	0	0	0	0	0	0	0	0	0	0	0	0	0	0	0
OTU_472	0.00337429492344883	0	0	0	0.00715149073327961	0	0	0	0	0	0.010022159548751	5.03626107977438e-05	0	0	0.0128928283642224	0.000906526994359388	0	0.00921635777598711	0	0	0	0.00287066881547139	0	0.013950443190975	0	0.000856164383561644	0.00559024979854956	0.0115834004834811	0	0	0	0.000251813053988719	0.000654713940370669	0.00130942788074134	0.000151087832393231	0.00256849315068493	0.000100725221595488	0	0.000352538275584206	0.00276994359387591	0	0.00443190975020145	5.03626107977438e-05	0.00297139403706688	0	0	0.00100725221595488	0	0
OTU_473	0	0	0	0	0	0	0	0	0	0	0.000201450443190975	0	0	0	0	0	0	0	0	0	0	0	0	0	0	0	0	0	0	0	0	0	0	0	0	0	0	0	0	0	0	0	0	0	0	0	0	0	0
OTU_474	0	0	0	0	0	0	0	0	0	0	0	0	0	0	0.000352538275584206	0	0	0	0	0	0	0	0	0	0	0	0	0	0	0	0	0	0	0	0	0	0	0	0	0	0	0	0	0	0	0	0	0	0
OTU_475	5.03626107977438e-05	0	0	0	0	0	0	0	0	0	0	0	0	0	0	0	0	0	0	0	0	0	0	0	0	0	0	0	0	0	0	0	0	0	0	0	0	0	0	0	0	0	0	0	0	0	0	0	0
OTU_477	0.00176269137792103	0.00231668009669621	0.00256849315068493	0	0.00135979049153908	0	0.00307211925866237	0	0.00282030620467365	0	0.00171232876712329	0	0.000553988718775181	0.000151087832393231	0.00040290088638195	0.000352538275584206	0	0.000251813053988719	0	0	0.00201450443190975	0	0	0.0008058017727639	0	0.000151087832393231	0.0016116035455278	0.000553988718775181	0.000151087832393231	0	0.000151087832393231	5.03626107977438e-05	0.000352538275584206	0	0	0.000705076551168413	5.03626107977438e-05	0	5.03626107977438e-05	0.000201450443190975	0.00211522965350524	0	0.00276994359387591	0.000453263497179694	0.0008058017727639	0.000856164383561644	0.000100725221595488	0.00100725221595488	0.000503626107977438
OTU_478	0	0	0	0	0	0	0	0	0	0	0.000100725221595488	0	0	0	0	0	0	0	0	0	0	0	0	0	0	0	0	0	0	0	0	0	0	0	0	0	0	0	0	0	0	0	0	0	0	0	0	0	0
OTU_479	0.00191377921031426	0.00201450443190975	0.00956889605157131	0	0.000956889605157131	0	0.00115834004834811	0	0	0	0.00105761482675262	0	0	0.000302175664786463	0.000553988718775181	0.00110797743755036	0	0.00171232876712329	0	0	0	0.000503626107977438	0	0.00357574536663981	0	0	0	0.00135979049153908	0	0	0	5.03626107977438e-05	0.000100725221595488	0.000856164383561644	0	5.03626107977438e-05	0	0.000956889605157131	0.000100725221595488	0.000352538275584206	0	0.000201450443190975	0.00176269137792103	0.00770547945205479	0	0	0.000251813053988719	0	0
OTU_48	0	0	0	0	0	0	0	0	0	0	0	0	0	0	0	0	0	0	0	0	0	0	0	0.00226631748589847	0	0	0.00810838033843674	0	0	0	0	0	0	0	0	0	0	0	0	0	0	0.00156124093473006	0	0	0	0	0	0	0
OTU_480	0.000151087832393231	0	0	0	0	0	0	0	0.000100725221595488	0	0	0	0	0	0	0	0	0	0	0	0	0	0	0	0	0	0	0	0	0	0	0	0	0	0	0	0	0	0	0	0	0	0	0	0	0	0	0	0
OTU_481	5.03626107977438e-05	0	0.00110797743755036	0	0	0	0	0	0	0	0.0008058017727639	0	0	0	0.000151087832393231	5.03626107977438e-05	0	0.000201450443190975	0	0	0	0	0	0	0	0	0	0	0	0	0	0	0	5.03626107977438e-05	0	0.000151087832393231	0	0	0	0	0	0	0	0	0	0	0.000151087832393231	0	0
OTU_482	0	0	0	0	0	0	0	0	0	0	5.03626107977438e-05	0	0	0	0	0	0	0	0	0	0	0	0	0	0	0	0	0	0	0	0	0	0	0	0	0	0	0	0	0	0	0	0	0	0	0	0	0	0
OTU_483	0	0	0.000100725221595488	0	0	0	0	0	0	0	0.000151087832393231	0	0	0	0	0	0	0	0	0	0	0	0	0.00040290088638195	0	0	0	0	0	0	0	0	0	0.000251813053988719	0	0	0	0	0	0	0	0.000151087832393231	0	0	0	0	0	0	0
OTU_484	0	0	0	0	0	0	0	0	0	0	0	0	0	0	0.000201450443190975	0	0	0	0	0	0	0	0	0	0	0	0	0	0	0	0	0	0	0	0	0	0	0	0	0	0	0	0	0	0	0	0	0	0
OTU_485	0	0	0	0	0	0	0	0	0	0	5.03626107977438e-05	0	0	0	0	0	0	0	0	0	0	0	0	0	0	0	0	0	0	0	0	0	0	0	0	0	0	0	0	0	0	0	0	0	0	0	0	0	0
OTU_486	0	0	0	0	0	0	0.000100725221595488	0	0	0	0.000151087832393231	0	0	0	0	0	0	0	0	0	0	0	0	0	0	0	0	0	0	0	0	0	0	0	0	0	0	0	0	0	0	0	0	0	0	0	0	0	0
OTU_487	0.00861200644641418	5.03626107977438e-05	0.00357574536663981	5.03626107977438e-05	0	0	0	0	0	0	0.00171232876712329	0	0	0	0.0048348106365834	0.000100725221595488	0	0.00181305398871878	0	0	0	0.00906526994359388	0	0.00130942788074134	0	0	0	0	0	0	0	0	0	0.000151087832393231	0	0	0	0.000453263497179694	0	0	0	0	0	0.000201450443190975	0	0	0.000251813053988719	0	0
OTU_488	0	0	0	0	0	0	0	0	0	0	0	0	0	0	0	0	0	0	0	0	0	0	0	0.000151087832393231	0	0	0	0	0	0	0	0	0	0	0	0	0	0	0	0	0	0	0	0	0	0	0	0	0
OTU_49	0	0	0	0	0	0	0	0	0	0	0	0	0	0	0	0	0	0	0	0	0	0	0	0	0	0.00841055600322321	0	0	0	0	0	0	0	0	0	0	0	0	0	0	0	0	0	0	0	0	0	0	0
OTU_490	0.000906526994359388	0	0.000604351329572925	0	0.00040290088638195	0	0.000100725221595488	0	0.000604351329572925	0	0.000856164383561644	0	0	0.000553988718775181	0.000453263497179694	0	0	0.00100725221595488	0	0	0	5.03626107977438e-05	0	0	0	0.00156124093473006	5.03626107977438e-05	0.000604351329572925	0.000302175664786463	0	0.000705076551168413	0.000100725221595488	0.000100725221595488	0.00261885576148268	0.000352538275584206	0.00176269137792103	0.00201450443190975	0.000654713940370669	0.000503626107977438	0.00191377921031426	0.000100725221595488	0.000251813053988719	0.000201450443190975	5.03626107977438e-05	0.000100725221595488	0	0.00105761482675262	0.000654713940370669	0
OTU_491	0	0	5.03626107977438e-05	0	0	0	0	0	5.03626107977438e-05	0	0	0	0	0	0	0	0	0	0	0	0	0	0	5.03626107977438e-05	0	0	0	0	0	0	0	0	0	0	0	5.03626107977438e-05	0	0	0	0	0	0	0	0	0	0	0	0	0
OTU_492	0	0	0	0	0	0	0	0	0	0	0	0	0	0	0	0	0	0	0	0	0	0	0	0	0	0	0	0	0	0	0	0	0	0	0	0	0	0	0.000201450443190975	0	0	0	0	0	0	0	0	0	0
OTU_493	0	0	5.03626107977438e-05	0	0	0	0	0	0	0	0	0	0	0	0	0.000100725221595488	0	0	0	0	0	5.03626107977438e-05	0	0	0	0	0	0	0	0	0	0	0	0	0	0	0	0	0	0	0	5.03626107977438e-05	0	0	0	0	0	0	0
OTU_494	0	0	0	0	0	0	0	0	0	0	0.000100725221595488	0	0	0	0	0	0	0	0	0	0	0	0	0	0	0	0	0	0	0	0	0	0	0	0	0	0	0	0	0	0	0	0	0	0	0	0	0	0
OTU_495	0	0	0	0	0	0	0	0	0	0	0.0096696212731668	0	0	0	0	0	0	0	0	0	0	0	0	0	0	0	0	0	0	0	0	0	0	5.03626107977438e-05	0	0	0	0	0	0	0	0	0	0	0	0	0	0	0
OTU_496	0.000302175664786463	0.00282030620467365	5.03626107977438e-05	0	0.000453263497179694	0	0	0	0	0	0.0064464141821112	0	0	0.000453263497179694	0.00120870265914585	0.000251813053988719	0	0.000151087832393231	0	0	0	5.03626107977438e-05	0	0.0160656728444803	0	0	0.00141015310233683	0.00337429492344883	0	0	0	0	0	0.000352538275584206	0	0.000151087832393231	5.03626107977438e-05	0.000453263497179694	0	5.03626107977438e-05	0	0.000151087832393231	0.000604351329572925	0.00040290088638195	0.000100725221595488	0	0.000553988718775181	0.000151087832393231	0
OTU_497	5.03626107977438e-05	0	0	0	0	0	0	0	0	0	0	0	0	0	0	0	0	0	0	0	0	0	0	0	0	0	0	0	0	0	0	0	0	0	0	0	0	0	0	0	0	0	0	0	0	0	0	5.03626107977438e-05	0
OTU_498	5.03626107977438e-05	0	0	0	0	0	0	0	0	0	5.03626107977438e-05	0	0	0	0	0	0	0	0	0	0	0	0	0	0	0	0	0	0	0	0	0	0	0	0	0	0	0	0	0	0	0	0	0	0	0	0	0	0
OTU_5	0.0147562449637389	0.00705076551168413	0.00433118452860596	0.0130439161966156	0.178182917002417	0.237711522965351	0.00151087832393231	0.00271958098307816	0.000201450443190975	0.10425060435133	0.0561543110394843	0.0394842868654311	0.0494057211925866	0.00317284448025786	0.00110797743755036	0.0309226430298147	0.167657131345689	0.000956889605157131	0.000201450443190975	0.347854552780016	0.00589242546333602	0.116639806607575	0.449838839645447	0.154210314262691	0.0204975825946817	5.03626107977438e-05	0.00100725221595488	0.00146051571313457	0.125	0.00251813053988719	0.0350523771152297	0.247532232070911	0.0166196615632554	0.00105761482675262	0.00664786462530218	0	0.00669822723609992	0.000705076551168413	0.00251813053988719	0.0159649476228848	0.00115834004834811	0.0508158742949235	0.0348005640612409	0.000906526994359388	0.000705076551168413	0.0153605962933118	0.00115834004834811	0.00825946817082998	0.000503626107977438
OTU_50	0	0	0	0	0.0008058017727639	0.0149073327961322	0	0	0	0	0	0	0.000100725221595488	0.00130942788074134	0	0	0.000604351329572925	0.000151087832393231	0	5.03626107977438e-05	0	0	0	0	0.000654713940370669	0	0	0	0	0	0	0	0	0	0	0	0	0	0	5.03626107977438e-05	0	0	0	0	0	5.03626107977438e-05	0.000151087832393231	0	5.03626107977438e-05
OTU_500	0	0	0	0	0	0	0	0	0.000151087832393231	0	0	0	0	0	0	0	0	0	0	0	0	0	0	0	0	0	0	0	0	0	0	0	0	0	0	0	0	0	0	0	0	0	0	0	0	0	0	0	0
OTU_501	5.03626107977438e-05	0	0.00538879935535858	0	0	0	5.03626107977438e-05	0	0	0	0.0008058017727639	0	0	5.03626107977438e-05	0.000553988718775181	0.00120870265914585	0	0.00166196615632554	0	0	0	0	0	0	0	5.03626107977438e-05	5.03626107977438e-05	0	0	0	0	0	0	0.000453263497179694	0	0.00156124093473006	5.03626107977438e-05	0.000100725221595488	0	0	0	5.03626107977438e-05	0.000251813053988719	0.00100725221595488	0	0	0	0	0
OTU_502	0	0	0	0	0	0	0	0	0	0	5.03626107977438e-05	0	0	0	0.000201450443190975	0	0	0	0	0	0	0	0	0	0	0	0	0	0	0	0	0	0	0.00100725221595488	0	0.00191377921031426	0	0	0	0	0	0	0	0.000302175664786463	0	0	0.000654713940370669	0	0
OTU_504	0	0	5.03626107977438e-05	0	5.03626107977438e-05	0	0	0	5.03626107977438e-05	0	0	0	0	0	0	0	0	0	0	0	0	0	0	0	0	5.03626107977438e-05	0	0	0	0	0	0	0	5.03626107977438e-05	0	0	0	0	0	0	0	0	0	0	5.03626107977438e-05	0	5.03626107977438e-05	0	0
OTU_505	0	0	0	0	0	0	0	0	0	0	0	0	0	0	0	0	0	0	0	0	0	0	0	0	0	0	0	0	0	0	0	0	0	0	0	0	0	0.000100725221595488	0	0	0	0	0	0	0	0	0	0	0
OTU_506	0	0	0	0	0	0	0	0	0	0	0.00841055600322321	5.03626107977438e-05	0	0	0.000956889605157131	0.000201450443190975	0	0.00151087832393231	0	0	0	0.00423045930701048	0	0.000604351329572925	0	0	0	0	0	0	0	0	0	0.000151087832393231	0	0.00130942788074134	0	0.00302175664786463	0	0	0	0.000201450443190975	0	0	0	0	0.0194903303787268	0	0
OTU_507	0	0	0	0	0	0	0	0	0	0	0	0	0	0	0	0	0	0	0	0	0	5.03626107977438e-05	0	0	0	0	0	0	0	0	0	0	0	0	0	0	0	0	0	0	0	0	0	0	0	0	0	0	0
OTU_508	0.00604351329572925	0	0	0	0	0	0	0	5.03626107977438e-05	0	0.00176269137792103	0	0	0	0.00740330378726833	0	0	0	0	0	0	0	0	0.028303787268332	0	0	0	0.00946817082997583	0	0	0	0.000201450443190975	0	0	0	0	0	0	0	0.00040290088638195	0	0	0	0.00282030620467365	0	0	0	0	0
OTU_509	0	0	5.03626107977438e-05	0	0	0	0	0	0	0	0	5.03626107977438e-05	0	0	0	0	0	0	0	0	0	0	0	0	0	0	0	0	0	0	0	0	0	0	0	0	0	0	0	0	0	0	0	0	0	0	0	0	0
OTU_51	5.03626107977438e-05	0	5.03626107977438e-05	0	5.03626107977438e-05	0.000201450443190975	0.000100725221595488	0.000503626107977438	0	0.000151087832393231	0.000201450443190975	0	0	5.03626107977438e-05	0	0.000100725221595488	5.03626107977438e-05	0.000100725221595488	0.000100725221595488	0.000100725221595488	0.000100725221595488	0.000201450443190975	0.000100725221595488	0	0.000100725221595488	5.03626107977438e-05	0	0	0	5.03626107977438e-05	0	0	0	0	5.03626107977438e-05	5.03626107977438e-05	0.00125906526994359	0.000503626107977438	5.03626107977438e-05	0	0.000100725221595488	0	0	0	0.000151087832393231	5.03626107977438e-05	0.000100725221595488	0	0
OTU_510	0	0	0	0	0	0	0	0	0	0	5.03626107977438e-05	0	0	0	5.03626107977438e-05	0	0	0	0	0	0	0	0	0	0	0	0	0	0	0	0	0	0	0	0	0	0	0	0	0	0	0	0	0	0	0	0	0	0
OTU_512	0	0	0	0	0	0	5.03626107977438e-05	0	0	0	5.03626107977438e-05	0	0	0	0	0	0	0	0	0	0	0	0	0	0	0	0	0	0	0	0	0	0	0	0	0	0	0	0	0	0	0	0	0	0	0	0	0	0
OTU_513	0	0	5.03626107977438e-05	0	0	0	0	0	0	0	0	0	0	0	0	0	0	0	0	0	0	0	0	0	0	0	0	0	0	0	0	0	0	0	0	0	0	0	0	0	0	0	0	0	0	0	0	0	0
OTU_515	0	0	0	0	0	0	0	0	0	0	0	0	0	0	0	0	0	0	0	0	0	0	0	0	0	0	0	0	0	0	0	0	0	0	5.03626107977438e-05	0	0	0	0	0	0	0	0	0	0	0	0	0	0
OTU_516	0	0	0	0	0	0	0	0	0	0	0	0	0	0	0	0	0	0	0	0	0	0	0	0	0	0	0	0	0	0	0	0	0	5.03626107977438e-05	0	0	0	0	0	0	0	0	0	0	0	0	0	0	0
OTU_517	0	0	0	0	0	0	0	0	0	0	0	0	0	0	0	0	0	0	0	0	0	0	0	0	0	0	0	0	0	0	0	0	0	0	0	0	0	0	0	0	0	0	0	5.03626107977438e-05	0	0	0	0	0
OTU_518	0	0	5.03626107977438e-05	0	0.00040290088638195	0	0	0.00820910556003223	0	0.00342465753424658	0.00171232876712329	0	0	0.00282030620467365	0.00428082191780822	0.00357574536663981	0	0.000906526994359388	0	0	0.00841055600322321	0.00312248186946011	0	0.00206486704270749	0	0.000100725221595488	0	0.000100725221595488	0	0	0	0	0.000503626107977438	0.000151087832393231	5.03626107977438e-05	0.00634568896051571	0.00151087832393231	0.00553988718775181	0	0.00423045930701048	0	0.00120870265914585	0	0.0024174053182917	0.00856164383561644	0	0.00493553585817889	0.00216559226430298	0
OTU_52	0.000553988718775181	0	0	0	0	0	0	0	0	0	0	0	0	0	0	0	0	0	0	0	0	0	0	0	0	0	0	0	0	0	0	0	0	0	0	0	0	0	0	0	0	0	0	0	0	0	0	0	0
OTU_520	5.03626107977438e-05	0	0.000151087832393231	0	0	0	0	0	0.000100725221595488	0	0	5.03626107977438e-05	0	0	0	0	0	0	0	0.000151087832393231	0	0	0	0	0	0	0	0	0	5.03626107977438e-05	0	0	0	0	0	0.000302175664786463	0	0	0	0	0	0	0	0	0.000100725221595488	0	0.000151087832393231	0	5.03626107977438e-05
OTU_522	0	0.0008058017727639	0.000100725221595488	0.0040290088638195	0.000654713940370669	0	0.000251813053988719	0	0	0	0.0008058017727639	0	0	0.00130942788074134	5.03626107977438e-05	0.000705076551168413	0	0.000251813053988719	0	0	0	0.00040290088638195	0	0.00115834004834811	0	0.00105761482675262	0.000856164383561644	0.000151087832393231	0.00246776792908944	0	0.00282030620467365	0.00105761482675262	0.000705076551168413	0.000100725221595488	0.00100725221595488	0.000654713940370669	0.000302175664786463	0.00191377921031426	0.00151087832393231	0.0008058017727639	0.000705076551168413	0.000453263497179694	0.00216559226430298	0.00105761482675262	0.00181305398871878	0	0.000302175664786463	0.00040290088638195	0.00125906526994359
OTU_523	0	0	0	0	0	0	0	0	0	0	0	0	0	0	0	0	0	0	0	0	0	0	0	0	0	0	0	0	0	0	0	0	0	0	0	0	0	0	0	0	0	0	0	0	0	0	0	0	0
OTU_525	0	0	0	0	0	0	0	0	0.000151087832393231	0	0	0	0	0	0	0	0	0	0	0	0	0	0	0	0	0	0	0	0	0	0	0	0	0	0	0	0	0	0	0	0	0	0	0	0	0	0	0	0
OTU_526	0.00604351329572925	0.00528807413376309	0.00287066881547139	0	0.00332393231265109	0	0	0	0	0	0.00246776792908944	0.00236704270749396	0	0.00176269137792103	0.00236704270749396	0.00251813053988719	0	0.00367647058823529	0	0	0	0.00548952457695407	0	0.000453263497179694	0	0.00367647058823529	0.000503626107977438	0.00151087832393231	5.03626107977438e-05	0	0	0.000100725221595488	0	0.00201450443190975	0.000654713940370669	0.00302175664786463	0.00141015310233683	0.00251813053988719	0.00176269137792103	0.00166196615632554	5.03626107977438e-05	0.0016116035455278	0.000956889605157131	0.00196414182111201	0	0	0.00488517324738114	0.000553988718775181	0.00125906526994359
OTU_528	0	0	0	0	0	0	0	0	0	0	0	0	0	0	0	0	0	0	0	0	0	0	0	0	0	0	0	0	0	0	0	0	0	0	0	0.000302175664786463	0	0	0	0	0	0	0	0	0	0	0	0	0
OTU_529	0.000604351329572925	0	5.03626107977438e-05	0	0.000151087832393231	0	0.00221595487510073	0	0	0	0	0	0.000201450443190975	5.03626107977438e-05	0	0	0	0	0	0	0	0	0	0	0	0.000151087832393231	0.000100725221595488	0	0.000503626107977438	0.000100725221595488	0.000151087832393231	0	0.000302175664786463	0	0	0	0	0.000302175664786463	0.000151087832393231	0	0	0	0.00135979049153908	0.000151087832393231	0.00156124093473006	0	0	0.000705076551168413	0.00186341659951652
OTU_53	0	0	0	0	0.00100725221595488	0.0109790491539081	0	0	0	0	0	0	0	0	0	0	0	0	0	0	0	0	0	0	0	0	0	0	0	0	0	0	0	0	0	0	0	0	0	0	0	0	0	0	0	0	0	0	0
OTU_530	0	0	0	0	0	0	0	0	0	0	0	0	0	0	0	0	0	0	0	0	0	0.000100725221595488	0	0	0	0	0	0	0	0	0	0	0	0	0	0	0	0	0	0	0	0	0	0	0	0	0	0	0
OTU_531	0.000100725221595488	0	0	0	0	0	0	0	0	0	0.00156124093473006	0	0	0	0	0	0	0.000251813053988719	0	0	0	0.000151087832393231	0	5.03626107977438e-05	0	0.00040290088638195	0	0	0	0	0	0	0	0	0	5.03626107977438e-05	0.000201450443190975	0	0	0.000201450443190975	0	0	0	0.000151087832393231	0	0	0.000151087832393231	0	0
OTU_533	0	0	5.03626107977438e-05	0	0	0	0	0	0	0	0	0	0	0	0	0	0	0	0	0	0	0	0	0	0	5.03626107977438e-05	0	0	0	0	0	0	0	0	0	5.03626107977438e-05	0	0	0	0	0	0	0	0	0	0	0	0	5.03626107977438e-05
OTU_534	0.000151087832393231	0	0.00513698630136986	0	0.00327356970185334	0	5.03626107977438e-05	0	0	0	0.00181305398871878	0	0	0.00115834004834811	0.00251813053988719	0.00135979049153908	0	0.000151087832393231	0	0	0	0.000453263497179694	0	0.000503626107977438	0	0.00337429492344883	0	0.000604351329572925	5.03626107977438e-05	0	0	0	0.000201450443190975	0.00357574536663981	0.000151087832393231	0.00141015310233683	0.000906526994359388	0.00236704270749396	0	0.000453263497179694	0.000151087832393231	0.00282030620467365	0.000100725221595488	0.00040290088638195	0.00040290088638195	0	0.00367647058823529	0.000705076551168413	0
OTU_537	0.000906526994359388	0	0	0	0	0	0	0	0	0	0.000654713940370669	0	0	5.03626107977438e-05	0.00176269137792103	0.000251813053988719	5.03626107977438e-05	0.0008058017727639	0	0	0	0	0	0.000503626107977438	0	0	0	0.000654713940370669	0	0	0	0	0	0.000100725221595488	0	5.03626107977438e-05	0	0	0	0.000100725221595488	0	0.000100725221595488	0	0	0	0	5.03626107977438e-05	0	0
OTU_54	0	0	0	0	0	0	5.03626107977438e-05	0	0	0	0.00181305398871878	0	0	0	0	0	0	0	0	0	0	0	0	0	0	0	0	0	0	0	0	0	0	0	0	0	0	0	0	0	0	0	0	0	0	0	0	0	0
OTU_540	0	0	0	0	0	0	0	0	0	0	0.00528807413376309	5.03626107977438e-05	0	0	0.000856164383561644	0	0	0.000151087832393231	0	0	0	0	0	0.00266921837228042	0	0	0	0	0	0	0	0	0	0.000503626107977438	5.03626107977438e-05	0	0	5.03626107977438e-05	0	0	0	0.0016116035455278	0	0	0	0	0	0	0
OTU_541	0	0	0	0	0	0	0	0	0	0	5.03626107977438e-05	0	0	0	0.000553988718775181	0	0	0	0	0	0	5.03626107977438e-05	0	0.000201450443190975	0	0	0	0	0	0	0	0	0	0	0	0	0	5.03626107977438e-05	0	0	5.03626107977438e-05	0	0	5.03626107977438e-05	0	0	0	0	0
OTU_542	0	0	0	0	0	0	0	0	0	0	5.03626107977438e-05	0	0	0	0	0	0	0	0	0	0	0	0	0	0	0	0	0	0	0	0	0	0	0	0	0	0	0	0	0	0	0	0	0	0	0	0	0	0
OTU_544	0	0	0	0	0	0	0	0	0	0	0	0	0	0	0	0	0	0	0	0	0	0	0	0	0	0	0	0	0	0	0	0	0	0	0	0	0	0	0	0	0	0	0	0	0	0	0	0	0
OTU_545	0	0	0	0	0	0	0	0	0	0	5.03626107977438e-05	0	0	0	0	0	0	0	0	0	0	0	0	0.000302175664786463	0	0	0	0	0	0	0	0	0	0	0	0	0	0	0	0	0	0	0	0	0	0	0	0	0
OTU_547	0	0	0	0	0	0	0	0	0	0	0.000100725221595488	0	0	0	0	0	0	0	0	0	0	0	0	0	0	0	0	0	0	0	0	0	0	0	0	0	0	0	0	0	0	5.03626107977438e-05	0	0	0	0	0	0	0
OTU_548	0.00478444802578566	0	0.078817485898469	0	0.00201450443190975	0.000654713940370669	0	0.0109286865431104	0	0	0.00760475423045931	0.000100725221595488	5.03626107977438e-05	0.0209508460918614	0.0142022562449637	0.0504633360193392	5.03626107977438e-05	0.0156627719580983	0	0.000100725221595488	0	0.0339443996776793	0	0.0260374697824335	0	0.0108783239323127	0	0.00961925866236906	0.000100725221595488	0.0368150684931507	0	0.000503626107977438	0.000453263497179694	0.0064464141821112	0.000503626107977438	0.022209911361805	0	0.0189363416599517	0.00795729250604351	0.0127417405318292	0.00664786462530218	0.0471394037066882	0.00689967767929089	0.00372683319903304	0.000251813053988719	0	0.0234689766317486	0.0205479452054795	0.00191377921031426
OTU_55	0	0	0	0	0	0	0	0	0	0	0	0	0	0	0	0	0	0	0	0	0	0	0	0	0	0	0	0	0	0	0	0	0	0	0	0	0	0.00569097502014504	0	0	0	0	0	0	0	0	0	0	0
OTU_552	0	0	0	0	0	0	0	0	0	0	0	0	0	0	0	0	0	5.03626107977438e-05	0	0	0	0	0	0	0	0	0	0	0	0	0	0	0	0	0	0	0	0	0	0	0	0	0	0	0	0	0	0	0
OTU_553	5.03626107977438e-05	0	0	0	0	0	0	0	0	0	0	0	0	0	0	0	0	0	0	0	0	0	0	0	0	0	0	0	0	0	0	0	0	0	0	0	0	0	0	0	0	0	0	0.000100725221595488	0	0	0	0	0
OTU_554	0	0	5.03626107977438e-05	0	0	0	0	0	0	0	0	0	0	0	0	0	0	0	0	0	0	0	0	0	0	0	0	0	0	0	0	0	0	0	0	0	0	0	0	0	0	0	0	0	0	0	0	0	0
OTU_556	0.000453263497179694	0	0.000654713940370669	0	0.000553988718775181	0	0	0	0	0	0	0	5.03626107977438e-05	0	0	5.03626107977438e-05	0	0	0	0	0	0	0	0	0	0	0.000352538275584206	0	0	0	0	0	5.03626107977438e-05	0	0	0	0	0	0	0	0	0	0	0.000100725221595488	0	0	0.000956889605157131	5.03626107977438e-05	0
OTU_557	0.000151087832393231	0.000201450443190975	0.000100725221595488	0	0.000100725221595488	0	0.00130942788074134	0	0	0	5.03626107977438e-05	0	0	0.000100725221595488	5.03626107977438e-05	0	0	5.03626107977438e-05	0	0	0	0.000352538275584206	0	0	0	0	0.000453263497179694	0.000201450443190975	0	0	5.03626107977438e-05	0	0	0	5.03626107977438e-05	0.000251813053988719	0	0	0	0	0.000553988718775181	0	0.000151087832393231	5.03626107977438e-05	0	0	5.03626107977438e-05	0.000100725221595488	0
OTU_558	5.03626107977438e-05	0	0	0	0	0	0	0	0	0	0	0	0	0	0	0	0	0	0	0	0	0	0	0	0	0	0	0	0	0	0	0	0	0	0	0	0	0	0	0	0	0	0	0	0	0	0	0	0
OTU_559	0	0	0	0	0	0	0	0	0	0	0	0	0	0	0	0	0	0	0	0	0	0	0	5.03626107977438e-05	0	0	0	0	0	0	0	0	0	0	0	0	0	0	0	0	0	0	0	0	0	0	0	0	0
OTU_56	0	0	0	0	0	0	0	0	0	0	0	0	0	0	0	0	0	0	0	0	0	0	0	0	0	0	0	0	0	0	0	0.00367647058823529	0	0	0	0	0	0.00443190975020145	0	0	0	0	0	0.0132453666398066	0	5.03626107977438e-05	0	0	0
OTU_565	0	0	0.000100725221595488	0	0	0	0	0	0	0	0	0	0	0	0	0	0	0	0	0	0	0	0	0	0	0	0	0	0	0	0	0	0	0	0	0	0	0	0	0	0	0	0	0	0	0	0	0	0
OTU_567	0	0	0	0	0	0	0	0	0	0	0	0	0	0	0	0	0	0	0	0	0	0	0	0	0	0	0	0	0	0	0	0	0	0	0	0	0	0	0	0	0	0	0	0	0	0	0	0	0
OTU_568	0	5.03626107977438e-05	0	0	0	0	0	0	0	0	0	0	0	0	0	0	0	0	0	0	0	0	0	0	0	0	0	0	0	0	0	0	0	0	0	0	0	0	0	0	0	0	0	0	0	0	0	0	0
OTU_57	0	0	0	0	0	0	0	0.00266921837228042	0	0	0	0.00135979049153908	0	0	0.000453263497179694	0	0	0	0	0	0.000100725221595488	0	0	0	0	0	0	0	0	0	0	0	0	0	0	0	0	0	0	0	0	0	0	0	0	0.000100725221595488	0	0	0
OTU_571	0	0	0.00317284448025786	0	0	0	0	0	0	0	0	0	0	0	0.00206486704270749	0	0	0	0	0	0	0	0	0	0	0	0	0	0	0	0	0	0	0	0	0	0	0	0	0	0	0	0	0	0	0	0	0	0
OTU_572	0	0	0	0	0	5.03626107977438e-05	0	0	5.03626107977438e-05	0	0	0	0	0	0	0	0	0	0	0	0	0	0	0	0	0	0	0	0	0	0	0	0	0	0	0	0	0	0	0	0	0	0	0.000100725221595488	0	0	0	0	0
OTU_573	0	0	0	0	0	0	5.03626107977438e-05	0	0	0	0	0	0	0	0	0	0	0	0	0	0	0	0	0	0	0	0	0	0	0	5.03626107977438e-05	0	0	0	0	0	0	0	0	0	0	0	0	0	0	0	0	5.03626107977438e-05	0
OTU_574	0.00287066881547139	0	0.00317284448025786	0	0	0	0	0	0	0	0.00292103142626914	0.000906526994359388	0	0	0.000755439161966156	0	0	0.000755439161966156	0	0	0	0.000302175664786463	0	0	0	0.000453263497179694	0.00221595487510073	0.000856164383561644	0	0	0	0	0	0	0	0.00533843674456084	0	0	0	0	0	0.00206486704270749	0	0	0	0	0.000302175664786463	0	0
OTU_576	0.000201450443190975	0	0.000604351329572925	0	0	0	0	5.03626107977438e-05	0	0	0	0.019842868654311	0	0	0	0	0	0	0	0	0	0	0	0.000201450443190975	0	0	0.0016116035455278	0	0	0	0	5.03626107977438e-05	0	0	0	0	0	0.000100725221595488	0	0	0.00498589846897663	0	0	0	5.03626107977438e-05	0	0	0	0
OTU_577	0.000251813053988719	0.000755439161966156	5.03626107977438e-05	0	0.00110797743755036	0	0.000100725221595488	0	0	0	0.000302175664786463	0.000251813053988719	0.00040290088638195	5.03626107977438e-05	0.000201450443190975	0.000151087832393231	0	0.000654713940370669	0	0	0	0.00040290088638195	0	0.000100725221595488	0	0.000100725221595488	0.000352538275584206	5.03626107977438e-05	0.000151087832393231	0	0	0	5.03626107977438e-05	0	0	0.000201450443190975	0	0.000100725221595488	5.03626107977438e-05	0.000151087832393231	0.000151087832393231	5.03626107977438e-05	0.000151087832393231	0.000251813053988719	0.000302175664786463	0	0.000100725221595488	0	5.03626107977438e-05
OTU_578	0	0	0	0	0	0	0	0	0	0	0.00236704270749396	0	0	5.03626107977438e-05	0.000453263497179694	0.000352538275584206	5.03626107977438e-05	0.000201450443190975	0	0	0	0	0	0.000503626107977438	0	0	0	0	0	0	0	0	0	0	0	0.000201450443190975	0	0	0	0	0	5.03626107977438e-05	0	0	0	0	0	0	0
OTU_579	0	0	0	0	0	0.0168211120064464	0	0	0	0	0	0	0	0	0	0	0	0	0	0	0	0	0	0	0	0	0	0	0	0	0	0	0	0	0	0	0	0	0	0	0	0	0	0	0	0	0	0	0
OTU_58	0	0	0	0	0	0	0	0.000352538275584206	0	0	0	0.000856164383561644	0	0	0	0	0	0	0	0	0	0.00125906526994359	0	0	0	0	0	0	0	0	0	0	0	0	0	0	0	0	0	0	0	0	0	0	0	0	0	0	0
OTU_580	0.00292103142626914	0	0.000251813053988719	0	0	0	0	0	0	0.000100725221595488	0.000251813053988719	0	0	0	5.03626107977438e-05	0	0	0	0	0	0	0	0	0	0	0	0	0	0	0	0	0	0	0	0	0	5.03626107977438e-05	0	0	0	0.000100725221595488	0	0	0	0	0	0	0	0
OTU_581	0	0	0	0	0	0	0	0	0	0	0.000100725221595488	0	0	0	0	0	5.03626107977438e-05	0.00292103142626914	0	0	0	0	0	0	0	0	0	0	0	0	0	5.03626107977438e-05	0	0.000151087832393231	0	0	0	0.000100725221595488	0	0	0	0.00151087832393231	0	0.00110797743755036	0	0	0	0	0
OTU_582	0	0	0.00040290088638195	0	0	0	0.00176269137792103	0	0	0	0	0	0	0	0	0	0	0	0	0	0	0	0	0	0	0	5.03626107977438e-05	0	0	0	0	0	0	0	0	0	0	0	0	0	0	0	0	0	0	0	0	0	0
OTU_583	0	0	0	0	0	0	0	0	0	0	0.000604351329572925	0	0	0.000151087832393231	0.000453263497179694	0	0	0.00040290088638195	0	0	0	0.000302175664786463	0	0.000201450443190975	0	0	0	0	0	0	0	0	0	0	0	0.000654713940370669	0	0	0.00040290088638195	0	0	0	0	0	0	0	0	0	0
OTU_584	0.00040290088638195	0	0	0	0	0	0	0	0.000251813053988719	0	0	0	0	5.03626107977438e-05	0	0.000302175664786463	0	0.000100725221595488	0	0	0	0	0	0	0	0	0.000151087832393231	0	0	0	0	0	0	0	0	0.000302175664786463	0	0.000100725221595488	0	0	5.03626107977438e-05	0	0.000151087832393231	0.000201450443190975	0	0	0	0	0
OTU_585	0	0	0	0	0	0	0	0	0	0	0.000251813053988719	0	0	0	0.000906526994359388	0	0	0	0	0	0	0	0	0.00125906526994359	0	0	0	0	0	0	0	0	0	0	0	0	0	0	0	0	0	5.03626107977438e-05	0	0	0	0	0	0	0
OTU_586	0.000201450443190975	0	5.03626107977438e-05	0	0	5.03626107977438e-05	0	0	0.000755439161966156	0	5.03626107977438e-05	0	0	5.03626107977438e-05	5.03626107977438e-05	0.000151087832393231	0	0	0	0	0	0	0	0	0	0	0	5.03626107977438e-05	0	0	0	0	5.03626107977438e-05	0	0	5.03626107977438e-05	0	0	0.000100725221595488	5.03626107977438e-05	0	5.03626107977438e-05	0.000604351329572925	0	5.03626107977438e-05	0	0	0.000100725221595488	0.000151087832393231
OTU_587	0	0	0	0	0	0	0	0	0	0	0	5.03626107977438e-05	0	0	0.00317284448025786	0	0	0	5.03626107977438e-05	0	0	0	0	0	0	0	0	0	0	0	0	0	0	0	0	0	0	0	0	0	0	0	0	0	0	0	0	0	0
OTU_588	0	0	0.000503626107977438	0	0	0	0	0	0	0	0	0	0	0	0	0	0	0	0	0	0	0	0	0	0	0	0	0	0	0	0	0	0	0	0	5.03626107977438e-05	0	0	0	0	0	0	5.03626107977438e-05	0	0	0	0	0	0
OTU_589	0.000201450443190975	0	0	0	0	0	0	0	0	0	0.0008058017727639	0	0	0	0	0	0	0.000251813053988719	0	0	0	0	0	0	0	0	0	0	0	0	0	0	0	0	0	0	5.03626107977438e-05	0	0	0.000151087832393231	0	0	0	5.03626107977438e-05	0	0	0	0	0
OTU_59	0	0	0	0	0	0	0	0.00120870265914585	0	0	0	0.000100725221595488	0	5.03626107977438e-05	0	0.000151087832393231	0	0	0	5.03626107977438e-05	0	0	0	0	0	0	0	0	0	0	0	0	0	0	0	0	0	0.000453263497179694	0	0	0	0	0	0	5.03626107977438e-05	5.03626107977438e-05	0	0	0
OTU_590	5.03626107977438e-05	0	0	0	0	5.03626107977438e-05	0	0	0	0	0	0.00186341659951652	0	0	0	0	0	0	5.03626107977438e-05	0	0	0	0	0	0	5.03626107977438e-05	5.03626107977438e-05	0	0	0	0	0	5.03626107977438e-05	0	0	0	0	0	0	0	0	0	0	0	0	0	0	0	0
OTU_591	0.000151087832393231	0.000453263497179694	0	0	0	0	5.03626107977438e-05	0	5.03626107977438e-05	0.000100725221595488	0.000352538275584206	0	0	0.000100725221595488	0.00135979049153908	0	0.0131950040290089	0.000151087832393231	0	0	0	0	0	0.000503626107977438	0.000654713940370669	0	0.000151087832393231	5.03626107977438e-05	0	5.03626107977438e-05	0	0	0.000100725221595488	0	0	5.03626107977438e-05	0	0	5.03626107977438e-05	0.000151087832393231	5.03626107977438e-05	0.000100725221595488	0	5.03626107977438e-05	0	0	0	5.03626107977438e-05	0.000251813053988719
OTU_592	0	0	0	0	0	0	0	0	0	0	0.000100725221595488	0	0	0	0	5.03626107977438e-05	0	0.000553988718775181	0	0	0	0	0	0.000251813053988719	0	0	0	0	0	0	0	0	0	0	0	5.03626107977438e-05	0	0	0	5.03626107977438e-05	0	0.000100725221595488	0	0	0	0	0	0	0
OTU_593	0	0	0	0	0	0	0	0	0	0	0.000100725221595488	0	0	0	0.000251813053988719	0	0	0.000302175664786463	0	0	0	0	0	0.000100725221595488	0	0	0	0	0	0	0	0	0	0	0	0	0	0	0	0	0	0	0	0	0	0	0	0	0
OTU_594	0.000100725221595488	0	0	0	0	0	0	0	0	0	0	0	0	0	5.03626107977438e-05	0	0	0	0	0	0	0	0	0.00166196615632554	0	0	0	0	0	0	0	0	0	0	0	0	0	0	0	0	0	0	0	0	0	0	0	0	0
OTU_595	0	0	5.03626107977438e-05	0	0	0	0	0	0	0	0	0	0	0	0	0	0	0	0	0	0	5.03626107977438e-05	0	0	0	0	0	0	0	0	0	0	0	0	0	5.03626107977438e-05	0	0	0	0	0	0	0	0	0	0	0	0	0
OTU_596	0	0	0.00040290088638195	0	0	0	0.000956889605157131	0	0	0	0	0	0	0	0	0	0	0	0	5.03626107977438e-05	0	0	0	0	0	0	0	0.000553988718775181	0.000906526994359388	0	0	0	0	0	0	0	0	0	0	0	0	0	0.000201450443190975	0	0	0	0	0	0
OTU_597	0.000302175664786463	0	0.00407937147461724	0	0.00317284448025786	0.00735294117647059	5.03626107977438e-05	0	0	0	0	0.00548952457695407	0	0.00246776792908944	0.00105761482675262	0.0100725221595488	0.000100725221595488	0.00659750201450443	0	0	0	0	0	0.000705076551168413	0	0.00715149073327961	0	0.00191377921031426	0	0	0	0	5.03626107977438e-05	0	0	0.00604351329572925	0	0.0167203867848509	0.000705076551168413	0	0	0.000201450443190975	0	0	0.00921635777598711	0	0.0130439161966156	0	0.00498589846897663
OTU_598	0	0	0	0	0	0	0	0	0	0	0.000151087832393231	0	0	0	5.03626107977438e-05	0	0	0	0	0	0	0	0	0.000251813053988719	0	0	0	0	0	0	0	0	0	0	0	5.03626107977438e-05	0	0	0	0	0	0	0	0	0	0	0	0	0
OTU_599	0	0	5.03626107977438e-05	0	0	0	5.03626107977438e-05	0	5.03626107977438e-05	0	0	0	0	0	5.03626107977438e-05	0	0	0.000100725221595488	0	0	0	0	0	0	0	0	0	0	0	0	0	0	0	0	0	0	0	0	0	0	5.03626107977438e-05	0	5.03626107977438e-05	0	0	0	0	5.03626107977438e-05	0
OTU_6	0.00594278807413376	0.00911563255439162	0	0	0.00110797743755036	0	0.0155620467365028	0	0	0.00302175664786463	0.00292103142626914	0	0	0.000654713940370669	0.000906526994359388	0.000654713940370669	0.0209508460918614	0.00100725221595488	0	0	0	0.00171232876712329	0	0.00810838033843674	0	0.00135979049153908	0.00357574536663981	0.00307211925866237	0.00151087832393231	5.03626107977438e-05	0.00211522965350524	0.00171232876712329	0.00171232876712329	0.000352538275584206	0.000100725221595488	0.000705076551168413	5.03626107977438e-05	0.000604351329572925	0	0.00135979049153908	0.00171232876712329	0.000151087832393231	0.00327356970185334	0.00146051571313457	0.00120870265914585	0.00221595487510073	0.00105761482675262	0.00221595487510073	0.00271958098307816
OTU_60	0	0	0	0	0.000100725221595488	0	0	5.03626107977438e-05	0	0	0	0	0	0	0	0	0	0	0	0	0	0	0	0	5.03626107977438e-05	0	0	0	0	0	0.000100725221595488	0	0	0	0	0	0.00191377921031426	0.000100725221595488	0	0	0	0.000151087832393231	0	0	0	0	0	0	0
OTU_600	5.03626107977438e-05	0	0	0	0	0.000100725221595488	5.03626107977438e-05	0	0.000100725221595488	5.03626107977438e-05	0	0	0	0	0	0	0	0	5.03626107977438e-05	0.000100725221595488	0	0	0	0	5.03626107977438e-05	0	0	0	5.03626107977438e-05	0.000100725221595488	0	0	0	0	5.03626107977438e-05	0	0.000201450443190975	0.000151087832393231	0	0.000151087832393231	0	0.000100725221595488	0	0	0	0	0	0	0
OTU_601	0.000100725221595488	0	0	0	0	0	0	5.03626107977438e-05	0	0	0	0.00110797743755036	0	0	0	0	0	0	5.03626107977438e-05	0	0	5.03626107977438e-05	0	0	0	0	0	0	0	0	0	0	0	0	0	0	0.000100725221595488	0.000100725221595488	0	0	0	0	0	0	0	0	0	0	5.03626107977438e-05
OTU_602	0	0	0	0	0	0	0	0	0	0	0.000553988718775181	0	0	0	0	0	0	0	0	0	0	0	0	0	0	0	0	0	0	0	0	0	0	0	0	0	0	0	0	0	0	0	0	0	0	0	0	0	0
OTU_603	0	0	0	0	0	0	0	0	0	0	0	0	0	0	0.000956889605157131	0	0	0	0	0	0	0	0	0	0	0	0	0	0	0	0	0	0	0	0	0	0	0	0	0	0	0	0	0	0	0	0	0	0
OTU_604	0	0	0	0	0	0	0	0	0	0	0	0	0	0	0	0	0	0	0	0	0	0	0	0	0	0	0	0	0	0	0	0	0	0	0	0	0	0	0	0	0.00040290088638195	0	0	0	0	0	0	0	0
OTU_605	0	0	0	0	0	0	0	0	0	0	0.000151087832393231	0	0	0	0.000302175664786463	0	0	0	0	0	0	0	0	0	0	0	0	0	0	0	0	0	0	0	5.03626107977438e-05	0	0	0	0	0	5.03626107977438e-05	0	0	0	0	0	0	0	0
OTU_606	0.00040290088638195	0.0139000805801773	0	0.000100725221595488	0.0164685737308622	0	0.00186341659951652	0	0.012187751813054	0.000755439161966156	0.000453263497179694	5.03626107977438e-05	0.0137993553585818	0	0.00115834004834811	0	0	0	0	0.000352538275584206	0	0	0	0.00982070910556003	0	0	0	0.00186341659951652	0.00377719580983078	0.00040290088638195	0.00453263497179694	0	0	5.03626107977438e-05	0	0	0.0183319903303787	0.000755439161966156	0	0	0	0	0	0	0	0.00695004029008864	0	0	0
OTU_607	0.000151087832393231	0	0	0	0	0	0	0	0	0	0	0	0	0	0	5.03626107977438e-05	0	0	0	0	0	0	0	0	0	0	0	0	0	0	0	0	0	0	0	0	0	0	0	0	0	0	0	0	0	0	0	0	0
OTU_608	0	0	0	0	0	0	0	0	0	0	0.000151087832393231	0	0	0	0	0	0	0	0	0	0	0	0	0	0	0	0	0	0	0	0	0	0	0	0	0	0	0	0	0	0	0	0	0	0	0	0	0	0
OTU_609	0.000151087832393231	0	0	0	0	0	0	0	0	0	0	0	0	0	0	0	0	0	0	0	0	0	0	0	0	0	0	0	0	0	0	0	0	0	0	0	0	0	0	0	0	0	0	0	0	0	0	0	0
OTU_61	0.000151087832393231	0	0	0	0	0	0	0	0.000553988718775181	0	0	0	0	0	0	0	0	0	0	0	0	0	0	0	0	0	0	0	0	0	0	0	0	0	0	0	0	0	0	0	0	0	0.000302175664786463	0	0	0	0	0	0
OTU_610	0	0	0	0	0	0	0	0	5.03626107977438e-05	0	0	0	0	0	0	0	0	0	0	0	0	0	0	0	0	0	0	0	0	0	0	0	0	0	0	0	0	0	0	0	0	0	0	0	0	0	0	0	0
OTU_611	0	0	0	0	0	0	0	0	0	0	0	0.000201450443190975	0	0	0	0	0	0	0	0	0	0	0	0	0	0	0	0	0	0	0	0	0	0	0	0	0	0	0	0	0	0	0	0	0	0	0	0	0
OTU_612	0	5.03626107977438e-05	0.000100725221595488	0	0	0	0	0	0	0	0	0	0	0	0	0	0	0	0	0	0	0	0	0	0	0	5.03626107977438e-05	0	0	0	0	0	0	0	0	0	0	0	0	0	0	0	0	0	0	0	0	0.000100725221595488	0
OTU_613	0	0	0	0	0.000151087832393231	0	0	0	0	0	0	0	0	0	0	0	0	0	0	0	0	0	0	0	0	0	0	0	0	0	0	0	0	0	0	0	0	0	0	0	0	0	0	0	0	0	0	0	0
OTU_614	0	0	0	0	0	0	0	0	0	0	0	0	0	0	0	0	0	0	0	0	0	0	0	0	0	0	0	0	0	0	0	0	0	0	0	5.03626107977438e-05	0	0	0	0	0	0	0	0	0	0	5.03626107977438e-05	0	0
OTU_615	0	0	0	0	0	0	0	5.03626107977438e-05	5.03626107977438e-05	0	0.00256849315068493	0	0	0	0.000553988718775181	0	0	0	0	0	0	5.03626107977438e-05	0	0	0	0.00815874294923449	5.03626107977438e-05	0	0	0	0	0	0	0	0	0.0145547945205479	0	0.0108783239323127	0	0	0	0.00156124093473006	0	0	0.00992143432715552	0	0.0253323932312651	0	0
OTU_616	0	0	5.03626107977438e-05	0	0	0	0	5.03626107977438e-05	0	0	0	0	0	0	0	0	0	0	0	0	0	0	0	0	0	0	0	0	0	0	0	0	0	0	5.03626107977438e-05	0	0	5.03626107977438e-05	0	0	0	5.03626107977438e-05	5.03626107977438e-05	0	0	0	0	0	0
OTU_617	0	0	0	0	0	0	0	0	0	0	0	0	0	0	0	0	0	0	0	0	0	0	0	0	0	0	0	0	0	0	0	0	0	0	0	5.03626107977438e-05	0	0	0	0	5.03626107977438e-05	0	0	0	0	0	0	0	0
OTU_618	0.00105761482675262	0	0.000755439161966156	0.100271958098308	0.0586724415793715	0	0.00649677679290894	0.00609387590652699	0.00332393231265109	0.082544319097502	0	0	0.0169218372280419	0.000453263497179694	0.000100725221595488	0	0.00100725221595488	0	0	0.00861200644641418	0.0253827558420629	0	5.03626107977438e-05	0.000201450443190975	0	5.03626107977438e-05	0.00141015310233683	0.0008058017727639	0.0170225624496374	5.03626107977438e-05	0.014353344077357	5.03626107977438e-05	0.000151087832393231	0	0.00332393231265109	5.03626107977438e-05	0.0239222401289283	0.00231668009669621	0.0008058017727639	0	0.000151087832393231	0	0.000100725221595488	0	0.00226631748589847	0.016116035455278	5.03626107977438e-05	0.010425060435133	0.000302175664786463
OTU_619	0	0	0.00287066881547139	0	0.000352538275584206	0	0.000553988718775181	0	0	0	0.00428082191780822	0	0	0.00332393231265109	0.00357574536663981	0.00110797743755036	0	0.000755439161966156	0	0	0	5.03626107977438e-05	0	0.000251813053988719	5.03626107977438e-05	0.00689967767929089	0.000856164383561644	0.000856164383561644	0.000705076551168413	0.00105761482675262	0	0	0.000453263497179694	0.0024174053182917	0.0008058017727639	0.00307211925866237	0.000100725221595488	0.00332393231265109	0.00176269137792103	0.000956889605157131	5.03626107977438e-05	0.00977034649476229	0	0.000352538275584206	0.00211522965350524	0	0.0116841257050766	0.000705076551168413	0.00120870265914585
OTU_62	0	0	0	0	0	0	0	0	0	0	0	0	0	0	0	0	0	0	5.03626107977438e-05	0	0	0	0	0	0	0	0	0	0	0.000100725221595488	0	0	0	0	0	5.03626107977438e-05	0	0.000604351329572925	0	0	0	0.000453263497179694	0.000654713940370669	0	0	0.000100725221595488	0	0	0.000302175664786463
OTU_620	0	0	5.03626107977438e-05	0	0	0	0	0	0	5.03626107977438e-05	0	0	0	0	0	0	0	0	0	0	0	0	0	0	0	0	0	0	0	5.03626107977438e-05	0	0	0	5.03626107977438e-05	0	0	0	0	0	0	0	0	0	0	0	5.03626107977438e-05	0	0	0
OTU_621	0	0	0	0	0	0	0	0	0	0	0.000201450443190975	0	0	0	0	0	0	0	0	0	0	0	0	0	0	0	0	0	0	0	0	0	0	0	0	0	0	0	0	0	0	0	0	0	0	0	0	0	0
OTU_622	0	0	0	0	0	0	0	0	0	0	5.03626107977438e-05	0	0	0	0	0	0	0	0	0	0	0	0	0	0	0	0	0	0	0	0	0	0	0	0	0	0	0	0	0	0	0	0	0	0	0	0	0	0
OTU_623	5.03626107977438e-05	0	0	0	0.00115834004834811	0	0	0	0	0	0	0	0	0	0.00110797743755036	0.00387792103142627	5.03626107977438e-05	0	0	5.03626107977438e-05	5.03626107977438e-05	0.00135979049153908	0	0	0	0	0	5.03626107977438e-05	0	0.00110797743755036	0	0.000352538275584206	0	0	5.03626107977438e-05	0.00362610797743755	5.03626107977438e-05	0.0016116035455278	0	0.00105761482675262	0.00453263497179694	0.00135979049153908	0	0	0.00372683319903304	0	0	0	0
OTU_624	0	0	0	0	0	0	0	0	5.03626107977438e-05	0	0	0	0	5.03626107977438e-05	0	0	0.000100725221595488	0	0	0	0	0	0	0	0	0	0	0	0	0	0	0	0	0	0	0.000100725221595488	0	0	0	0	0	0	0	0	0	0	0.000100725221595488	0	0
OTU_625	0	0	0	0	0	0	0	0	0	0	0	0	0	0	0	0	0	0	0	0	0	0	0	0	0	0	0	0	0	0	0	0	0	0	0	0	0	0	0	0	0	0	0	0.000100725221595488	0	0	0	0	0
OTU_626	0	0	0	0	0	0	0	0	0	0	0	0	0	0	0.000503626107977438	0	0	0	0	0	0	0	0	0	0	0	0	0	0	0	0	0	0	0	0	0	0	0	0	0	0	0	0	0	0	0	0	0	0
OTU_627	0	0	0	0	0	0	0	0	0	0	0	0	0	0	5.03626107977438e-05	0	0	0	0	0	0	5.03626107977438e-05	0	5.03626107977438e-05	0	0	0	5.03626107977438e-05	0	0	0	0	0	0	0	0	0	0	0	0	0	0	0	0	0	0	5.03626107977438e-05	0	0
OTU_628	0.00387792103142627	0	0	0	0	0.000100725221595488	0	0	0.00115834004834811	0	0.00664786462530218	0	0	0.00105761482675262	0.000302175664786463	0.00176269137792103	0	0.00523771152296535	0	0	0	0.00619460112812248	0	0.00347502014504432	0	0.00261885576148268	0.00282030620467365	0.00146051571313457	0	0	0	0.000100725221595488	0.000100725221595488	0.00236704270749396	0.00040290088638195	0.0024174053182917	0.00498589846897663	0.00579170024174053	0.00518734891216761	0.00206486704270749	0.000100725221595488	0.00362610797743755	0	0.00100725221595488	0.0032232070910556	0	0.00458299758259468	0.00216559226430298	0.0111301369863014
OTU_629	0.000705076551168413	0	0.000553988718775181	0	0.000302175664786463	0	5.03626107977438e-05	0	0.000302175664786463	0	0.000251813053988719	0	0	0.000302175664786463	0	0	0	0.000453263497179694	0	0	0	0	0	0	0	0.00040290088638195	0	0.000251813053988719	0.000100725221595488	5.03626107977438e-05	0.000251813053988719	0	5.03626107977438e-05	0.000755439161966156	0.000100725221595488	0.000705076551168413	0.000553988718775181	0.000151087832393231	0.000151087832393231	0.000453263497179694	0.000201450443190975	0.000201450443190975	0.000100725221595488	0	0	0	0.000151087832393231	0.000100725221595488	0
OTU_63	0	0	0	0	0	0	0	0	0	0	0	0	0	0	0	5.03626107977438e-05	0	0	0	0	0	0	0	0	0	0	0	0	0	0.000755439161966156	0	0	0	0	0	0	0	0	0	0	0	0	0	0	0	0	0	0	0
OTU_630	0	0	0	0	0	0	5.03626107977438e-05	0	0	0	0	0	0	0	0	0	0	0	0	0	0	0	0	0	0	0	0	0	0	0	0	0	0	0	0	0	0	0	0	0	0	0	0	0	0	0	0	0	0
OTU_631	0	5.03626107977438e-05	0	0	0	0	0	0	0	0	0	0	0	0	0	0	0	0	0	0	0	0	0	0	0	0	0	0	0	0	0	0	0	0	0	0	0	0	0	0	0	0	0	0	0	0	0	0	0
OTU_633	5.03626107977438e-05	0	0	0	0	0	0	0	0	0	0	0	0	0	0	0	0	0	0	0	0	0	0	0	0	0	0	0	0	0	0	0	0	0	0	0	0	0	0	0	0	0	0	0	0	0	0	0	0
OTU_634	0.000352538275584206	0	0.000151087832393231	0	0	0	0	0	0	0	0	0	0	0	0	0	0	5.03626107977438e-05	0	0	5.03626107977438e-05	0	0	5.03626107977438e-05	0	0.000100725221595488	0	0	0	0	0	0	0	5.03626107977438e-05	0	5.03626107977438e-05	0	0	0	0	0	0	0	5.03626107977438e-05	0	0	0	0	5.03626107977438e-05
OTU_635	0.000100725221595488	0.000251813053988719	0	0	0	0	0	0	0.000151087832393231	0	0	0	0	0	0.000100725221595488	0	0	5.03626107977438e-05	0	0	0	0	0	0	0	0	0	5.03626107977438e-05	0	0	0	0	0	0	0	0	0	0	0	0	0	0	0	0	0	0	0	0	0
OTU_636	5.03626107977438e-05	0	0	0	0	0	0	0	0	0	0	0	0	0	0	0	0	0	0	0	0	0	0	0	0	0	0	0	0	0	0	0	0	0	0	0	5.03626107977438e-05	0	0	0	0	0	0	0	0	0	0	0	0
OTU_637	0	0	0	0	0	0	5.03626107977438e-05	0	0.0792203867848509	0	0.00841055600322321	0.000151087832393231	0	0	0.000705076551168413	0	0.000201450443190975	0.00125906526994359	5.03626107977438e-05	0	0.0187348912167607	0.00040290088638195	0	0	0	0.00332393231265109	0	0.00120870265914585	0	0	0	0.000201450443190975	0	0.00125906526994359	0.00181305398871878	0	0.000906526994359388	0	0	0.00236704270749396	0	0.00176269137792103	0	0.000705076551168413	0.0016116035455278	0	0.00372683319903304	0.000100725221595488	0.00473408541498791
OTU_638	0	0	0.000251813053988719	0	5.03626107977438e-05	0	0	0	0	0	0.000151087832393231	0	0	5.03626107977438e-05	0	0	0	0	0	0.000654713940370669	0	0	0	5.03626107977438e-05	0	0.000553988718775181	0.000100725221595488	0.000100725221595488	5.03626107977438e-05	0	0	0	0	5.03626107977438e-05	0	0.000201450443190975	0	0	0	0	0	0.00040290088638195	0	0	0	0	0.000151087832393231	0	5.03626107977438e-05
OTU_639	0	0	0	0	0	0	0	0	0	0	5.03626107977438e-05	0	0	5.03626107977438e-05	0	0	0	0	0	0	0	0	0	0	0	0	0	0	0	0.000151087832393231	0	0	0	0	0	0	0	0	5.03626107977438e-05	0	0	5.03626107977438e-05	0	0	0	0	5.03626107977438e-05	0	0
OTU_64	0	0	0	0	0.000151087832393231	0	0	0	0	0	0.000453263497179694	0	0	0	0.000251813053988719	0.000251813053988719	0	0	0	0	0	0	0	5.03626107977438e-05	0	0	0.000352538275584206	5.03626107977438e-05	0	0	0	0	0.000100725221595488	0	0	0	0	0	0	0	0.000151087832393231	0	0	0	0	0	0	0	0
OTU_640	0	0	0	0	0	0	0	0	0	0	0	0	0	0	0	0	0	0	0	0	0	0	0	5.03626107977438e-05	0	0	0	5.03626107977438e-05	0	0	0	0	0	0	0	0	0	0	0	0	0	0	0	0	0	0	0	0	0
OTU_641	5.03626107977438e-05	0.000251813053988719	0.000503626107977438	5.03626107977438e-05	5.03626107977438e-05	0	0.00302175664786463	0	0.00433118452860596	0	0.000251813053988719	0	0	0.000100725221595488	0	5.03626107977438e-05	0	0.000100725221595488	0	0.00151087832393231	0.0276994359387591	5.03626107977438e-05	0	0.000151087832393231	0	0.000100725221595488	0.00100725221595488	5.03626107977438e-05	0.00695004029008864	0.00206486704270749	0.000251813053988719	0.000151087832393231	0	0	0.000100725221595488	0.000352538275584206	0.000654713940370669	0	0.000100725221595488	0	0.000100725221595488	0.000302175664786463	0	5.03626107977438e-05	0.000251813053988719	0.0132453666398066	0.000100725221595488	0.000151087832393231	0.00176269137792103
OTU_642	0	0	0	0	0	0	0	0	0	0	5.03626107977438e-05	0	0	0	0	0	0	0	0	0	0	0	0	0	0	0	0	0	0	0	0	0	0	0	0	0	0	0	0	0	0	0	0	0	0	0	0	0	0
OTU_643	0	0	0	0	0	0	5.03626107977438e-05	0	0	0	0.000201450443190975	0	0	0	5.03626107977438e-05	0	0	0	0	0	0	0	0	0	0	0	0	0	0	0	0	0	0	0	0	0	0	0	0	0	0	0	0	0	0	0	0	0	0
OTU_644	0	0	0	0	0	0	0	0	0	0	0	0	0	0	5.03626107977438e-05	0	0	0	0	0	0	0	0	5.03626107977438e-05	0	0	0	0	0	0	0	0	0	0	0	0	0	0	0	0	0	0	0	0	0	0	0	0	0
OTU_645	0	0	0.0129431909750201	0	0.00120870265914585	0	0.00584206285253828	0	0	0	0.00327356970185334	0	0	0.00246776792908944	0.00256849315068493	0.00181305398871878	0	0.00256849315068493	0	0	0	0.00110797743755036	0	0.00130942788074134	0	0.00231668009669621	0	0.000503626107977438	5.03626107977438e-05	0	0	0.000100725221595488	0.000151087832393231	0.00100725221595488	0.000352538275584206	0.00236704270749396	0	0.000604351329572925	0.00246776792908944	0.000705076551168413	0	0.00125906526994359	0.000705076551168413	0.000453263497179694	0.00392828364222401	0	0.00317284448025786	0.000553988718775181	0
OTU_646	0	0	0	0	0	0	0	0	0	0	0	0.000151087832393231	0	0	0	0	0	0	0	0	0	0	0	0	0	0	0	0	0	0	0	0	0	0	0	0	0	0	0	0	0	0	0	0	0	0	0	0	0
OTU_647	0	0	0	0	0	0	0	0	0	0	0	0	0	0	0	0	0	0	0	0	0	0	0	5.03626107977438e-05	0	0	0	0	0	0	0	0	0	0	0	0	0	0	0	0	0	0	0	0	0	0	0	0	0
OTU_648	0.000604351329572925	0	0	0	0.000201450443190975	0	0.000906526994359388	0	0.0093170829975826	0.00493553585817889	0	0	0.00825946817082998	0	0	0.000100725221595488	0	0	0	0	0	0	0	0	0	0	0.000352538275584206	0	0.000302175664786463	0.000302175664786463	0	0	0.000302175664786463	0	0	0.000201450443190975	0.00216559226430298	0.000151087832393231	0.000151087832393231	0	0.000100725221595488	0	0	5.03626107977438e-05	0.000553988718775181	0	0	0.000201450443190975	5.03626107977438e-05
OTU_65	0	0	0.000100725221595488	0	0	0	0	0	0	0	0	0	0	0	0.000604351329572925	0	0	0.000201450443190975	0	0	0	0	0	0	0	0	0	0	0	0	0	0	0	0	0	0.000100725221595488	0	0	0	0	0	0	0	0	0	0	0	0	0
OTU_650	0	0	0.000201450443190975	0	0	0.000604351329572925	0	0	5.03626107977438e-05	0	0.000201450443190975	0	0	0.000100725221595488	0	0	0	0	0	0.0131446414182111	0	0	0	0	0	0	0.000100725221595488	0.000302175664786463	5.03626107977438e-05	0	0	5.03626107977438e-05	5.03626107977438e-05	0	0	0	0	0	0	0.000100725221595488	0	0	0	0	0	0	0	0	0
OTU_652	0.00115834004834811	0	0.000302175664786463	0	0.00458299758259468	0	0	0	0.00040290088638195	0	0.000302175664786463	0	0	0.000956889605157131	0.000503626107977438	0	0	0.00251813053988719	0	0	0	0	0	0	0	0.00120870265914585	5.03626107977438e-05	0.000251813053988719	0.000100725221595488	0	0.0008058017727639	0.000201450443190975	0.000151087832393231	0.00216559226430298	0.00166196615632554	0.00513698630136986	0.00141015310233683	0.00201450443190975	0.00125906526994359	0.00125906526994359	0.000100725221595488	0.000100725221595488	0.000251813053988719	0	0.000100725221595488	0	0.00125906526994359	0.000201450443190975	0
OTU_653	0	0	0	0	0	0	0	0	0	0	0	0	0	0	0.000100725221595488	0	0	0	0	0	0	0	0	0	0	0	0	0	0	0	0	0	0	0	0	0	0	0	0	0	0	0	0	0	0	0	0	0	0
OTU_654	0	0	0	0	0	0	0	0	0	0	0	0	0	0	0	0	0	0	0	0	0	0	0	0	0	0	0	0	0	0	0	0	0	0	0	0	0	0	0	0	0	0	0	0.000100725221595488	0	0	0	0	0
OTU_655	5.03626107977438e-05	5.03626107977438e-05	5.03626107977438e-05	0	0	0	0	0	0	0	5.03626107977438e-05	0	0	5.03626107977438e-05	0	0	0	0	0	0	5.03626107977438e-05	0	0	0	0	5.03626107977438e-05	5.03626107977438e-05	0	0	0	0	0	0	0	0	0.000201450443190975	0	0	0	0	0	0	5.03626107977438e-05	0	0	0	0	5.03626107977438e-05	0
OTU_656	0.0243251410153102	0.00498589846897663	0.0187852538275584	0	0.00130942788074134	0	0	0.000906526994359388	0	0	0.0032232070910556	5.03626107977438e-05	5.03626107977438e-05	0.00141015310233683	0.00110797743755036	0.0116841257050766	0.000151087832393231	5.03626107977438e-05	0	0	0	0.00372683319903304	0.000352538275584206	0.00110797743755036	5.03626107977438e-05	0.033994762288477	0.00921635777598711	0.00589242546333602	0.00156124093473006	0	0	0.000705076551168413	0.00191377921031426	0.00740330378726833	5.03626107977438e-05	0.000856164383561644	0	0.00669822723609992	0.0268936341659952	0.00110797743755036	0.00513698630136986	0.00327356970185334	0.00533843674456084	0.00201450443190975	0	0	0.0160153102336825	0.010223609991942	0.00538879935535858
OTU_657	0.000251813053988719	5.03626107977438e-05	0	0	5.03626107977438e-05	0	0	0	0	0	0.00120870265914585	0	0	0	0.000956889605157131	0	0	5.03626107977438e-05	0	0	0	0	0	0.00745366639806608	0	0	0	0	0	0	0	0	5.03626107977438e-05	0	0	0	0	5.03626107977438e-05	0	0	0	0	0	0.00151087832393231	0	0	0	5.03626107977438e-05	0
OTU_658	0	0	0	0	0	0	0	0	0	0	0	0	0	0	0	0	0	0	0	0	0	0	0	0	0	0	0	0	0	0	0	0	0	0	0	0	0	0	0	0	0	0	0	0	0	0	0	0	0
OTU_659	0	0	0	0	0.000503626107977438	0	0	5.03626107977438e-05	0	0	0.00438154713940371	0	0	0.000654713940370669	0.00342465753424658	0	5.03626107977438e-05	0	5.03626107977438e-05	0	0	0	0	0	0	0.000553988718775181	0.0016116035455278	0.000201450443190975	0	0	0	0	0	0	0	0	0	0	0.000251813053988719	0	0	0	0	0.00146051571313457	0	0	0.000100725221595488	0	0
OTU_66	0	0	0	0	0	0	0	0	0	0	0	0	0	0	0	0	0	0	0	0	0	0	0	0	0	0	0	0	0	0	0	0	0	0.000856164383561644	0	0	0	0	0	0	0	0	0	0	0	0	0	0	0
OTU_661	5.03626107977438e-05	0	0	0	0	0	0	0	0	0	0	0	0	0	0.000151087832393231	0	0	0	0	0	0	0	0	0	0	0	0	5.03626107977438e-05	0	0	0	0	0	0	0	0	0	0	0	0	0	0	0	0	0	0	0	0	0
OTU_662	0.00347502014504432	0.000201450443190975	0	0.000100725221595488	0.000755439161966156	0.00156124093473006	0	0	0.00156124093473006	0	0	0.00231668009669621	5.03626107977438e-05	5.03626107977438e-05	0.0131950040290089	0.000705076551168413	0	0.000503626107977438	0.000251813053988719	0.000453263497179694	0.000251813053988719	0.000151087832393231	0	0	5.03626107977438e-05	0.00171232876712329	0.000151087832393231	0.000654713940370669	0.00110797743755036	0.0239222401289283	0.00040290088638195	0	0	0.008058017727639	0.00705076551168413	5.03626107977438e-05	0.000251813053988719	0.00196414182111201	5.03626107977438e-05	0.000251813053988719	0	0	5.03626107977438e-05	0	0	0	0.000302175664786463	0.00040290088638195	0
OTU_663	0	0	0	0	0	0	0	0	0	0	0	0	0	0	0	0	0	0	0	0	0	0	0	0.000201450443190975	0	0	0	5.03626107977438e-05	0	0	0	0	0	0	0	0	0	0	0	0	0	0	0	0	0	0	0	0	0
OTU_664	0.0159649476228848	0	0.00589242546333602	0	0.00669822723609992	0	0.000604351329572925	0	0.00684931506849315	0	0.00669822723609992	5.03626107977438e-05	0	0.0166196615632554	0.00221595487510073	0	0.000151087832393231	0.0139000805801773	0	0	0	0.000251813053988719	0	0	0	0.0127921031426269	0.000151087832393231	0.00750402900886382	0.00226631748589847	0	0.0104754230459307	0.00130942788074134	0.00120870265914585	0.0286563255439162	0.0040290088638195	0.0186341659951652	0.0189363416599517	0.00629532634971797	0.00342465753424658	0.0135979049153908	0.00216559226430298	0.00271958098307816	0.000654713940370669	0.000201450443190975	0.0024174053182917	0	0.0096696212731668	0.00418009669621273	0.000100725221595488
OTU_665	0	0	0.000201450443190975	0	0.000453263497179694	0	0	0	0	0	0.00327356970185334	0	0	0.00236704270749396	0.000604351329572925	0.00176269137792103	0	0.00105761482675262	0	0	0	0.000251813053988719	0	0	0	0.00120870265914585	0	0.000201450443190975	0.000352538275584206	0	0	0.000100725221595488	0.000100725221595488	0.00453263497179694	0.000151087832393231	0.000856164383561644	0.000151087832393231	0.00100725221595488	0.000503626107977438	0.000453263497179694	0.000100725221595488	0.000604351329572925	5.03626107977438e-05	0.000956889605157131	0.000251813053988719	0	0.00186341659951652	0.000201450443190975	5.03626107977438e-05
OTU_666	0	0	0	0	0	0	0	5.03626107977438e-05	0	0	0.000100725221595488	0	0	0	5.03626107977438e-05	0	0	5.03626107977438e-05	0	0	0	0	0	0	0	5.03626107977438e-05	0	0	0	0	0	0	0	0.000251813053988719	0	0.000251813053988719	0	0	0	0	0	0.000453263497179694	0	5.03626107977438e-05	0	0	0.00040290088638195	0	0
OTU_667	0	0	0.00151087832393231	0	0.00115834004834811	0	0.000151087832393231	0	0	0	0.00120870265914585	0	0	0	0.000251813053988719	0.0008058017727639	0	0.00105761482675262	0	0	0	0.00276994359387591	0	0	0	0.00327356970185334	0.000604351329572925	0.000906526994359388	0	0.00115834004834811	0	0	0	0.000705076551168413	0.000201450443190975	0.000352538275584206	0.00216559226430298	0	0.000251813053988719	0.00261885576148268	0	0.00478444802578566	0	0.000503626107977438	0.000352538275584206	0	0.00105761482675262	0.000100725221595488	0.00040290088638195
OTU_668	0	0	0	0	0	0	0	0	0	0	0	0	0	0	0	0	0	0	0	0	0	0	0	0	0	0	0	0	0	0	0	0	0	0	0	0	0	0	0	0	0	0	0	0	0	0	0	0	0
OTU_669	0.00317284448025786	0.0093170829975826	0.0369661563255439	0.000201450443190975	0.000302175664786463	0	0.00156124093473006	0	0.000453263497179694	0	0.030066478646253	0	0	0.0210012087026591	0.00130942788074134	0.012389202256245	0	0.00297139403706688	0	0	5.03626107977438e-05	0.000956889605157131	0	0.00478444802578566	0	0.00357574536663981	0.00453263497179694	0.00226631748589847	0	0	0	0.000553988718775181	0.00186341659951652	0.00679895245769541	0.00246776792908944	0.024375503626108	0.00443190975020145	0.00710112812248187	0.0164685737308622	0.00166196615632554	0.00418009669621273	0.00105761482675262	0.000352538275584206	0.00609387590652699	0.00543916196615633	0	0.0101732473811442	0.00503626107977438	0.0175261885576148
OTU_67	0	0	0	5.03626107977438e-05	0	0	0	0.00040290088638195	0	0	0	0.000251813053988719	0	0	5.03626107977438e-05	0	5.03626107977438e-05	0	0	0.000100725221595488	0	0.000755439161966156	0	0	0	0	0	0	0	0	0	0	0	0	0	0	5.03626107977438e-05	0	0	0	0	0	0	0	5.03626107977438e-05	0.000352538275584206	0	0	0
OTU_670	0	0	0	0	0	0	0	0	0	0	0.000100725221595488	0	0	0	0	0	0	0	0	0	0	0	0	0	0	0	0	0	0	0	0	0	0	0	0	0	0	0	0	0	0	0	0	0	0	0	0	0	0
OTU_671	0	0	0	0	0	0	0.000100725221595488	0	0	0	0	0	0	0	0	0	0	0	0	0	0	0	0	0	0	0	0	0	0	0	0	0	0	0	0	0	0	0	0	0	0	0	0	0	0	0	0	0	0
OTU_672	0	0	0	0	0	0	0	0	0	0	0	0	0	0	0	0	0	0.000100725221595488	0	0	0	0	0	0	0	0	0	0	0	0	0	0	0	0	0	0	0	0	0	0	0	0	0	0	0	0	0	0	0
OTU_673	0	0	0	0	0	0	0	0	0	0	0	0	0	0	0	0	0	0	0	0	0	0	0	0	0	0	0	5.03626107977438e-05	0	0	0	0	0	0	0	0	0	0	0	0	0	0	0	0	0	0	0	0	0
OTU_675	0	0	0	0	0	0	0	0	0	0	0	0.000151087832393231	0	0	0	0	0	0	0	0	0	0	0	0	0	0	0	0	0	0	0	0	0	0	0	0	0	0	0	0	0	0	0	0	0	0	0	0	0
OTU_676	0	5.03626107977438e-05	0	0	0	0	0	0	5.03626107977438e-05	0	0.00151087832393231	0	0	0	0.0056406124093473	0.000201450443190975	0	0.00201450443190975	0	0	0	0	0	0.00589242546333602	0	0	0	0	0	0	0	0	0	0	0	0.000302175664786463	0	0	0	0	0	5.03626107977438e-05	0	0	0	0	0	0	0
OTU_677	5.03626107977438e-05	0	0	0	0	0	0	0	0	0	0	0	0	0	0	0	0	0	0	0	0	0	0	0.000100725221595488	0	0	0	0	0	0	0	0	0	0	0	0	0	0	0	0	0	0	0	0	0	0	0	0	0
OTU_678	0	0	0	0	0	0	0	0	0	0	0	0	0	0	0	0	0	0	0.000100725221595488	0	0	0	0	0	0	0	0	0	0	0	0	0	0	0	0	0	0	0	0	0	0	0	0	0	0	0	0	0	0
OTU_679	0	0	0	0	0	0	0	0	5.03626107977438e-05	0	0	0	0	0	0	0	0	5.03626107977438e-05	0	0	0	0	0	0	0	0	0	0	0	0	0	0	0	0	0	0	0	0	0	0	0	0	0	0	0	0	0	0	0
OTU_68	0	0	0.00040290088638195	0	0	0	0	0	0	0	0	0	0	0	0.000654713940370669	0	0	0	0	0	0	0	0	0.000100725221595488	0	0	0	0	0	0	0	0	0	0	0	0.000100725221595488	0	0	0	0	0	0	0	0	0	0	5.03626107977438e-05	0	0
OTU_681	0.00221595487510073	0	0.0008058017727639	0	0	0	0.000201450443190975	0	0.00040290088638195	0	0	0	0.000352538275584206	0.00110797743755036	5.03626107977438e-05	0.000251813053988719	0	0	0	0	0	0	0	0	0	0	0.000503626107977438	0	5.03626107977438e-05	0.00246776792908944	0	0	0	0	0	0	0	0	0	0	0.000553988718775181	0	5.03626107977438e-05	0	5.03626107977438e-05	0	0	0	5.03626107977438e-05
OTU_682	0	0	0	0	0	0	0	0	0	0	0	0	0	0	0	0	0	0	0	0	0	5.03626107977438e-05	0	0	0	0	0	0	0	0	0	0	0	0	0	0	0	0	0	5.03626107977438e-05	0	0	0	0	0	0	0	0	0
OTU_684	0	0	0.000352538275584206	0	0	0	0.000151087832393231	0	0	0	0.000352538275584206	0	0	0	0	0	0	0	0	0	0	0	0	0	0	5.03626107977438e-05	0.000201450443190975	0	0	0	0	5.03626107977438e-05	0	0	0	0	0	0	0	0	0.000201450443190975	0	0	0	0	0	0	0	0
OTU_685	0	0	5.03626107977438e-05	0	0	0	0	0	0	0	0	0	0	0	0	0	0	0	0	0	0	0	0	0	0	0	0	0	0	0	0	0	0	0	0	0	0	0	0	0	0	0	0	0	0	0	0	0	0
OTU_687	0	0	0.000100725221595488	0	0	0	0	0	0	0	0	0	0	0	0	0	0	0	0	0	0	0	0	0	0	0	0	0	0	0	0	0	0	0	0	0	0	0	0	0	0	0	0	5.03626107977438e-05	0	0	0	0	0
OTU_688	0	0	0.00100725221595488	0	0	0	0	0	0	0	0	0	0	0	0	0	0	0	0	0	0	0	0	0	0	0	0	0	0	0	0	0	0	0	0	0	0	0	0	0	0	0	0	0	0	0	0	0	0
OTU_689	0	0	0	0	0	0	0.00674858984689766	0	0	0	0	0	0	0	0.00166196615632554	0	0	0.00342465753424658	0	0	0	0	0	0	0	0	0	0	0	0	0	0	0	0	0	0	0	0	0	0	0	0.00115834004834811	0	0	0	0	0	0	0
OTU_69	0	0	0	0	0	0	0	0	0	0	0	0	0	0	0	0.000705076551168413	0	0.000604351329572925	0	0	0	0	0	0	0	0	0	0	0	0	0	0	0	0	0	0	0	0	0	0	0	0	0	0	0	0	0	0	0
OTU_690	0	0	0	0	0	0	0	0	0	0	0	0	0	0	0	0	0	0.000705076551168413	0	0	0	5.03626107977438e-05	0	0.0024174053182917	0	0	0	0	0	0.000856164383561644	0	0.000100725221595488	0	0	0	0	0	0.000302175664786463	0	0	0	0.000100725221595488	0	0.00181305398871878	0	0	0	0.000453263497179694	0
OTU_691	5.03626107977438e-05	0	0.000151087832393231	0	0	0	0.00105761482675262	0	0	0.00292103142626914	0	0	0	0	0	0	0.00629532634971797	0	0	0.00236704270749396	0	0	0	0	0	0	0	0	0	5.03626107977438e-05	0.000201450443190975	0	0	0	0	0.000100725221595488	0	0	0	0	0	0	0	0	0	0.00236704270749396	0	0	0
OTU_692	0	0	0	0	0	0	0.00302175664786463	0	0	0	0	0	0	0	0	0	0	0	0	0	0	0	0	0	0	0	0	0	0	0	0	0	0	0	0	0	0	0	0	0	0	0	0	0	0	0	0	0	0
OTU_693	0	0	0	0	0	0	0	0	0	0	0.00196414182111201	0	0	0.000100725221595488	0	0	0	0	0	0	0	0	0	0	0	0	0	0.000654713940370669	0	0	0	0	0	0	0	0	0	0	0	0	0	0.00382755842062853	0	0	0	0	0.00146051571313457	0	0
OTU_694	0	0	0	0	0	0	0	0	0	0	0	0	0	0	0	0	0	0	0	0	0	0	0	0	0	0	0	0	0	0	0	0	0	0	0	0	0	0	0	0	0	0.00367647058823529	0	0	0	0	0	0	0
OTU_695	0	0	0	0	0	0	0	0	0	0	0.00463336019339243	0	0	0	0.00256849315068493	0	0	0	0	0	0	0	0	0	0	0	0	0	0	0	0	0	0	0	0	0	0	0	0	0	0	0	0	0	0	0	0	0	0
OTU_696	0	0	0	0	0	0	0	0	0	0	0.000604351329572925	0	0	0	0.00246776792908944	0	0	0	0	0	0	0	0	0	0	0	0	0	0	0	0	0	0	0	0	0	0	0	0	0	0	0	0	0	0	0	0	0	0
OTU_697	0.000201450443190975	0.00110797743755036	0.000503626107977438	0	0	0	0.000100725221595488	0	0	0	0	0	0	0	0	0	0	0	0	0	0	0	0	0	0	0	5.03626107977438e-05	0	0	0	0	0	0	0	0	0.000100725221595488	0	0	0	0	0	0	0.000100725221595488	5.03626107977438e-05	0	0	0	0	0
OTU_698	0.000151087832393231	0	0	0	0	0	0	0	0	0	0	0	0	0	5.03626107977438e-05	0	0	0	0	0	0	0	0	0.00266921837228042	0	0	0	0	0	0	0	5.03626107977438e-05	0	0	0	0	0	0	0	0	0	0	0	0	0	0	0	0	0
OTU_699	0	0	0	0	0	0	0	0	0	0	0.000553988718775181	0	0	0.00125906526994359	0	0	0	0	0	0	0	0	0	0	0	0	0	0	0	0	0	0	0	0	0	0	0	0	0	0	0	0	0	0	0	0	0.000856164383561644	0	0
OTU_7	0.000654713940370669	0.00166196615632554	0	5.03626107977438e-05	0.00528807413376309	0.274677679290894	0	5.03626107977438e-05	0	0.0016116035455278	0	0.000604351329572925	0.00040290088638195	0	5.03626107977438e-05	0.000604351329572925	0.0111301369863014	5.03626107977438e-05	0.0495568090249799	0.00609387590652699	0.00750402900886382	0	0.105207493956487	0.00317284448025786	0.00151087832393231	0	0.000151087832393231	0.000302175664786463	0.0107775987107172	0.000906526994359388	0	0.000151087832393231	0	5.03626107977438e-05	0	0	0	5.03626107977438e-05	0	5.03626107977438e-05	0	0	0.000201450443190975	0	0	0.00181305398871878	0	0	0.000553988718775181
OTU_70	0.000352538275584206	5.03626107977438e-05	0	0	0	0.000251813053988719	0	0.000151087832393231	0	0.000151087832393231	0	0	5.03626107977438e-05	5.03626107977438e-05	0	0	0	0	0	0.000100725221595488	0	0	0	0.000100725221595488	0	0	5.03626107977438e-05	0	0	0.000201450443190975	5.03626107977438e-05	0	0	0	0	0.000151087832393231	0.000503626107977438	0.000251813053988719	0	5.03626107977438e-05	0	0	0	0.000100725221595488	5.03626107977438e-05	0	0	5.03626107977438e-05	0.000100725221595488
OTU_700	5.03626107977438e-05	0	0.000151087832393231	0	0	0	0	0	0	0	0.000151087832393231	0	0	0	0.000151087832393231	0.000100725221595488	0	0.000151087832393231	0	0	0	0.000352538275584206	0	0.000100725221595488	0	0	0	0	0	0	0	0	0	0	0	0	0	0	0	0.000100725221595488	0	5.03626107977438e-05	0.000302175664786463	0	0	0	0	0	0
OTU_701	5.03626107977438e-05	0	0	0	0	0	0	0	0	0	5.03626107977438e-05	0	0	0.000201450443190975	5.03626107977438e-05	0	0	0.000100725221595488	0	0	0	0.000151087832393231	0	0	0	0	0	0	0	0	0	0	0	0.000100725221595488	0	5.03626107977438e-05	0	0	0.000100725221595488	0	0	5.03626107977438e-05	0	0	0	0	0.000100725221595488	0	5.03626107977438e-05
OTU_702	0	0	0	0	0	0	0	0	0	0	0.000906526994359388	0	0	0	0	0	0	0	0	0	0	0	0	0	0	0	0	0	0	0	0	0	0	0	0	0	0	0.000151087832393231	0	0	0	0	0	0	0	0	0	0	0
OTU_703	0	0	0	0	0	0	0	0	0	0	0	0	0	0	0.00040290088638195	0	0	0	0	0	0	0	0	0	0	0	0	0	0.000352538275584206	0	0	0	0	0	0	0	0	0.000201450443190975	0	0	0	0	0	0	0	0	0	0	0
OTU_704	0	0	0	0	0	0	0	0	0	0	0	0	0	0	0	0	0	0	0	0	0	0	0	0	0	0	0	0	0	0	0	0	0	0	0	0.000151087832393231	0	0	0	0	0	0	0	0	0	0	0	0	0
OTU_705	0	0	0	0	0	0	0	0	0	0	0	0	0	0	0	0.000503626107977438	0	0.000100725221595488	0	0	0	0	0	0	0	0	0	0	0	0	0	0	0	0	0	0.000151087832393231	0	0	0	0	0	0	0.000302175664786463	0	0	0	0	0	0
OTU_706	0	0	0.0270950846091861	0	0.00292103142626914	0	0	5.03626107977438e-05	0	0	0.0125906526994359	0	5.03626107977438e-05	0.00443190975020145	0.00271958098307816	0.0308219178082192	0	0.00946817082997583	0	0	0	0.00463336019339243	0	0.00689967767929089	0	0.0180298146655923	0.00830983078162772	0.0032232070910556	0.00503626107977438	0.00634568896051571	5.03626107977438e-05	0.000755439161966156	0.00372683319903304	0.00533843674456084	0.00141015310233683	0.0329371474617244	0.00327356970185334	0.00513698630136986	0.0465350523771152	0.00201450443190975	0.00478444802578566	0.00307211925866237	0.00654713940370669	0.0100725221595488	0.022209911361805	0	0.0115834004834811	0.00503626107977438	0.00997179693795326
OTU_707	0	0	5.03626107977438e-05	0	0	0	0	0	0	0	0	0	0	0	0	0	0	0	0	0	0	0	0	0	0	0	0	0	0	0	0	0	0	0	0	0	0	0	0	0	0	0	0	0	0	0	0	0	0
OTU_708	0	0	0	0	0	0.000100725221595488	0	0	0	0	0	0.000151087832393231	0	5.03626107977438e-05	0	0	0	0	0	0	0	0.000151087832393231	0	0	0	0	0	0	0	0.000100725221595488	0	0	0	0	0	0	0.000201450443190975	0.000302175664786463	0	0	0	0	0	0	0	0	0	0	0
OTU_709	0.00176269137792103	0	0.0455278001611604	0	0.0103243352135375	0	0	0.0270950846091861	0	0	0.00171232876712329	0	0	0.0268936341659952	0.00135979049153908	0.00523771152296535	0.000302175664786463	0.00453263497179694	0	5.03626107977438e-05	0	0.0101228847703465	0	0.00352538275584206	0	0.00135979049153908	0.0024174053182917	0.00276994359387591	0	0	5.03626107977438e-05	0	5.03626107977438e-05	0	0.000100725221595488	0.00846091861402095	0.00166196615632554	0.038527397260274	0.000453263497179694	0.00105761482675262	0	0.0156627719580983	0	0.000705076551168413	0.000302175664786463	0	0.0102739726027397	0.00982070910556003	0
OTU_71	0	0	0	0	0	0	0	0	0	0	0	0	0	0	0	0	0	0.00125906526994359	0	0	0	0	0	0	0	0	0	0	0	0	0	0.00196414182111201	0	0	0	0	0	0.00151087832393231	0	0	0	0	0	0	0	0	0	0	0
OTU_710	0.00236704270749396	0.00176269137792103	0.00438154713940371	0	0.000604351329572925	0	0	0	0	0	0.00518734891216761	0	0	0.0112812248186946	0.0056406124093473	0.0175765511684126	0	0.00760475423045931	0	0	0.00992143432715552	0.00941780821917808	0	0.00211522965350524	0	0.00407937147461724	0.0110294117647059	0.0024174053182917	0	0	5.03626107977438e-05	0.00130942788074134	0.00856164383561644	0.00312248186946011	0.00327356970185334	0.0145044319097502	0.00276994359387591	0.00695004029008864	0.00715149073327961	0.00559024979854956	0.0096696212731668	0.00246776792908944	0.0111301369863014	0.02790088638195	0.0101732473811442	0	0.00977034649476229	0.010223609991942	0.00498589846897663
OTU_711	0	0	0	0	0	0	0	0	0	0	0.000100725221595488	0	0	0	0	0	0	0	0	0	0	0	0	0	0	0	0	0	0	0	0	0	0	0	0	0	0	0	0	0	0	0	0	0	0	0	0	0	0
OTU_712	5.03626107977438e-05	0	5.03626107977438e-05	0	0	0	0	0	0	0	0.000100725221595488	0	0	0	0	0	0	5.03626107977438e-05	0	0	0	0	0	0	0	0	0	0	0	0	0	0	0	0	0	0	0	0	0	0	0	0	5.03626107977438e-05	0	0	0	0	0	0
OTU_713	0.00664786462530218	0.00634568896051571	0.00765511684125705	0	0.000856164383561644	0	0.000654713940370669	0	0	0	0.00488517324738114	0	0	0.00040290088638195	0.00276994359387591	0.00367647058823529	0	0.00695004029008864	0	5.03626107977438e-05	0	0.00528807413376309	0	0.000604351329572925	0	0.00120870265914585	0	0.000755439161966156	0	0	0	0.00040290088638195	0.00287066881547139	0.000906526994359388	0.000654713940370669	0.0148066075745367	0.00040290088638195	0.00231668009669621	0.00941780821917808	0.00211522965350524	0.000100725221595488	0.00176269137792103	0.00282030620467365	0.00397864625302176	0.00453263497179694	0	0.00266921837228042	0.000604351329572925	0
OTU_714	0	0	0	0	0	0	0	5.03626107977438e-05	0	0	0.000100725221595488	0	0	0	0	0	0	0	0	0	0	0	0	0	0	0	0	0	0	0	0	0	0	0	0	0	0	0	0	0	0	0	0	0	0	0	0	0	0
OTU_715	0	0	0	0	0	0	0	0	0	0	0	0	0	0	0.000302175664786463	0	0	0.000201450443190975	0	0	0	0	0	0	0	0	0	0	0	0	0	0	0	0	0	0	0	0	0	0	0	0	0	0	0	0	0	0	0
OTU_716	0.00181305398871878	0.000654713940370669	0.00750402900886382	0	0.000302175664786463	0.000956889605157131	0.00141015310233683	0	0.00312248186946011	0.00372683319903304	0.00750402900886382	5.03626107977438e-05	0.000906526994359388	0.00307211925866237	0.000151087832393231	0.00226631748589847	0	0.00146051571313457	0	0.00569097502014504	0.00795729250604351	0.000151087832393231	0	0.00115834004834811	0	0.00100725221595488	0.00221595487510073	0.00120870265914585	0.000503626107977438	0.000453263497179694	0.000251813053988719	0.000302175664786463	0.0024174053182917	5.03626107977438e-05	5.03626107977438e-05	5.03626107977438e-05	0.000553988718775181	0.000151087832393231	0.00589242546333602	0.00151087832393231	0.00271958098307816	5.03626107977438e-05	0	0.00110797743755036	0	0	0.000604351329572925	0.00141015310233683	0
OTU_717	0	0	0	0	0	0	0	0	0	0	0.000201450443190975	0	0	0	0.000100725221595488	0	0	5.03626107977438e-05	0	0	0	0	0	0	0	0.000352538275584206	0	0	0	0	0	0	0	5.03626107977438e-05	0	5.03626107977438e-05	0	0	0	0	5.03626107977438e-05	0	0	5.03626107977438e-05	0	0	5.03626107977438e-05	0	5.03626107977438e-05
OTU_718	0.0240229653505238	0.00226631748589847	0.03459911361805	0	0.00810838033843674	0	0	0	0.00977034649476229	0	0.000100725221595488	0.00528807413376309	0	0.00347502014504432	0.00775584206285254	0.0342969379532635	0	0	0	0	0	0.00312248186946011	0	0.00387792103142627	5.03626107977438e-05	0.0134468170829976	0.00765511684125705	0.0032232070910556	0	0.0135979049153908	0	0.00040290088638195	0.000201450443190975	0	5.03626107977438e-05	0.0216055600322321	0	0.000956889605157131	0.0157131345688961	0.00125906526994359	0.0151591458501209	0.00825946817082998	0	0	0.0135979049153908	0	0.00508662369057212	0	0
OTU_719	0	0	0	0	0	0	0	0	0	0	0	0.000100725221595488	0	0	5.03626107977438e-05	0	0	0	0	0	0	0	0	0	0	0	0	0	0	0	0	0	0	0	0	0	0	0.000151087832393231	0	0	0	0	0	0	0	0	0	0	0
OTU_72	0	0	0	0	0	0	0	0	0	0	0	0	0	0	0.00135979049153908	0	0	0	0	0	0	0	0	0	0	0	0	0	0	0	0	0	0	0	0	0	0	0	0	0	0	0	0	0	0	0	0	0	0
OTU_720	0	0	0	0	0	0	0	0	0	0	0	0	0	0	0	0	0	0.000151087832393231	0	0	0	0	0	0	0	0	0	0	0	0	0	0	0	0	0	0	0	0	0	0	0	0	0	0	0	0	0	0	0
OTU_721	0	0	0	0	0	0	0	0	0.0340954875100725	0	0	0	0	0	0	0	0	0	0	0	0	0.000553988718775181	0	0	0	0	0	0	0	0	0	0	0	0	0	0	0	0	0	0	0	0	0.0008058017727639	0	0	0	0	0	0
OTU_722	0.000201450443190975	0	0	0	0	0	0	0	0	0	0	0	0	0	0	0	0	0	0	0	0	0	0	0	0	0	0	0	0	0	0	0	0	0	0	0	0	0	0	0	0	0	0	0	0	0	0	0	0
OTU_723	0	0	0	0	0	0	0	0	0	0	0	0	0	0	0	0	0	0	0	0	0	0	0	5.03626107977438e-05	0	0	0	0	0	0	0	0	0	0	0	0.000100725221595488	0	0	0	0	0	0	0	0	0	0	0	0	0
OTU_724	0.00171232876712329	0	0.0008058017727639	0	0.00176269137792103	0	0.00151087832393231	0	0	0	0.000302175664786463	0.000201450443190975	0	0	0.000201450443190975	0.000553988718775181	0	0.000503626107977438	0	0	0	0.00105761482675262	0	0.000856164383561644	0	0.00846091861402095	0.000251813053988719	0.000604351329572925	0.000251813053988719	0.0008058017727639	0	5.03626107977438e-05	0.000352538275584206	0.0008058017727639	0.000201450443190975	0.000755439161966156	5.03626107977438e-05	0.00130942788074134	0.00141015310233683	0.000302175664786463	0.00141015310233683	0.000151087832393231	0	0.000604351329572925	0.00347502014504432	0	0.00292103142626914	0.000956889605157131	0.00261885576148268
OTU_725	0.000453263497179694	0	0.00130942788074134	0	0.000201450443190975	0	0.000956889605157131	0	0.00166196615632554	5.03626107977438e-05	0.000201450443190975	0.0307715551974214	0.00196414182111201	0	0.000100725221595488	0	0	0	0	0.0437651087832393	0	5.03626107977438e-05	0	0.00533843674456084	0	0	0.000302175664786463	0	0	5.03626107977438e-05	0.0008058017727639	0	0	0	0	0	0	0	0	0	0.000201450443190975	0	0	0.000100725221595488	5.03626107977438e-05	0.000956889605157131	0	0.000100725221595488	0
OTU_726	0	0	0	0	0	0	0	0	0	0	0	0	0	0	0.000201450443190975	0	0	0	0	0	0	0	0	0	0	0	0	0	0	0	0	0	0	0	0	0	0	0	0	0	0	0	0	0	0	0	0	0	0
OTU_727	5.03626107977438e-05	0	5.03626107977438e-05	0	0	0	0	0	0	0	0	0	0	0	0	0	0	0	0	0	0	0	0	0.000201450443190975	0	0	0	0	0	0	0	0	0	0	0	0	0	0	0	0	0	0	0	0	0	0	0	0	0
OTU_728	0.000201450443190975	0	0	0	0.00110797743755036	0	5.03626107977438e-05	0	5.03626107977438e-05	0	0.000503626107977438	0	0	0	0.00352538275584206	0	0	0	0	5.03626107977438e-05	0	0.00891418211120064	0	0	0	0.00367647058823529	0	0	0	0	0	0	5.03626107977438e-05	0	5.03626107977438e-05	0.0171736502820306	0	0.00256849315068493	0	0	0.000100725221595488	0.00523771152296535	0.00135979049153908	0	0	0	0.020447219983884	0	0
OTU_729	5.03626107977438e-05	0	0	0	0	0	5.03626107977438e-05	0	0	0	0.00040290088638195	0	0	0	0.000201450443190975	0	0	0.000453263497179694	0	0	0	0	0	0	0	0.0149576954069299	0	0.000151087832393231	0	0	0	0	0	0	0	0	0	5.03626107977438e-05	0	0	0	0.00176269137792103	0	0.00125906526994359	0	0	0	0	0
OTU_73	0	0	0	0	0	0	0	0	0.0008058017727639	0	0	0	0	0	0	0	0	0	0	0	0	0	0	0	0	0	0	0	0	0	0	0	0	0	0	0	0	0	0	5.03626107977438e-05	0	0	0	0	0	0	0	0	0
OTU_730	0.000201450443190975	0.00271958098307816	0.00518734891216761	5.03626107977438e-05	0.000201450443190975	0	0.00412973408541499	0	0.00609387590652699	0.000604351329572925	5.03626107977438e-05	0.00664786462530218	0.00040290088638195	0.000100725221595488	5.03626107977438e-05	0.000453263497179694	0	0	0	0	0.00226631748589847	0.000553988718775181	0.000906526994359388	0.000100725221595488	0	0.000100725221595488	0.000100725221595488	0	0.000100725221595488	0.000100725221595488	0.000201450443190975	0	0.000352538275584206	0	0	0.0032232070910556	0.000151087832393231	0	0	0	0.00115834004834811	0	0.000302175664786463	0.000100725221595488	5.03626107977438e-05	0.00115834004834811	0.00100725221595488	0.000100725221595488	0.000251813053988719
OTU_731	0.00120870265914585	0	5.03626107977438e-05	0	0.000755439161966156	0	0.00100725221595488	0	0	0.000201450443190975	0.000151087832393231	0.0299657534246575	0	0	5.03626107977438e-05	0	5.03626107977438e-05	0	0	0	0	0	0	0.0109286865431104	0	0	0.000151087832393231	0	0	0	0.00176269137792103	0	0	5.03626107977438e-05	0	0	0	0	0	5.03626107977438e-05	0	0	0.00115834004834811	5.03626107977438e-05	5.03626107977438e-05	0.000906526994359388	0	0	0
OTU_732	0.000100725221595488	0	0	5.03626107977438e-05	0.00609387590652699	5.03626107977438e-05	0	0	0	0	0	0	0	0	0.0266418211120064	0	0	0.000352538275584206	0	0	0	0	0	0	0	0	0	0	0	0	0.000553988718775181	0	0	0	0	0	0	0.00130942788074134	0	0	0	0.000100725221595488	0	5.03626107977438e-05	0	5.03626107977438e-05	0	0	0
OTU_733	0.000100725221595488	0	0	0	0	0	0	0	0	0	0	0	0	0	0	0	0	0	0	0	0	0	0	0	0	0	0	0	0	0	0	0	0	0	0	0	0	0	0	0	0	0	0	0	0	0	0	0	0
OTU_734	0	0	0	0	0	0	0	0	5.03626107977438e-05	0	0	0	0	0	0	0	0	0	0	0	0	0	0	0	0	0	0	0	0	0	0	0	0	0	0	0	0	0	0	0	0	0	0	0	0	0	0	0	0
OTU_735	0	0	0	0	0	0	0	0	0	0	0	0	0	0	0	0	0	0	0	0	0	0	0	0	0	0	0	0	0	0	0	0	0	0	0	0	0	0	0	0	0	0	0.000100725221595488	0	0	0	0	0.000453263497179694	0
OTU_737	0.00669822723609992	0	0.000251813053988719	0	0	0	0	0	0	0	0.00256849315068493	0	0	0	0	0	5.03626107977438e-05	0	0	0	0	0.000100725221595488	0	0	0	0	0	0	0	0	0	0	0	0	0	0	5.03626107977438e-05	0	0	0	0	0	0	0.000100725221595488	0	0	5.03626107977438e-05	0	0
OTU_738	5.03626107977438e-05	0	0	0	0	0	0	0	5.03626107977438e-05	0	0	0	0	0	0	0	0	0	0	0	0	0	0	0	0	0	0	0	0	0	0	0	0	0	0	0	0	0	0	0	0	0	0	0	0	0	0	0	0
OTU_739	0.000755439161966156	0.00231668009669621	0.000553988718775181	0	0.000100725221595488	0	0.00362610797743755	0	0.00695004029008864	0.000352538275584206	0	0.00246776792908944	0.00125906526994359	0	0	0	0	0	0	0.00629532634971797	0	0.000251813053988719	5.03626107977438e-05	0.000100725221595488	0	0	0.000251813053988719	0	0	0	0.000453263497179694	0	0	0	0	0	0.000100725221595488	0	0.000100725221595488	0	0.000251813053988719	0	0.000100725221595488	0	0	0.00191377921031426	0	0	0
OTU_74	0	5.03626107977438e-05	0	0	0.000906526994359388	5.03626107977438e-05	0	0.00261885576148268	0	5.03626107977438e-05	0.000956889605157131	0.00211522965350524	0	0.000755439161966156	0.000151087832393231	0.00246776792908944	0	0.000100725221595488	5.03626107977438e-05	0.00548952457695407	0.00156124093473006	0.000503626107977438	0	0.000453263497179694	0.00040290088638195	0	0	5.03626107977438e-05	0.000553988718775181	0.00105761482675262	0	0	0	5.03626107977438e-05	0.00156124093473006	0	0.000302175664786463	0.00785656728444803	0	5.03626107977438e-05	0	0	0.000503626107977438	0	0	0.000201450443190975	0	0	0
OTU_740	0	0	0.00176269137792103	0	0	0	0	0	0	0	0.000251813053988719	0	0	0.00105761482675262	0.000503626107977438	0.00151087832393231	0	0	0	0	0	0.00412973408541499	0	0.000201450443190975	0	0	0	5.03626107977438e-05	0	0	0	0	0	5.03626107977438e-05	0	0.000302175664786463	0	0.000100725221595488	0	5.03626107977438e-05	0.000251813053988719	0.000151087832393231	0	0	0	0	0.00110797743755036	0.00372683319903304	0
OTU_741	0	0	0.00261885576148268	0	0.000352538275584206	0	0	0	0	0	0.000553988718775181	0	0	0.000100725221595488	0.0008058017727639	0.000755439161966156	0	0.00206486704270749	0	0	0	0.0008058017727639	0	0	0	0.00130942788074134	0.00271958098307816	0.00186341659951652	0.00689967767929089	0.00412973408541499	0	0.000151087832393231	0.000654713940370669	0.000352538275584206	5.03626107977438e-05	0.00307211925866237	0.00141015310233683	0.000553988718775181	0.0113315874294923	0.00216559226430298	0.000553988718775181	0.00146051571313457	0	0.00282030620467365	0.00327356970185334	0	0.00196414182111201	0	0.00271958098307816
OTU_742	0	0	0	0	0	0	0	0	0	0	0	0	0	0	0	0	0	0	0	0	0	0	0	0	0	0	0	0	0	0	0	0	0	0	0	0	0	0	0	0	0	0	0	5.03626107977438e-05	0	0	0	0	0
OTU_743	0	0	0	0	0	0	0.00115834004834811	0	5.03626107977438e-05	0	0.00302175664786463	0	0	0	0.00750402900886382	0	0	0.00926672038678485	0	0	0	0.00146051571313457	0	0.00156124093473006	0	0	0	0.00110797743755036	0	0	0	5.03626107977438e-05	0	0	0.000100725221595488	0	0	0.00236704270749396	5.03626107977438e-05	0.00302175664786463	0	0.00614423851732474	0	0	0	0	0.00881345688960516	0	0
OTU_744	0	0	0	0	0	0	0	0	0	0	0	0	0	0	0	0	0	0	0	0	0	0	0	0	0	0	0	0	0	0	0	0	0	0	0	0	0	0	0	0	5.03626107977438e-05	0	0	0	0	0	0	0	0
OTU_745	0	0	0	0	0	0	0	0	0	0	0.00216559226430298	0	0	0.000352538275584206	0	0.00614423851732474	0	0.000201450443190975	0	0.00040290088638195	0	0	0	0	0	0.00478444802578566	0.00176269137792103	0.000503626107977438	5.03626107977438e-05	0.00307211925866237	0	0	5.03626107977438e-05	0.00125906526994359	0	0	0.000352538275584206	0.0116841257050766	0	0	0	0.00498589846897663	5.03626107977438e-05	0	0.00135979049153908	0	0.0108279613215149	0.000453263497179694	0.00236704270749396
OTU_746	0.000151087832393231	0.000100725221595488	0.000100725221595488	0	0	0	0	0	0.00186341659951652	0	0	0	0	0.000352538275584206	0.000453263497179694	0.000503626107977438	0	0	0	0	0	0.000100725221595488	0	0	0	0	0.00141015310233683	0.000352538275584206	0	0	0	0	5.03626107977438e-05	0	0	0.000100725221595488	0	0.00201450443190975	0	5.03626107977438e-05	0	0	0.00110797743755036	0.000453263497179694	0.00528807413376309	0	0.000201450443190975	0.00176269137792103	0
OTU_747	5.03626107977438e-05	0	0.000553988718775181	0	0	0	0.00105761482675262	0	0.00115834004834811	0	0	0.0088638195004029	0.00115834004834811	0	5.03626107977438e-05	0.000100725221595488	0	0	0	0.0150080580177276	0	0	0	0	0	0	0.000453263497179694	0.000201450443190975	0.0142022562449637	0.00825946817082998	0	0	0	0	0	0.000251813053988719	0.00211522965350524	0	0	0	0	0	5.03626107977438e-05	0.000151087832393231	0	0.00513698630136986	0	0.000201450443190975	0.000201450443190975
OTU_749	0.00110797743755036	0	0.00135979049153908	5.03626107977438e-05	0.00186341659951652	0	0.000604351329572925	0	0	5.03626107977438e-05	0	0	0	0.00871273166800967	0.00211522965350524	0.0109286865431104	0	0.00166196615632554	0	0	0	0.00342465753424658	0	0.00040290088638195	0	0	0.00443190975020145	0.0016116035455278	0	0	0	5.03626107977438e-05	0.00100725221595488	0.00458299758259468	0	0.000201450443190975	0	0.00287066881547139	0.000251813053988719	0.000604351329572925	0.00201450443190975	0.000100725221595488	0.000856164383561644	0.00881345688960516	0	0	0.00337429492344883	0	0
OTU_75	0	0	0	5.03626107977438e-05	0	0	0	0	0	0	0.000201450443190975	0	0	0	0	0	0	0.000151087832393231	0	0.000302175664786463	0	0	0	0	0	0	0	0	0	0	0	0	0	0	0	0	0.000503626107977438	0.000201450443190975	0	5.03626107977438e-05	0	0.000100725221595488	0	0	0	0	0	0	0
OTU_750	0.000302175664786463	0.00266921837228042	0.0008058017727639	0	0	0	0.00115834004834811	0	0.000604351329572925	0.000352538275584206	0.00141015310233683	0.00206486704270749	0.000100725221595488	0	0.000100725221595488	0	0.0211522965350524	0.000151087832393231	0	0	0	0.000100725221595488	0	0.000151087832393231	0	5.03626107977438e-05	0.00040290088638195	0.000352538275584206	0	0	0.000705076551168413	0	0	0	5.03626107977438e-05	5.03626107977438e-05	0	0.000100725221595488	0	0	0.000151087832393231	0	0.000352538275584206	0.000100725221595488	0.000201450443190975	0.0008058017727639	5.03626107977438e-05	0.000201450443190975	0.000251813053988719
OTU_751	0.00246776792908944	0	0	0	0	0	0.00115834004834811	0	5.03626107977438e-05	5.03626107977438e-05	0	0	5.03626107977438e-05	0	0	0	0	0	0	0	0.000100725221595488	5.03626107977438e-05	0	0.000201450443190975	0	0.000100725221595488	0.000453263497179694	0	0.000100725221595488	0	0	5.03626107977438e-05	0	0	0	5.03626107977438e-05	5.03626107977438e-05	0	0	0	0	0	0.000100725221595488	0	5.03626107977438e-05	0	5.03626107977438e-05	5.03626107977438e-05	0
OTU_757	0	0	0	0	0	0	0	5.03626107977438e-05	0	0	0	0	0	0	0	0	0	0	0	0	0	0	0	0	0	0	0	0	0	0	0	0	0	0	0	0	0	0	0	0	0	5.03626107977438e-05	0	0	5.03626107977438e-05	0	0	0	0
OTU_758	0.000201450443190975	0.000100725221595488	0	0	0	0	0.00407937147461724	0	0.000705076551168413	0.000100725221595488	0.000100725221595488	0.000201450443190975	0.000251813053988719	0	0	0.000100725221595488	0	0.000100725221595488	0	0	0	0.000453263497179694	0	0.000100725221595488	0	0	0	0	0	0	0.000100725221595488	0	0	0	0	5.03626107977438e-05	0	0	0	0	0.000100725221595488	0	5.03626107977438e-05	0	0	0.000956889605157131	0	0	0.000100725221595488
OTU_759	0.000352538275584206	0	0.000151087832393231	0	0	0	0.000151087832393231	0	0	0	0.000151087832393231	0	0	0	0.000302175664786463	0	0	0.000201450443190975	0	0	0	5.03626107977438e-05	0	0.00040290088638195	0	0	0	0	0	0	0	0	0	0.000100725221595488	0	0	0	5.03626107977438e-05	0	0.000100725221595488	0	0	0	0	0	0	0.00100725221595488	0	0
OTU_76	0	0	0	0	0	0	0	0	0	0	0	0	0	0	0.00040290088638195	0	0	0.000151087832393231	0	0	0	0	0	0	0	0	0	0	0	0	0	0	0	0	0	0	0.000251813053988719	0	0	0	0	0	0	0	0	0	0	0	0
OTU_760	0.00523771152296535	0	5.03626107977438e-05	0.000201450443190975	0.000302175664786463	0.0265914585012087	0.00151087832393231	0	0.00443190975020145	0	0.0048348106365834	0	0.00689967767929089	0.00302175664786463	0.0016116035455278	0.0206486704270749	5.03626107977438e-05	0.00125906526994359	0	0	0.000856164383561644	0.00176269137792103	0	0.000151087832393231	0	0.00105761482675262	0.000755439161966156	0.000856164383561644	0.000151087832393231	0.0269439967767929	0.00423045930701048	0.000553988718775181	0.00186341659951652	0.00261885576148268	0.0124395648670427	0.00292103142626914	0.0767022562449637	0.0150080580177276	0.00418009669621273	0.00156124093473006	0.00146051571313457	0.000302175664786463	0.000151087832393231	0.0008058017727639	0.00141015310233683	0.00191377921031426	0.0016116035455278	0.00317284448025786	0.000654713940370669
OTU_761	0.000251813053988719	0	0	0	0	0	0	0	0	0	5.03626107977438e-05	0	0	0	5.03626107977438e-05	5.03626107977438e-05	0	0	0	0	0	0.000302175664786463	0	0	0	5.03626107977438e-05	0.000151087832393231	5.03626107977438e-05	0	0.000453263497179694	0	0	0.000503626107977438	0.000251813053988719	0	0.000604351329572925	5.03626107977438e-05	5.03626107977438e-05	0.000151087832393231	0	0.00040290088638195	0.000201450443190975	0.000302175664786463	0.000503626107977438	0	0	0.000201450443190975	0.000151087832393231	0
OTU_762	0	0	0	0	0	0	0	0	0	0	0	0	0	0	0	0	0	0	0	0	0	0	0	0	0	5.03626107977438e-05	0	0	0.00166196615632554	0	0	0	0	0	0	0	0	0	0	0	0	0	0.000654713940370669	0.000151087832393231	0	0	0	0.00448227236099919	0
OTU_763	0	0	0	0	0	0	0	0	0.0040290088638195	0	0	0	0	0	0	0	0	0	0	0	0	0	0	0	0	0	0	0.000906526994359388	0.00266921837228042	0	0	0	0	0	0	0	0	5.03626107977438e-05	0	0	0	0	0	0	0	0	0	0	0
OTU_766	0.00166196615632554	0	0	0	5.03626107977438e-05	0	0	0	0	0	0.00130942788074134	0	0	0	0.000201450443190975	0.00115834004834811	0	0.00141015310233683	0	0	0	0.00151087832393231	0	0	0	0.000956889605157131	0.00135979049153908	0.000302175664786463	5.03626107977438e-05	0.00478444802578566	0	0.000100725221595488	0.00176269137792103	0.00166196615632554	0.000151087832393231	0.00251813053988719	0.000151087832393231	0.000553988718775181	0.000906526994359388	0	0.00141015310233683	0.000856164383561644	0.00156124093473006	0.00211522965350524	0	0	0.000856164383561644	0.00196414182111201	0
OTU_767	0	0.000151087832393231	0.000352538275584206	0	0	0	0.00040290088638195	0	0	0.000705076551168413	0	0.018483078162772	0.0024174053182917	0	0	0	0	0	0	0.00407937147461724	0	5.03626107977438e-05	0	5.03626107977438e-05	0	0	5.03626107977438e-05	0	5.03626107977438e-05	0	0.000151087832393231	0	0	0	0	0	0.000100725221595488	0	0	5.03626107977438e-05	0.000151087832393231	0	0.000503626107977438	0	5.03626107977438e-05	0.000654713940370669	0	0	0.000100725221595488
OTU_768	5.03626107977438e-05	0	0	0	0	0	0	0	0	0	0	0	0	0	0	0	0	0	0	0	0	0	0	0	0	0	0	0	0	0	0	0	0	0	0	0	0	0	0	0	0	5.03626107977438e-05	0	0	0	0	0	0	0
OTU_769	0.00130942788074134	0	0	0	0.00282030620467365	0	0	0	0	0.000201450443190975	5.03626107977438e-05	0	0	0.00141015310233683	0	0.000654713940370669	0	0.00307211925866237	0	0	0	0.000352538275584206	0	0.000705076551168413	0	0.00125906526994359	0.00151087832393231	0	0	0	0	0.000251813053988719	0	0	0	0.000503626107977438	5.03626107977438e-05	0	0.000201450443190975	0.000705076551168413	0.00261885576148268	0.000100725221595488	0	0.000906526994359388	0	0	0	0.00125906526994359	0.00135979049153908
OTU_77	0	0	0	5.03626107977438e-05	0	0	0	0.000100725221595488	0	0	0	0.000100725221595488	0	0	0.000856164383561644	0.000352538275584206	0	0	0	0	0	0	0.000100725221595488	0	0	0	0	5.03626107977438e-05	0	0	0	0	0	0	0	0	0	0	0	0	5.03626107977438e-05	0	0	0	0	5.03626107977438e-05	0	0	0
OTU_771	0	0	0.000151087832393231	0	5.03626107977438e-05	0	5.03626107977438e-05	0	0.0016116035455278	0	5.03626107977438e-05	0	0	0	0	0	0.0129935535858179	0	0	0	0	0	0	0	0	5.03626107977438e-05	0.000100725221595488	0	0	0	0	0	0.000100725221595488	0	0	0.000100725221595488	0	0	0	0	0	0	0	0	0.000151087832393231	5.03626107977438e-05	0	0	0
OTU_772	0.00720185334407736	0	0.00231668009669621	0.0133964544721998	0.00332393231265109	0.0024174053182917	5.03626107977438e-05	0	0.012389202256245	5.03626107977438e-05	0.00181305398871878	0.000151087832393231	0	0.00412973408541499	0.00130942788074134	0.00337429492344883	0	0.00171232876712329	0	0	0.0126913779210314	0.00146051571313457	0	0.00176269137792103	0	0.00795729250604351	0.00302175664786463	0.00513698630136986	0.00412973408541499	0.0166700241740532	0.00825946817082998	0.00125906526994359	0.00458299758259468	0.000503626107977438	0.00125906526994359	0.0064464141821112	0.00191377921031426	0.00317284448025786	0.00775584206285254	0.00513698630136986	0.00538879935535858	0.0032232070910556	0.00740330378726833	0.00317284448025786	0.00604351329572925	0	0.0024174053182917	0.00468372280419017	0.00473408541498791
OTU_773	0	0	0.0024174053182917	0	0	0	0	0	0	0	0	0	0	0	0.00040290088638195	0	0	0	0	0	0	5.03626107977438e-05	0	0.000302175664786463	0	0	0	0	0	0	0	5.03626107977438e-05	0	0	0	0	0	0	0	0	0	0	0	0	0	0	0	0	0
OTU_774	0.000100725221595488	0	0.000453263497179694	0	0	0	0	0	0	0	0.000352538275584206	0	0	0	0	0	0	0.000151087832393231	0	0	0	0	0	0	0	0	0	0	0	0	0	0	0	0	0	0	0	0	0	0	0	0	0	0	0	0	0	0	0
OTU_775	0.000251813053988719	0	0.000201450443190975	5.03626107977438e-05	0	0	0.000251813053988719	0	0.00302175664786463	5.03626107977438e-05	0	0.00040290088638195	0.000654713940370669	0.000100725221595488	0	0	0	0	0	0	0.000453263497179694	0	0	0	0	0.000151087832393231	0.000201450443190975	0	0.000151087832393231	0.000251813053988719	0.000251813053988719	0	5.03626107977438e-05	0	0	0	0	0	0	0	5.03626107977438e-05	0	0	5.03626107977438e-05	0.000251813053988719	0.000201450443190975	0	0	0.00040290088638195
OTU_777	0	0	0	0	0	0.0142526188557615	0	0	0	0	0	0	0	0	0.00100725221595488	0	0	0	5.03626107977438e-05	0	0	0	0	0	0	0	0	0	0	0	0	0	0	0	0	0	0	0	0	0	0	0	0	0	0	0	0	0	0
OTU_778	0	0	0	0	0	0.00866236905721193	0	0	0	0	0	0	0	0	0	0	0	0	0	0	0	0	0	0	0	0	0	0	0	0	0	0	0	0	0	0	0	0	0	0	0	0	0	0	0	0	0	0	0
OTU_779	0	0	0	0	0	0	0	0	0.000201450443190975	0	0	0	0	0	0	0	0	0	0	0	0	0	0	5.03626107977438e-05	0	0	0	0	0	0	0	0	0	0	0	0	0	0	0	0	0	0	0	0	0	0	0	0	0
OTU_78	0	0	0	0	0	0	0	0	0	0	0	0	0	0	0	0	0	0	0	0	0	0	0	0	0	0	0	0	0	0	0	5.03626107977438e-05	0.000100725221595488	0	0	0	0	0	0	0	0.000201450443190975	0	0	0	0	0	0	0	0
OTU_780	0	0	0	0	0	0	0	0	0.00287066881547139	0	0	0	0	5.03626107977438e-05	5.03626107977438e-05	0	0	0	0	0	0.000503626107977438	0	0	0	0	0	0	0	0	0.000100725221595488	0	0	0	0	0	0	0	0	0	0	0	0	0	0	0	0	0	0	0
OTU_781	0	0	0	0	0	0	0	0	0	0	0	0	0	0	0	0	0	0	0.0231668009669621	0	0	0	0.00125906526994359	0	0	0	0	0	0	0	0	0	0	0	0	0	0	0	0	0	0	0	0	0	0	0	0	0	0
OTU_782	0.000151087832393231	0	0	0	0.00040290088638195	0	0.000151087832393231	0	0	0	0.0008058017727639	0	0	0.000201450443190975	0.00040290088638195	0.000553988718775181	0	0.000251813053988719	0	0	0	0.0008058017727639	0	0.000151087832393231	0	0.00040290088638195	0	0	0	0	0	0.000100725221595488	0.000604351329572925	0.000100725221595488	0.000100725221595488	0.00317284448025786	5.03626107977438e-05	5.03626107977438e-05	0.000352538275584206	0.000251813053988719	0	0.000302175664786463	0	0.00040290088638195	0	0	0.00141015310233683	0.000352538275584206	0
OTU_783	0	0	0	0	0	0	0	0	0	0	0	0	0	0	5.03626107977438e-05	0	0	0	0	0	0	0.00669822723609992	0	0	0	0	0	0	0	0	5.03626107977438e-05	0	0	0	0	0.0032232070910556	0	0	0	0	0	5.03626107977438e-05	0	0	0	0	0.00367647058823529	0	0
OTU_784	0	0	0	0.000201450443190975	0	0.00614423851732474	0	0	0	0	0	0	0	0	0	0	0	0	0	0	0.00569097502014504	0	0	0	0.0016116035455278	0	0	0	0	0	0	0	0	0	0	0	0	0	0	0	0	0	0	0	0	0	0	0	0
OTU_785	0	0	0	0	0	0.0230157131345689	0	0	0	0	0	0	0	0	0	0	0	0	0	0	0	0	0	0	0	0	0	0	0	0	0	0	0	0	0	0	0	0	0	0	0	0	0	0	0	0	0	0	0
OTU_786	0.000100725221595488	0	0	0	0	0	0	0	0.00251813053988719	0	0	0.00372683319903304	0	0	5.03626107977438e-05	5.03626107977438e-05	0	0	0	0	0	5.03626107977438e-05	0	5.03626107977438e-05	0	0	0.00130942788074134	0	5.03626107977438e-05	0.000302175664786463	0	0	0.000151087832393231	0	0	5.03626107977438e-05	0.000100725221595488	0	0	0	0.00120870265914585	0	0.000100725221595488	5.03626107977438e-05	0.000251813053988719	5.03626107977438e-05	0	0.000100725221595488	0.000755439161966156
OTU_787	0.00271958098307816	0	0	0	0	0	0	0	0.00246776792908944	0	0	0	0	5.03626107977438e-05	0	0	0	0	0	0	0	0	0	0	0	0	0	0	0	0	0	0	0.000100725221595488	0	0	0.000100725221595488	0	0	0	0	0	0	5.03626107977438e-05	0	0	0	0	0	0.000302175664786463
OTU_788	0	0	0	0	0	0	0	0	0	0	0.00282030620467365	0	0	0	0.000352538275584206	0.000151087832393231	5.03626107977438e-05	5.03626107977438e-05	0	0	0	0	0	5.03626107977438e-05	0	0.000302175664786463	0	0	0	0	0	0	0.000251813053988719	0.00040290088638195	0	0.000251813053988719	0.000453263497179694	0.000251813053988719	0.00040290088638195	0.000151087832393231	0	0.000352538275584206	0	0.00040290088638195	0	0	0.00125906526994359	0	0.00040290088638195
OTU_789	0	0.00151087832393231	0.000705076551168413	0	0.000755439161966156	0.000201450443190975	5.03626107977438e-05	0	0.00040290088638195	0	0.00146051571313457	0	0	5.03626107977438e-05	0.000201450443190975	0.000453263497179694	0	0.00146051571313457	0	0	0	0.00146051571313457	0	0.000201450443190975	0	0.000251813053988719	0.000201450443190975	0	0	5.03626107977438e-05	0.000100725221595488	0	0.000352538275584206	0.000151087832393231	0.000201450443190975	0.0008058017727639	0	0	0.000100725221595488	0.000302175664786463	0.000100725221595488	0.00146051571313457	0.000100725221595488	0.000302175664786463	0.000100725221595488	0	0.00191377921031426	0	0
OTU_79	0	0	0	0	0	0	0.00412973408541499	0	0	0	0	0	0	0	0.0139000805801773	0.0148569701853344	0	0.00810838033843674	0	0	0	0	0	0.00141015310233683	0	0.0593775181305399	0	0.00916599516518936	0	0	0	0	0.00624496373892023	0.0137993553585818	0	0.010223609991942	0	0	0	0	0	0	0	0.0926672038678485	0	0	0.000151087832393231	0	0
OTU_790	0	0	0	0	0.00100725221595488	0.0205479452054795	0	0	0	0	5.03626107977438e-05	0.000251813053988719	0	0	5.03626107977438e-05	0	0	0	0	5.03626107977438e-05	0	0	0	0	0	0	0	0	0	0	0	0	0	0	0	0	0	0	0	0	0	0	0	0	0	0	0	0	0
OTU_791	0.0016116035455278	0	0.000352538275584206	0	0	0	0	0	0.000201450443190975	0	0	0	0	0	0	5.03626107977438e-05	0	0	0	0	0	0	0	0	0	0	0	0	0	0	0	0	0	0	0	5.03626107977438e-05	5.03626107977438e-05	0	0	0	0	0	0	0	0	0	0	0	0
OTU_792	0	0	0	0	0	0	0	0	0	0	0.00352538275584206	0	0	0	0.000201450443190975	0	0	0	0	0	0	0	0	0	0	0	0	0	0	0	0	0	0	0	0	0	0	0	0	0	0	0	0	0	0	0	0	0	0
OTU_793	0.000100725221595488	0	0.000705076551168413	0	0	0	0.000100725221595488	0	0.000151087832393231	0	0.000251813053988719	0.000100725221595488	0	0	0	0.000100725221595488	0	0	0	0	0	5.03626107977438e-05	0	0	0	0	0	0	0	0	0	0	0	5.03626107977438e-05	0	0.000755439161966156	0	0	0	0	0	0	0	5.03626107977438e-05	0	0	0.000453263497179694	0	5.03626107977438e-05
OTU_794	0.000906526994359388	0.00332393231265109	0.00186341659951652	0.00211522965350524	0.000352538275584206	5.03626107977438e-05	0.00297139403706688	5.03626107977438e-05	0.0148066075745367	0.0307715551974214	0.000100725221595488	0.0282534246575342	0.0124395648670427	0.000201450443190975	0	0.000100725221595488	0	0.000151087832393231	0	0	0.00841055600322321	0.000251813053988719	0	0.000251813053988719	0	5.03626107977438e-05	0.00100725221595488	0	0.00125906526994359	0.000453263497179694	0.00377719580983078	0.000100725221595488	0.000604351329572925	0	0	0.000151087832393231	0.000503626107977438	0	0.000100725221595488	5.03626107977438e-05	0.000553988718775181	0	0.000906526994359388	0.000251813053988719	5.03626107977438e-05	0.00453263497179694	0	0.000100725221595488	0.00120870265914585
OTU_795	0	0	0	0	0	0	0	0	0.00659750201450443	0	0	0	0	5.03626107977438e-05	0	0	0	0	0	0	0	0	0	0	0	0	0	0	0	0	0	0	0	0	0	5.03626107977438e-05	0	0	0	0	0	0	0	0	0	0	0	5.03626107977438e-05	0
OTU_796	0	0	0.000352538275584206	0	0.000201450443190975	0	0	0	0	0	0.00151087832393231	0	0	0.000251813053988719	0.000856164383561644	0.00156124093473006	5.03626107977438e-05	0.0008058017727639	0	0	0	0	0	0.000302175664786463	0	0.000856164383561644	0	0.000302175664786463	0	0	0	5.03626107977438e-05	5.03626107977438e-05	0.000201450443190975	0	0.000453263497179694	0	5.03626107977438e-05	0	5.03626107977438e-05	0	0.000553988718775181	0	0.000201450443190975	0	0	0.0024174053182917	0	0.000251813053988719
OTU_797	0	0	0	0	0	0.000553988718775181	5.03626107977438e-05	0	0.00292103142626914	0	0	0	0	0	0	0	0	0	0	0	0	0	0	0	0	0	0	0	0	0	0	0	0	0	0	0	0	0	0	0	0	0	0	0	0	0	0	0	0
OTU_798	5.03626107977438e-05	0	0	0	0	0	0	0	0	0	0.000604351329572925	0	0	0	0.000251813053988719	0.000100725221595488	0	5.03626107977438e-05	0	0	0	0.000251813053988719	0	0.000100725221595488	0	0	0.000151087832393231	0.000100725221595488	0	0	0	5.03626107977438e-05	0	0.000151087832393231	0	0.000302175664786463	0	0	0	0.000100725221595488	0	5.03626107977438e-05	0	0	0	0	0.000251813053988719	0	0
OTU_799	0.000251813053988719	0	0.000453263497179694	0	5.03626107977438e-05	0	0	0	0.000151087832393231	5.03626107977438e-05	0.000956889605157131	0	5.03626107977438e-05	0	0.000251813053988719	0.000352538275584206	0	0.000553988718775181	0	0	0	0.00156124093473006	0	5.03626107977438e-05	0	5.03626107977438e-05	0.00105761482675262	0	0	0	0	0	0.000100725221595488	0.000100725221595488	0	0.00100725221595488	0	0.000705076551168413	0.00231668009669621	5.03626107977438e-05	0.000100725221595488	0.0008058017727639	0.000100725221595488	0.000251813053988719	0	0	0.000503626107977438	0.0008058017727639	0.00357574536663981
OTU_8	0	0	0	0	0	0	0.000755439161966156	0	0	0	0	0	0	0	0.025936744560838	0.0203464947622885	0	0.00458299758259468	0	0	0	0	0	0.000251813053988719	0	0.121373892022562	0	0.0480459307010475	0	0	0	0	0.0759468170829976	0.00297139403706688	0	0.0303182917002417	0	0	0	0	0	0	0	0.00836019339242546	0	0	0.0395346494762288	0	0
OTU_80	0	0	0	0	0	0	0	0	0	0	5.03626107977438e-05	0	0	0	0.000352538275584206	0	0	0	0	0	0	0	0	0	0	0	0	0	0	0	0	0	0	0.000251813053988719	0	0	0	0	0	0	0	0	0	0	0	0	0	0	0
OTU_800	0	0	0	0	0	0	0	0	0	0	0	0	0	0	0.00553988718775181	0	0	0	0	0	0	0	0	0	0	0	0	0	0	0	0	0	0	0	0	0	0	0	0	0	0	0	0	0	0	0	0	0	0
OTU_801	0.000654713940370669	0	0.00040290088638195	0	0	0	0	0	0	0	0	0	0	0	0.000956889605157131	0	0	0.000100725221595488	0	0	0	0	0	0.000453263497179694	0	0	0.000151087832393231	0	0	0	0	0	0	0	0	0.000151087832393231	0	0	0	0	0	5.03626107977438e-05	0	0	0	0	0	0	0
OTU_802	0.000553988718775181	0	0	0	0	0	0.000302175664786463	0	5.03626107977438e-05	0	0	0	0	0	0	0	0	0	0	0	0	0	0	5.03626107977438e-05	0	0	0.000100725221595488	0	0	0	0	0	0	0	0	0	0	0	0	0	0	0	0.00040290088638195	0	0	0	0	0.000100725221595488	0
OTU_803	0	0	0	0	0	0	0	0	0	0	0.000654713940370669	0	0	0	0.000553988718775181	0	0	0	0	0	0	0	0	0.00100725221595488	0	0	0	0	0	0	0	0	0	0	0	0	0	0	0	0	0	0	0	0	0	0	0	0	0
OTU_804	0.000302175664786463	0.000151087832393231	0.000151087832393231	0	0	0	0	0	0.000654713940370669	0	0	0.000302175664786463	0.000302175664786463	0	5.03626107977438e-05	0	0	5.03626107977438e-05	0	0	0	0	0	0.00040290088638195	0	0	0.000100725221595488	0	0	0	0	0	0.000100725221595488	0	0	5.03626107977438e-05	0	5.03626107977438e-05	5.03626107977438e-05	5.03626107977438e-05	0	5.03626107977438e-05	5.03626107977438e-05	0.000151087832393231	0	0	5.03626107977438e-05	0.000100725221595488	5.03626107977438e-05
OTU_805	0	0	0	0	0	0	0	0	0	0	0.00040290088638195	0	0	0	0	0	0	0	0	5.03626107977438e-05	0	0	0	0	0	0	0	0	0	0	0	0	0	0	0	0	0	0	0	0	0	0	0.0116841257050766	0	0	0	0.000100725221595488	0	0
OTU_806	0	0	0	0	0	0	0.000503626107977438	0	0	0	0	0	0	5.03626107977438e-05	0	0	0	0	0	0	0.000151087832393231	0	0	0	0	0	0	0	0.000352538275584206	0.00176269137792103	0.00760475423045931	0	0	0	0	0	0	0	0	0	5.03626107977438e-05	0	0	0	0.00211522965350524	0.0133964544721998	0	0	0
OTU_807	0	0	0	0	0	0.00040290088638195	0	0	0.00251813053988719	0	0	0	0	0	0	0	0	0	0	0	0	0	0	0	0	0	0	0	0	0.000302175664786463	0	0	0	0	0	0	0	0	0	0	0	0	0	0	0	0	0	0	0
OTU_808	0	0	0	0	0	0	0	0	0	0	0.000654713940370669	0	0	0	5.03626107977438e-05	0	0	0	0	0	0	0	0	0	0	0	0	0	0	0	0	0	0	0.000453263497179694	0	0	0	0	0.00135979049153908	0	0	5.03626107977438e-05	0	0	0	0	0	0	0
OTU_809	0	0	0	0	0.000352538275584206	0	0	0	0	0	0	0	0	0	0	0.000100725221595488	0	5.03626107977438e-05	0	0	0	0	0	0.00141015310233683	0	0	0	0	0	0	0	0	5.03626107977438e-05	0	0	0	0	5.03626107977438e-05	0	0	0	0	0.000100725221595488	0	0.000151087832393231	5.03626107977438e-05	0	0	0
OTU_81	0	0	0	0	0	0	0	0	0	0	0.000302175664786463	0	0	0	0	0	0	0	0	0	0	0	0	0	0	0	0	0	0	0	0	0	0	0	0	0	0	0	0	0	0	0	0	0	0	0	0	0	0
OTU_810	0	0	0	0	0	0	0	0	0	0	0	0	0	0	0.000352538275584206	0	0	5.03626107977438e-05	0	0	0	0	0	0.000151087832393231	0	0	0	5.03626107977438e-05	0	0	0	0	0	0	0	0.000251813053988719	0	0	0	0	0	5.03626107977438e-05	0	0.000251813053988719	0	0	0	0	0
OTU_811	0.000755439161966156	0	0	0	0	0	0	0	0	0	0	0	0	0	0	0	0	0	0	0	0	0	0	0	0	0	0	0	0	0	0	0	0	0	0	0	0	0	0	5.03626107977438e-05	0	0.00705076551168413	0	0	0	0	0	0	0
OTU_812	5.03626107977438e-05	0.00130942788074134	0.000352538275584206	0	5.03626107977438e-05	0	0	0	5.03626107977438e-05	0	0	0	0	0	0	0	0	0	0	0	0	0	0	0	0	0	0	0	0	0	0	0	0	0	0	5.03626107977438e-05	0	0	0	0	0	0	5.03626107977438e-05	0	0	0	0	5.03626107977438e-05	0
OTU_813	0	0	0	0	0	0	0	0	0	0	0.000352538275584206	0	0	0	0.000151087832393231	0	0	0	0	0	0	0	0	0	0	0	0	0	0	0	0	0	0	0	0	0.000553988718775181	0	0	0	0	0	0	0	0	0	0	0.000352538275584206	0	0
OTU_814	0.000100725221595488	0	0.000251813053988719	0	0	0	0	0	0	0	0	0	0.000100725221595488	0	0	0	0	5.03626107977438e-05	0	0	0	0	0	0	0	0	0	0	0	0	0	0	0	0	0	0	0	0	0	0	0	0	5.03626107977438e-05	0	0.000100725221595488	0	0	0	0
OTU_815	0.000302175664786463	0	0.000201450443190975	0	0	0	0	0	0.000251813053988719	0	0	0	0	0	0	0	0	0	0	0	0	0	0	0	0	0	0	0	0	0	0	0	0	0	0	0	0	0	0	0	5.03626107977438e-05	0	5.03626107977438e-05	5.03626107977438e-05	0.000151087832393231	0	0	0	0
OTU_816	0.000352538275584206	0	0	0	0	0	0	0	0	0	0	0	0	0	5.03626107977438e-05	0	0	0	0	0	0	0	0	0.000201450443190975	0	0	0	0	0	0	0	0	0	0	0	0	0	0	0	0	0	0.000100725221595488	0	0	0	0	0	0	0
OTU_817	0	0	0	0	0	0	0	0	0	0	0.000201450443190975	0	0	0	0.000352538275584206	0	0	0	0	0	0	0	0	0	0	0	0	0	0	0	0	0	0	0	0	0	0	0	0	0	0	0.000302175664786463	0	0	0	0	0	0	0
OTU_818	5.03626107977438e-05	0	0	0	0	0	5.03626107977438e-05	0	0.000251813053988719	0	0.000100725221595488	0	0.000100725221595488	0	0	0	0	0	0	0	0	0	0	0	0	0	0	0	0	0	0	0	0	0	0	5.03626107977438e-05	0	0	0	0	0	0	0	0	0.000352538275584206	5.03626107977438e-05	5.03626107977438e-05	0	0
OTU_819	0	0	0	0	0	0	0	0	0.000906526994359388	0	0	0	0	0	0	0	0	0	0	0	0	0	0	0	0	0	0	0	0	0	0	0	0	0	0	0	0	0	0	0	0	0	0	0	0	0	0	0	0
OTU_82	0	0	0	5.03626107977438e-05	0	5.03626107977438e-05	0	0	0	0	0	0	0	5.03626107977438e-05	0	0	0	0	5.03626107977438e-05	0.000100725221595488	0	0	0.000201450443190975	0	0	0	0	0	0	0	0	0	0	0	0	0	0	5.03626107977438e-05	0	0	0	0.000151087832393231	0	0	0.000251813053988719	0	0	0	0.000201450443190975
OTU_820	0.00453263497179694	0	0	0	0	0	0	0	0.00297139403706688	0	0	0	0	5.03626107977438e-05	0	0	0	0	0	0	0	5.03626107977438e-05	0	0	0	0	0.000553988718775181	0	0	0	0	0	0	0	0	0	0.000100725221595488	0	0	0	0	0	0	0	0	0	0	0	0
OTU_821	5.03626107977438e-05	0	0	0	0	0	5.03626107977438e-05	0	0	0	0	0	0	0	0	0	0	0	0	0	0	0	0	0	0	0	5.03626107977438e-05	0	0	0	0	0	0	0	0	0	0	0	0	0	0.000151087832393231	0	0	0	5.03626107977438e-05	0	0	0	0
OTU_822	0.000352538275584206	0	0.000654713940370669	0.00171232876712329	0.000503626107977438	0	0	0	0.00141015310233683	0	0.000201450443190975	0	0	0.000251813053988719	0.000302175664786463	0.000453263497179694	0	0.00040290088638195	0	0	5.03626107977438e-05	0.000100725221595488	0	0.000251813053988719	0	0.00125906526994359	0.000654713940370669	0.000302175664786463	0.000100725221595488	0.00166196615632554	0.000956889605157131	0	0.000654713940370669	5.03626107977438e-05	0.000553988718775181	0.00141015310233683	0.000100725221595488	0.000352538275584206	0.00110797743755036	0.00040290088638195	0.00141015310233683	0.00040290088638195	0.00120870265914585	0.000352538275584206	0.000553988718775181	0	0.000453263497179694	0.000705076551168413	0.00115834004834811
OTU_823	0.000201450443190975	0	0.0100725221595488	0	5.03626107977438e-05	0	0	0	0	0	0.000906526994359388	0	0	0	0.000956889605157131	0.000100725221595488	0	0.000352538275584206	0	0	0	0	0	0	0	0	0	0.000151087832393231	0	0	0	0	0.000151087832393231	0.000453263497179694	0	0.000100725221595488	0	0	0	0.000100725221595488	0	5.03626107977438e-05	0	0	0	0	0.00166196615632554	0	0
OTU_824	0	0	0.000100725221595488	0	0	0	0	0	0	0	0	0	0	0	5.03626107977438e-05	0	0	0	0	0	0	0	0	5.03626107977438e-05	0	0	0	0	0	0	0	0	0	0	0	0	0	0	0	0	0	0	0	0	0	0	0	0	0
OTU_825	0.00135979049153908	0	0.0008058017727639	0	0.000654713940370669	0	5.03626107977438e-05	0	0.00040290088638195	0	0.000705076551168413	0	0	0.000906526994359388	0.000251813053988719	0	5.03626107977438e-05	0.00110797743755036	0	0	0	0	0	0	0	0.00151087832393231	0	0.000856164383561644	0.000604351329572925	0	0.00276994359387591	5.03626107977438e-05	0.000100725221595488	0.00261885576148268	0.0016116035455278	0.00166196615632554	0.00135979049153908	0.00040290088638195	0.00110797743755036	0.00110797743755036	0.000251813053988719	0.000453263497179694	0	0	0.000604351329572925	0	0.00110797743755036	0.00226631748589847	0
OTU_826	5.03626107977438e-05	0	0.000100725221595488	0	0	0	0	0	0	0	0	0.000654713940370669	0	0	0	0	0	0	0	0	0	0	0	0	0	0	0	0	0	0	0	0	0	0	0	0	0	0	0	0	0	0	0	5.03626107977438e-05	0	0	0	0	0
OTU_827	0	0	0	0	0	0.00392828364222401	0	0	0.000100725221595488	0	0	0	0	0	0	0	0	0	0	0	0	0	0	0	0	0	0	0	0	0	0	0	0	0	0	0	0	0	0	0	0	0	0	0	0	0	0	0	0
OTU_828	0	0.000100725221595488	0.000201450443190975	0	0	0	0	0	0	0	0	0	0	0	0	0	0	0	0	0	0	0	0	0	0	0	0	5.03626107977438e-05	0	0	0	0	0	0	0	0.000100725221595488	0	0	0	0	5.03626107977438e-05	0	0	0	0	0	0	0	0
OTU_829	0	0	0	0	0	0.000654713940370669	0	0	0.00236704270749396	0	5.03626107977438e-05	0	0	0	0	0	0	0	0	0.000956889605157131	0	0	0	0	0	5.03626107977438e-05	5.03626107977438e-05	0	0	0	0	0	0	0	0	0	0	5.03626107977438e-05	0	0	0	0	0	0	0	0	0	0	0
OTU_83	0	0	0	0	0	0	0	0	0	0	0	0	0	0	0	0	0	0	0	0	0	0	0	0	0	0	0	0	0	0.000251813053988719	0	0	0	0	0	0	0	0	0	0	0	0	0	0	0	0	0	0	0
OTU_830	0.00956889605157131	0	0.000453263497179694	0	0.000352538275584206	0	0	0	0	0	0.000100725221595488	0	0	0.0236200644641418	0.000906526994359388	0.008058017727639	0	0.00246776792908944	0	0	0	0.000352538275584206	0	0	0	0.00866236905721193	0.00423045930701048	0	0	0.00266921837228042	0	0.000151087832393231	0.000251813053988719	0	0.000201450443190975	0.00151087832393231	0	0.000352538275584206	0.0100725221595488	0	0.000755439161966156	0.00619460112812248	0.00196414182111201	0	0.0103746978243352	0	0.0145547945205479	0	5.03626107977438e-05
OTU_831	0	0	0	0	0	0	0	0	0	0	0.000151087832393231	0	0	0	0	0	0	0	0	0	0	0	0	0	0	0	0	0.00040290088638195	0	0	0	0	0	0	0	0	0	0	0	0.000100725221595488	0	0	0	0	0	0	0.000201450443190975	0	0
OTU_832	0	0.00151087832393231	0.00110797743755036	0.011986301369863	0.000453263497179694	0	0.000503626107977438	0	0	0	0.000100725221595488	0	0	0.000453263497179694	0.000151087832393231	0.000856164383561644	0	5.03626107977438e-05	0	5.03626107977438e-05	0	0.00125906526994359	0	0.000251813053988719	0	0.0016116035455278	0.00156124093473006	0.000654713940370669	0.000503626107977438	0	0.0177276390008058	0.00433118452860596	0.00982070910556003	0.000503626107977438	0.00387792103142627	0.00287066881547139	0.00211522965350524	0.000856164383561644	0.00951853344077357	0.0064464141821112	0.00231668009669621	0.000453263497179694	0.00543916196615633	0.00151087832393231	0.00307211925866237	0	0.000856164383561644	0.00211522965350524	0.00171232876712329
OTU_833	0.000100725221595488	0	0	0	0	0	0	0	0	0	0.000100725221595488	0	0	0	0	0	0	0	0	0	0	0	0	0	0	0	0	0	0	0	0	0	0	0	0	0	0	0	5.03626107977438e-05	0	0	0	0	0	0	0	0	0	0
OTU_834	0	0	0	0	0	0	0	0	0	0	0	0	0	0	0.000553988718775181	0	0	0	0	0	0	0	0	0	0	0	0	0	0	0	0	0	0	5.03626107977438e-05	0	0.000100725221595488	0	5.03626107977438e-05	0	0	0	0.000151087832393231	0	0	0	0	0.000100725221595488	0	0
OTU_835	0.00040290088638195	0.000201450443190975	0.000755439161966156	0	0.00040290088638195	0	0.00110797743755036	0	0.00423045930701048	0.000100725221595488	0.000100725221595488	0.00392828364222401	0.000906526994359388	0	0	0	0	0.000201450443190975	0	0	0	0.000100725221595488	0	0.000151087832393231	0	0	0	0	0	0	0.00105761482675262	0	0	0	0	0	0	0	0	0	0	0	0.000352538275584206	0	0.000151087832393231	0	0	0	0
OTU_836	0.000352538275584206	0	0	0	0	0	0	0	0	0	0	0	0	0	0	0	0	0	0	0	0	0	0	0.000201450443190975	0	0	0	0	0	0	0	0	0	0	0	0	0	0	0	0	0	0	0	0	0	0	0	0	0
OTU_837	0	0	0	0	0	0	0	0	0	0	5.03626107977438e-05	0	0	0	0	0	0	0	0	0	0	0.000100725221595488	0	0	0	0	0	5.03626107977438e-05	0	0	0	0	0	0	0	0	0	0	0	0	0.000100725221595488	0	0	0	0	0	0	0	0
OTU_838	0	5.03626107977438e-05	0	0	0	0	0	5.03626107977438e-05	0	0.000151087832393231	0	0.000151087832393231	0	0	0	0	0	0.000201450443190975	0.000100725221595488	0	5.03626107977438e-05	5.03626107977438e-05	0	0	5.03626107977438e-05	0	0	0	0	0	0	0	0	0	0	0	0.000604351329572925	0.000151087832393231	5.03626107977438e-05	5.03626107977438e-05	0	0	0	0	0.000100725221595488	0	0	0	0
OTU_839	0	0	0	0	0	0	0	0	0	0	0	0	0	0	0	0	0	0.000201450443190975	0	0	0	0	0	0	0	0	0.000201450443190975	0.000100725221595488	0	0	0	0	0	0	0	0	0	0	0	0	0	0	5.03626107977438e-05	5.03626107977438e-05	0.000151087832393231	0	0	0	0
OTU_84	0	0	0	0	0	0	0	0	0	0	0	0	0	0	0.000453263497179694	5.03626107977438e-05	0	0	0	0	0	0	0	0	0	0	0	0	0	0	0	0	0	0	0	0	0	0	0	0	0	0	0	0	0	0	0.000302175664786463	0	0
OTU_840	0	0	0	0	0	0	0	0	0	0	5.03626107977438e-05	0	0	0	5.03626107977438e-05	0	0	0	0	0	0	0	0	0.000100725221595488	0	0	0	0	0	0	0	0	0	0	0	5.03626107977438e-05	0	0	0	0	0	0	0	0.000352538275584206	0	0	5.03626107977438e-05	0	0
OTU_841	0.00624496373892023	0.0008058017727639	0.00362610797743755	0	0.000856164383561644	0	0.00317284448025786	0.0040290088638195	0.000906526994359388	0	0.00151087832393231	0.016116035455278	0	0.00553988718775181	0.00528807413376309	0.00407937147461724	0	0.00579170024174053	0	0.0500100725221595	0	0.000201450443190975	0	0.00251813053988719	0	0.00458299758259468	0.00176269137792103	0.00206486704270749	0.00292103142626914	0.00543916196615633	0.00211522965350524	0.000100725221595488	0.0016116035455278	0.00332393231265109	0.000352538275584206	0.00654713940370669	0.00599315068493151	0.00287066881547139	0.00553988718775181	0.00271958098307816	0.00604351329572925	0.00186341659951652	0.00201450443190975	0.00468372280419017	0.00443190975020145	0.000100725221595488	0.0120870265914585	0.00503626107977438	0.00166196615632554
OTU_842	0	0	0	0	0	0.00135979049153908	0	0	0	0	0	0	0	0	0	0	0	0	0	0	0	0	0	0	0	0	0	0	0	0	0	0	0	0	0	0	0	0	0	0	0	0	0	0	0	0	0	0	0
OTU_843	0	0	0	0	0	0	0	0	0.000302175664786463	0	0	0	0	0.000100725221595488	0	0	0	0	0	0	0	0	0	0	0	0	0	0	0	0	0	0	0	0	0	0	0	0	0	0	0	0	0	0	0	0	0	0	0
OTU_844	0	0	0	0	0	0	0	0	0.000453263497179694	0	0	0	0	0	0	0	0	0	0	0	0	0	0	0	0	0	0	0	0	0	0	0	0	0	0	0	0	0	0	0	0	0	0	0	0	0	0	0	0
OTU_845	0	0	0	0	0	0	0	0	0	0	0	0	0	0	0	0	0	0	0	0	0	0	0	0.000352538275584206	0	0	0	0	0	0	0	0	0	0	0	0	0	0	0	0	0.000151087832393231	0	0	0	0	0	0	0	0.000453263497179694
OTU_846	0	0	0	0	0	0	5.03626107977438e-05	0	0	0	0.0032232070910556	0	0	0.0228142626913779	0.0155620467365028	0	0.000201450443190975	0	0	0	0	0	0	0.000604351329572925	0	0	0	0	0	0	0	0	0	0.0115330378726833	0	0.0364121676067687	0	0	0	0.000755439161966156	0	0	0	0.0174758259468171	0	0	0.0208501208702659	0	0
OTU_847	0	0	0	0	0	0	0	0	0	0	5.03626107977438e-05	0	0	0	0.000100725221595488	0	0	0.000251813053988719	0	0	0	0	0	0.000100725221595488	0	0	0	0	0	0	0	0	0	0	0	0	0	0	0	0	0	5.03626107977438e-05	0	0	0	0	0	0	0
OTU_848	0	0	0	0	0	0	5.03626107977438e-05	0	0	0	0	0	0	0	0	0	0	0	0	0	0	0	0	0	0	0	0	0	0	0	0	0	0	0	0	0	0	0	0	0	0	0	0.000302175664786463	0.000151087832393231	0	0	0	0	0
OTU_849	0	0	0	0	0	0	0	0	0	0	0	0	0	0	5.03626107977438e-05	0	0	0	0	0	0	0	0	0	0	0	0	0	0	0	0	0	0	0	0	0	0	0	0	0	0	0	0.000201450443190975	0	5.03626107977438e-05	0	0	0	0
OTU_85	0	0	0	0	5.03626107977438e-05	0	0	0	0	0	0	0	0	0	0	0	0	0	0	0	0	0	0	0	0	0	0	0	0	0.000100725221595488	0	0	0	0	0	0	0	0	0	0	0	0	0	0	0	0	0	0	0
OTU_850	0.000100725221595488	0	0.000100725221595488	0	0	0	0	0	0	0	0	0	0	0	0	0	0	0	0	0	0	0	0	0	0	0	0	0	0	0	0	0	0	0	0	0	0	0	0	0	0	0	0	0	0	0	0	0	0
OTU_851	0	0	0.000100725221595488	0	0	0	0	0	0.000100725221595488	0	0	0	0	0	0	0	0	0	0	0	0	0	0	0	0	0	0	0	0	0	0	0	0	0	0	0	0	0	0	0	0	0	5.03626107977438e-05	0	0	0	0	0	0
OTU_852	0	0	0	0	0	0	0	0	0	5.03626107977438e-05	0	5.03626107977438e-05	0	0	0	0	0	0	0	0	0	0	0	0	0	0	0	0	0	5.03626107977438e-05	0	0	0	0	0	0	0.000302175664786463	5.03626107977438e-05	0	5.03626107977438e-05	0	0	0	0	0	0	0	0	0
OTU_853	0	5.03626107977438e-05	0.000100725221595488	0	5.03626107977438e-05	0	0	0	0.000100725221595488	0	5.03626107977438e-05	0	0	0	0	0	0	0	0	5.03626107977438e-05	0	0	0	0	0	0	0	0	0	0	0	0	0	0	0	0.000151087832393231	0	0	0	0	0	5.03626107977438e-05	0	0	5.03626107977438e-05	0	0	0	0
OTU_854	0	0	0	0	0	0	0.000151087832393231	0	0	0	0	0	0	0	0	0	0	0	0	0	0	5.03626107977438e-05	0	0	0	0	0	0	0	0	0	0	0	0	0	0	0	0	0	0	0	0	0	0	0	0	0	0	0
OTU_855	0.00191377921031426	0.00176269137792103	0	0.000705076551168413	0.00282030620467365	0.0158138597904915	0.000755439161966156	0	0.00246776792908944	0.00478444802578566	0.000151087832393231	0.000956889605157131	0.000100725221595488	0	0.00518734891216761	0.000503626107977438	0	5.03626107977438e-05	0.0530821917808219	0.0236704270749396	0.00443190975020145	0.000352538275584206	0.0275483481063658	0.000654713940370669	0.00352538275584206	0	0.000201450443190975	0	0.000251813053988719	5.03626107977438e-05	0.000302175664786463	0	0.000151087832393231	0.000604351329572925	0	0.000100725221595488	0	0.00120870265914585	0	0.00684931506849315	0.00040290088638195	0.00201450443190975	0.000604351329572925	5.03626107977438e-05	0.000755439161966156	0.0016116035455278	0	0	0
OTU_856	0	5.03626107977438e-05	0.0101228847703465	0	0.00423045930701048	0	0.00110797743755036	0.000302175664786463	0	0	0.00412973408541499	0	0	0.00297139403706688	0.000553988718775181	0.00297139403706688	0.000100725221595488	0.00216559226430298	0	0	0	0.000151087832393231	0	0.000705076551168413	0	0.00352538275584206	0.00135979049153908	0.00115834004834811	0.000302175664786463	0.000302175664786463	0	0.000100725221595488	0.000352538275584206	0.00282030620467365	0.000151087832393231	0.00619460112812248	0.000151087832393231	0.000705076551168413	0	0.000654713940370669	0.000302175664786463	0.0103243352135375	0.00130942788074134	0.000856164383561644	0.000100725221595488	0	0.0224617244157937	0.00040290088638195	0.00120870265914585
OTU_857	0	0	0	0	0	0	0	0	0	0	5.03626107977438e-05	0	0	0	5.03626107977438e-05	0	0	0	0	0	0	0	0	0	0	0	0	0	0	0	0	0	0	0.000151087832393231	0	0	0	0	0	0	0	0	0	0	0	0	0	0	0
OTU_858	0.000201450443190975	0	0	0	5.03626107977438e-05	0	0	0	5.03626107977438e-05	0	0.00735294117647059	0	0	0.0487006446414182	0.0122884770346495	0.0216559226430298	0.000100725221595488	0	0	5.03626107977438e-05	0	0.0235193392425463	0	0	0	0.0126913779210314	0.000201450443190975	0.0349516518936342	0.00689967767929089	0.000251813053988719	0	0.00156124093473006	0.000251813053988719	0.00141015310233683	0	0	0.000100725221595488	0.0257856567284448	0.0778605962933119	0.00538879935535858	0.00825946817082998	0.0881849315068493	0.0295628525382756	0.0224617244157937	0.0459307010475423	0	0.012187751813054	0.00614423851732474	0.0360596293311845
OTU_859	0	0	0	0	0	0	0	0	0	0	0	0.000604351329572925	0	0	0	0	0	0	0	0	0	0	0	0	0	0	0	0	0	0	0	0	0	0	0	0	0	0	0	0	0	0	0	0	0	0	0	0	0
OTU_86	0.000100725221595488	0	0	0	0	0	0	0	0	0	0	0	0	0	0	0	0	0	0	0	0	0	0	0	0	0	0	0	0	0	0	0	0	0	0	0	0	0	0	0	0	0	0	0	0	0	0	0	0
OTU_860	0	0	0.000503626107977438	0	0	0	0	0	0.00226631748589847	5.03626107977438e-05	0.000553988718775181	0	0	0.00176269137792103	0.000100725221595488	5.03626107977438e-05	0	0.000503626107977438	0	0	0	0.00100725221595488	0	0	0	0.00166196615632554	0	0.000302175664786463	0	0.00100725221595488	0	5.03626107977438e-05	0.000705076551168413	0.000100725221595488	0.000956889605157131	0.000956889605157131	0.00302175664786463	0.000956889605157131	0.000302175664786463	0.000956889605157131	0	0.000151087832393231	0.000151087832393231	0.00040290088638195	0.00181305398871878	0	0.000906526994359388	0	0.000604351329572925
OTU_861	0	0	0	0	0	0.000100725221595488	0	0	0	0	0	0	0	0	0	0	0	0	5.03626107977438e-05	5.03626107977438e-05	0	0	5.03626107977438e-05	0	0	0	0	0	5.03626107977438e-05	0	0	0	0	0	0	0	0.000151087832393231	0	0	0	0	0	0	0	0	0	0	0	0
OTU_862	0	5.03626107977438e-05	0.000100725221595488	0	0	0	0	0	0	0	0	0	0	0	0	0	0	0	0	0	0	0	0	0	0	0	0	0	0	0	0	0	0	0	0	0	0	0	0	0	0	0	0	0	0	0	0	5.03626107977438e-05	0
OTU_863	0	0	0	0	0	0	0	5.03626107977438e-05	0	0	0	0	0	0	0	0	0	0	0	0	0	0	0	0	0	5.03626107977438e-05	0	0	5.03626107977438e-05	0	0	0	0	0	0	0	0	0	0	0	0	0.000201450443190975	0	0	0	0	0	0	0
OTU_864	0	0	0	0	5.03626107977438e-05	0	5.03626107977438e-05	0	0	0.000553988718775181	0	0	0	0	0	0	0	0	0	0	0	0	0	0	0	0	0	0	0.000100725221595488	0	5.03626107977438e-05	0	0	0	0	0	0	0	0	0	0	0	0	0	0	5.03626107977438e-05	0	0	0
OTU_865	0	0	0	0	0	0	0	0	0	0	0	0	0	0	0	0	0	0	0	0.000251813053988719	0	0	0	0	0	0	0	0	0	0	0	0	0	0	0	5.03626107977438e-05	0	0	0	0	0	0	0	0	0	0	0	0	0
OTU_866	0	0	0	0	0	0	0	0	0	0	0	0	0	0	0.000453263497179694	0	0	0	0	0	0	0	0	0	0	0	0	0	0	0	0	0	0	0	0	0	0	0	0	0	0	0	0	0	0	0	0	0	0
OTU_867	0	0	0	0	0	0	0	0	0.000755439161966156	0	0	0	0	0	0	0	0	0	0	0	0	0	0	0	0	0	0	0	0	5.03626107977438e-05	0	0	0	0	0	0	0	0	0	0	0	0	0	0	0	0	0	0	0
OTU_868	0	0	0	0	0	0	0	0	0	0	0	0	0	0	0	0	0	0	0	0	0	0	0	0	0	0	0	0	0	0	0	0	0	0	0	0.000100725221595488	0	0	0	0	0	0	0	0	0	0	0	0	0
OTU_869	0	0	0	0	0	0	0	0	0	0	0	0	0	0	0	0	0	0	0	0	0	0	0	0	0	0	0	0	0	0	0	0	0	0	0	0	0	5.03626107977438e-05	0	0	0	0	0	0	0	0	0	0	0
OTU_87	0	0	0	0	0	0	0	0.000100725221595488	0	0	0	0	0	0	5.03626107977438e-05	5.03626107977438e-05	0	0	0	5.03626107977438e-05	0	0	0	0	0	0	0	0	0	0	0	0	0	0	0	0	0	0	0	0	0	0	0	0	0.000100725221595488	0	0	0	0
OTU_870	0	0	0	0	0	0	0	0	0	0	0	0	0	0	0	0	0	0	0	0	0	0	0	0	0	0	0	0	0	0	0	0	0	0	0	0	0	0	0	0	0	0	0	0.000151087832393231	0	0	0	0	0
OTU_871	0.0186341659951652	0	0.00745366639806608	0	0.00125906526994359	0	0	0	0	0	0.00357574536663981	0	0	0.00115834004834811	0.00236704270749396	0.00423045930701048	0	0.00871273166800967	0	0	0	0.000453263497179694	0	0.00387792103142627	0	0.00146051571313457	0.00110797743755036	0.000654713940370669	0	0.00352538275584206	5.03626107977438e-05	0	0.000956889605157131	0.00292103142626914	5.03626107977438e-05	0.00256849315068493	0.0008058017727639	0.00171232876712329	0.000604351329572925	0.000553988718775181	0.00100725221595488	0.00141015310233683	0	0.00443190975020145	0.00105761482675262	0	0.00297139403706688	0.000654713940370669	0.000705076551168413
OTU_872	0.000100725221595488	0	0.000100725221595488	0	0	0	0	0	0	0	0	0	0	0	0	0	0	0	0	0	0	0	0	0	0	5.03626107977438e-05	0	0	0	0	0	0	0	0	0	0	0	0	0	0	0	0	0	0	0	0	0	0	0
OTU_873	5.03626107977438e-05	0	0	0	0	0	0	0	0	0	0	0	0	0	5.03626107977438e-05	0	0	0	0	0	0	0	0	0	0	0	0	0	0	0	0	0	0	0	0	0	0	0	0	0	0	0	0	0	0	0	0	5.03626107977438e-05	0
OTU_874	0	0	0	0	0	0	0	0	0	0	5.03626107977438e-05	0	0	0	0	0	0	0	0	0	0	0	0	5.03626107977438e-05	0	0	0	0	0	0	0	0	0	0	0	0	0	0	0	0	0	0	0	0	0	0	5.03626107977438e-05	0	0
OTU_875	0	0	0	0	0	0	0	0	0.000151087832393231	0	0	0	0	0	0	0	0	0	0	0	0	0	0	0	0	0	0	0	0	0	0	0	5.03626107977438e-05	0	0	0	0	0	0	0	0	0	0	0	0	0	0	0	0
OTU_876	0	0	0	0	0.000201450443190975	0.0214041095890411	0	0	0	0	0	0	0	0	0	0	0.00221595487510073	0	0.205429089443997	5.03626107977438e-05	0.000151087832393231	0	0.0841559226430298	0	0	0	0	0	0	0	0	0	0	0	0	0	0	0	0	0	0	0	0	0	0	0	0	0	0
OTU_877	0	0	5.03626107977438e-05	0	0	0	0	0	0	0	0	0	0	0	0	0	0	0	0	0	0	0	0	0	0	0	0	0	0	0	0	0	0	0	0	0	0	0	0	0	0	0	0	0	0	0	0	0	0
OTU_878	0	0	0.0008058017727639	0	0	0	5.03626107977438e-05	0.00135979049153908	0.000100725221595488	0	0	0	0	0	0	0	0	0.000100725221595488	0	0	0	0.000151087832393231	0	0	0	0.000151087832393231	0.000151087832393231	0	5.03626107977438e-05	0.000100725221595488	5.03626107977438e-05	0	5.03626107977438e-05	5.03626107977438e-05	0	0.000100725221595488	5.03626107977438e-05	0.000100725221595488	0	5.03626107977438e-05	0	5.03626107977438e-05	0	0	5.03626107977438e-05	0.000856164383561644	0.000100725221595488	0.000100725221595488	5.03626107977438e-05
OTU_879	0	0	0	0	0	0	0	0	0.000100725221595488	0	0	0	0	0	0	0	0	0	0	0	0	0	0	0	0	0	0	0	0	0	0	0	0	0	0	0	0	0	0	0	0	0	0	0	0	0	0	0	0
OTU_88	0	0	0	0	0	0	0	0	0	0	0	0	0	0	0	0	0	0	0	0	0	0	0	0	0	0	0	0	0	0	0	0	0	0	0	0	0	0	0	0	0	0	0	0	5.03626107977438e-05	0	0	0	0
OTU_881	0	0	0	0	0	0	0	0	0	0	0	0	0	0	0	0	0	0	0	0	0	0	0	5.03626107977438e-05	0	0	0	0	0	0	0	0	0	0	0	0	0	0	0	0	0	0	0	0	0	0	0	0	0
OTU_882	0	0	5.03626107977438e-05	0	0	0	0	0	0	0	0	0	0	0	0	0	0	0	0	0	0	0	0	0	0	0	0	0	0	0	0	0	0	0	0	0	0	0	0	0	0	0	0	0	0	0	0	0	0
OTU_883	0	0	0.00312248186946011	0	0	0	0	0	0.0225120870265915	0	0.00292103142626914	0	0	0.00604351329572925	0.00302175664786463	0.00125906526994359	0	0.00518734891216761	0	5.03626107977438e-05	0	0.00876309427880741	0	0	0	0.0120366639806608	0	0.00231668009669621	0	0.0128928283642224	0	0.000352538275584206	0.00473408541498791	0.00201450443190975	0.00896454472199839	0.00926672038678485	0.0385777598710717	0.00861200644641418	0.00292103142626914	0.0102739726027397	0.000604351329572925	0.00191377921031426	0.00221595487510073	0.00428082191780822	0.0156627719580983	0	0.00941780821917808	0	0.00342465753424658
OTU_884	0	0	0	0	0	0	0	0	0	0	0	0	0	0	0.000352538275584206	0	0	5.03626107977438e-05	0	0	0	0	0	0	0	0	0	0	0	0	0	0	0	0	0	0	0	0	0	0	0	5.03626107977438e-05	0	0	0	0	0	0	0
OTU_885	0	0	5.03626107977438e-05	0	0	0.0128928283642224	0	0	0.00523771152296535	0.000856164383561644	0	0	0	0	0	0	0	0	0	0	0	0	0	0	0	0	0	0	0	0	0	0	0	0	0	0	0	0	0	0	0	0	0	0	0	0	0	0	0
OTU_886	0	0	0	0	0	0	5.03626107977438e-05	0	0	0	0	0	0	0	0	0	0	0	0	0	0	0	0	0	0	0	0	0	0	0	0	0	0	0	0	0	0	0	0	0	0	0	0	0	0	0	0	0	0
OTU_887	0	0	0	0	0	0	0	0	0.000302175664786463	0	0	0	0	0	0	0	0	0	0	0	0	0	0	0	0	0	0	0	0	0	0	0	0	0	0	0	0	0	0	0	0	0	0	0	0	0	0	0	0
OTU_888	0	0	5.03626107977438e-05	0	0	0	0	0	0	0	0	0	0	0	0	0	0	0	0	0	0	0	0	0	0	0	0	0	0	0	0	0	0	5.03626107977438e-05	0	5.03626107977438e-05	0	0	0	0	0	0	0	0	0	0	5.03626107977438e-05	0	0
OTU_889	0	0	0	0	0	0	0	5.03626107977438e-05	0	0	0	0	0	0	0	0	0	0	0	0	0	0	0	0	0	0	0	0	0	0	0	0	0	0	0	5.03626107977438e-05	0	0	0	0	0	0	0	0	0	0	0	0	0
OTU_89	0	0.000302175664786463	0	0	0	0	0	0	0	0	0	0	0	0	0	0	0	0	0	0	0	0	0	0	0	0	0	0	0	0	0	0	0	0	0	0	0	0	0	0	0	0	0	0	0	0	0	0	0
OTU_890	0.000100725221595488	0	0	0	0	0	0	0	0	0	0	0	0	0	0	0	0	0	0	0	0	0	0	0	0	5.03626107977438e-05	0.000100725221595488	5.03626107977438e-05	0	5.03626107977438e-05	0	0	0	5.03626107977438e-05	0	0.000151087832393231	0	0	0.000100725221595488	5.03626107977438e-05	0	0.000100725221595488	0	0	5.03626107977438e-05	0	5.03626107977438e-05	0	5.03626107977438e-05
OTU_891	0.000352538275584206	0.0134468170829976	0.0399375503626108	5.03626107977438e-05	0.008058017727639	0	0.000604351329572925	0	0	0	0.013748992747784	0	0	0.0115330378726833	0.00181305398871878	0.0321313456889605	0	0.00287066881547139	0	0	0	0.000352538275584206	0	0.00488517324738114	0	0.0184327155519742	0.00342465753424658	0.00186341659951652	0	0.00503626107977438	5.03626107977438e-05	0.0008058017727639	0.00251813053988719	0.00397864625302176	0.0008058017727639	0.011986301369863	0.000352538275584206	0.0032232070910556	0.00423045930701048	0.000956889605157131	0.00357574536663981	0.00720185334407736	0.00261885576148268	0.00297139403706688	0.00196414182111201	0	0.00559024979854956	0.00211522965350524	0.00297139403706688
OTU_892	0	0	0	0	0	0	0	0	0	0	0	0	0	0	0	0	0	0	0	0	0	0	0	0	0	5.03626107977438e-05	0	0	0	0	0	0	5.03626107977438e-05	0	0	0	0	0	0	0	0	0	0	0	0	0	0	0	0
OTU_893	0	0	5.03626107977438e-05	0	0	0	0	0	0.000453263497179694	0	0	0	0	0	0	0	0	0	0	0	0	0	0	0	0	0	0	0	0	0	0	0	0	0	0	0	0	0	0	0	0	0	0	0	0	0	0	0	0
OTU_894	0	0	0	0	0	0	0	0	0	0.000151087832393231	0	0	0	0	0	0	0	0	0	0	0	0	0	0	0	0	0	0	0	0	0	0	0	0	0	0	0	0	0	0	0	0	0	0	0	0	0	0	5.03626107977438e-05
OTU_895	0	0	0	0	0.000654713940370669	0	0	0	0	5.03626107977438e-05	0	0	0.00508662369057212	0.000302175664786463	0	0	0	5.03626107977438e-05	0	0	0.0400382755842063	0	0	0	0	0	0.000553988718775181	0.000352538275584206	0.0118855761482675	0.0149073327961322	0.00730257856567284	0.00151087832393231	0.00423045930701048	0	0	0.000201450443190975	0.000151087832393231	0.000251813053988719	0.00156124093473006	0	0.000755439161966156	0	0.00231668009669621	0	0.00246776792908944	5.03626107977438e-05	0	0.00251813053988719	0.000906526994359388
OTU_896	0	0	5.03626107977438e-05	0	0	0	0	0	0.000251813053988719	0	0.000100725221595488	0	0	0	0	0	0	0	0	0	0	0	0	0	0	0	0.000100725221595488	0	0	0	0	0	0	0	0	5.03626107977438e-05	0	0	0	0	0	5.03626107977438e-05	0	0.000100725221595488	0	0	0	0	0.000151087832393231
OTU_897	0	0	0.00115834004834811	0	0	0	0	0	0	0	0	0	0	0	0.00110797743755036	0	5.03626107977438e-05	0.000251813053988719	0	0	0	0.000251813053988719	0	0.000453263497179694	0	0	0	0	0	0	0	0	0	0	0	0.000100725221595488	0	0	0	0	0	0.000100725221595488	0	0	0	0	0.000503626107977438	0	0
OTU_898	0	0	0	0	5.03626107977438e-05	0	0	0	0	0	0	0	0	0	0	0	0	0	0	0	0	0	0	0	0	0	0	0	0	0	0	0	0	0	0.000100725221595488	0	5.03626107977438e-05	0	0	0	0	0	0	0	0	0	0	0	0
OTU_899	0	0.000201450443190975	0	0	0	0	0	0	0	0	0	0	0	0	0	0	0	0	0	0	0	0	0	0	0	0	0	0	0	0	0	0	0	0	0.000100725221595488	0	0	5.03626107977438e-05	5.03626107977438e-05	0	0	0.000100725221595488	5.03626107977438e-05	0	0	0	0	5.03626107977438e-05	0
OTU_9	0	0	0	0	0	0	5.03626107977438e-05	0.044016921837228	0	0	0	0.000100725221595488	0	0	0	0	0	0	0	0	0	0	0	5.03626107977438e-05	5.03626107977438e-05	0	0	0	0	5.03626107977438e-05	0	0	0	0	0	0	0	5.03626107977438e-05	0	0	0	0	0	0	5.03626107977438e-05	0.000100725221595488	0	0	0
OTU_90	0	0	0	0	0	0	0	0	0	0	0	0	0	0	0	0	0	0	0	0	0	0	0	0	0	0	0	0	0	0	0	0.000302175664786463	0	0	0	0	0	0.000604351329572925	0	0	0	0	0	0	0	0	0	0	0
OTU_900	0	0	0	0	0	0	0	0	0	0	0.000100725221595488	0	0	0	0	5.03626107977438e-05	0	0	0	0	0	0	0	0	0	0	0	0	0	0	0	0	0	0	5.03626107977438e-05	0	0	0	0	0	0	0	0	5.03626107977438e-05	0	0	0	0	0
OTU_902	5.03626107977438e-05	0	0	0	0	0	0	0	0	0	0	0	0	0	0	0	0	0	0	0	0	0	0	0	0	0	0	0	0	0	0	0	0	0	0	0	0	0	0	0	0	5.03626107977438e-05	0	0	0	0	5.03626107977438e-05	0	0
OTU_904	0	0	0	0	0	0	0	0	0	0	0.00735294117647059	0.00287066881547139	0	0	0	0	0	0	0	0	0	0	0	0	0	0	0	0	0	0	0	0	0	0	0	0	0	0	0	0	0	0	0	0	0	0	0	0	0
OTU_905	0	0	0	0	5.03626107977438e-05	0	0	0	0	0	5.03626107977438e-05	0	0	0	0	0	0	0.000100725221595488	0	0	0	0	0	5.03626107977438e-05	0	0	5.03626107977438e-05	0.000100725221595488	0	0	0	0	0	0	0	5.03626107977438e-05	0	0	0	0	0	0	0	0	0	0	0	0	0
OTU_906	0	0	0	0	0	0	0	0	0	0	0	0	0	0	0	0	0	0	0	0	0	0	0	0	0	0	0	0	0.00785656728444803	0	0.00357574536663981	0	0	0	0	0	0	0.000856164383561644	0	0	0	0	0	0	0	0	0	0	0
OTU_908	0	0	0	0	0	0	0	0	0	0	5.03626107977438e-05	0	0	0	0	0	0	0	0	0	0	0	0	0	0	0	0	0	0	0	0	0	0	0	0	0	0	0	0	0	0	0	0	0	0	0	0	0	0
OTU_909	5.03626107977438e-05	0	0	0	0	0	0	0	0	0	0	0	0	0	0	0	0	0	0	0	0	0	0	0	0	0	0	0	0	0	0	0	0	0	0	0	0	0	0	0	0	0	0	0	0	0	0	0	0
OTU_91	5.03626107977438e-05	0.0132453666398066	0.000100725221595488	0.0653203062046736	0.000604351329572925	5.03626107977438e-05	0.00166196615632554	0.122683319903304	0.020447219983884	0.0260374697824335	0.00100725221595488	0	0.0546937953263497	0.000201450443190975	0.00040290088638195	0.00115834004834811	0	0.00493553585817889	0	0	0.0016116035455278	0.00100725221595488	0.00166196615632554	0.000503626107977438	0	0.000251813053988719	0.00800765511684126	0.0282534246575342	0.000201450443190975	0.00176269137792103	0.100825946817083	0.00236704270749396	0.00710112812248187	0.000906526994359388	0.000251813053988719	0.00211522965350524	0.000906526994359388	0.0008058017727639	0.00196414182111201	0.00115834004834811	0.00287066881547139	0.00146051571313457	0.00105761482675262	0.000553988718775181	0.0223609991941982	0.00100725221595488	0.00287066881547139	0.00679895245769541	0.000553988718775181
OTU_910	0	0	0	0	0	0	0	0	0	0	0	0	0	0	5.03626107977438e-05	0	0	0	0	0	0	0	5.03626107977438e-05	0	0	0	0	0	0	0	0	0	0	0	0	0	0	0	0	0	0	0	0	0	0	0	0	0	0
OTU_911	0.000151087832393231	0	0	0	0	0.000100725221595488	0	0	0	0	0	0	0	0	0	0	0	0	0	0	0	0	0	0	0	0	0	0	0	0	0	0	0	0	0	0	0	0	0	0	0	0	0	0	0	0	0	0.000100725221595488	0
OTU_912	0	0	0	0	0	0	0	0	0	0	0	0	0	0	0	0	0	0	0	0	0	0	0	0	0	0	0	0	0	0	0	0	0	0	0	0	0	0	0	5.03626107977438e-05	0	0	0	0	0	0	0	0	0
OTU_913	0	0	0.000956889605157131	0	0.000302175664786463	5.03626107977438e-05	0	0	0	0	0.00100725221595488	0	0	0.00428082191780822	0.000755439161966156	0.000352538275584206	0	0.00115834004834811	0	0	0	0.00125906526994359	0	0	0	0.00352538275584206	0.00196414182111201	0.00186341659951652	0.00156124093473006	0.0101228847703465	0.0188859790491539	0.000553988718775181	0.000352538275584206	0.00120870265914585	0.00141015310233683	0.00710112812248187	0.00292103142626914	0.000856164383561644	0.00523771152296535	0.00674858984689766	0.000251813053988719	0.00151087832393231	0.00100725221595488	0.000856164383561644	0.00115834004834811	0.00397864625302176	0.00342465753424658	0.000654713940370669	0.00327356970185334
OTU_914	0	0	0.000604351329572925	0.00156124093473006	0.000956889605157131	0	0	0	0.00201450443190975	0	0.000352538275584206	0	0	0.00040290088638195	0.000352538275584206	0.000503626107977438	0	0.000302175664786463	0	0	0	0.000352538275584206	0	0.000453263497179694	0	0.000654713940370669	0.000856164383561644	0.000654713940370669	0.000100725221595488	0.00221595487510073	0.00130942788074134	0.000201450443190975	0.000705076551168413	0.000201450443190975	0.000352538275584206	0.00146051571313457	0.000302175664786463	0.000755439161966156	0.00166196615632554	0.000856164383561644	0.00141015310233683	0.000654713940370669	0.00186341659951652	0.000201450443190975	0.00115834004834811	0	0.000151087832393231	0.000856164383561644	0.00166196615632554
OTU_915	0	0.000201450443190975	0	0	0	0	5.03626107977438e-05	0	0	0	5.03626107977438e-05	0	0	0	0	0	0	0	0	0	0	0.000151087832393231	0	0	0	0	0	0	0.000100725221595488	0.000201450443190975	0	0	0	0	0.000201450443190975	0.000100725221595488	0.000100725221595488	5.03626107977438e-05	0.000302175664786463	0	0	0.000251813053988719	0	5.03626107977438e-05	0	0	0.000151087832393231	0.000100725221595488	0.000251813053988719
OTU_916	0	0	0	0	0	0	0	0.00266921837228042	0	0	0.00176269137792103	0	0	0	0.0008058017727639	0	0	0.000151087832393231	0	0	0	0	0	0	0	0	0	0.000151087832393231	0	0.000302175664786463	0	0	5.03626107977438e-05	0.00352538275584206	5.03626107977438e-05	0.00397864625302176	0	0	0	0	0	0.0056406124093473	0	0.00135979049153908	0	0	0.00871273166800967	0	5.03626107977438e-05
OTU_917	0	0	0.000100725221595488	0.00100725221595488	0.000604351329572925	0	0	0	0.0008058017727639	0	5.03626107977438e-05	0	0	0.000302175664786463	5.03626107977438e-05	0.000352538275584206	0	0.000201450443190975	0	0	0	5.03626107977438e-05	0	0.000100725221595488	0	0.00105761482675262	0.000151087832393231	0.000654713940370669	0	0.00110797743755036	0.000553988718775181	5.03626107977438e-05	0.000553988718775181	0	0.000100725221595488	0.000352538275584206	5.03626107977438e-05	0.000100725221595488	0.00125906526994359	0.000251813053988719	0.000604351329572925	0.000201450443190975	0.000453263497179694	0.000151087832393231	0.000302175664786463	0	0.000100725221595488	0.000251813053988719	0.000553988718775181
OTU_918	5.03626107977438e-05	0	0	0	0	0	0	0	0	0	0	0	0	0	0	0	0	0	0	0	0	5.03626107977438e-05	0	0	0	5.03626107977438e-05	0	0	0	0	0	0	0	0	0	0	0	0	0	0	0	0	0	0	0	0	5.03626107977438e-05	0	0
OTU_919	0	0	0	0	0	0	0	0	0.000956889605157131	0	0	0	0	0.000100725221595488	0	0	0	0	0	0	0	0	0	0	0	0	0	0	0	0	0	0	0	0	0	0	0	0	0	0	0	0	0	0.000151087832393231	0	0	0	0	0
OTU_92	0	0	0	0	0	0	0	0.000654713940370669	0	0	0	0	0	0	0	0	0	0	0	0	0	0	0	0	0	0	0	0	0	0	0	0	0	0	0	0	0	0	0	0	0	0	0	0	0	0	0	0	0
OTU_920	0	0	0	0	0	0	0	0	5.03626107977438e-05	0	0	0	0	0	0	0	0	0.000100725221595488	0	0	0	0	0	0	0	0	5.03626107977438e-05	0	0	0	0	0	0	0	0	0	0	0	0	0	5.03626107977438e-05	0	0	0	5.03626107977438e-05	0	0	0	0
OTU_921	0	0	0	0	0	0	0	0	0	0	0.000201450443190975	0	0	0	5.03626107977438e-05	0	0	0	0	0	0	0	0	0	0	0	0	0	0	0	0	0	0	0	0	0	0	0	0	0	0	0	0	0	0	0	0.000251813053988719	0	0
OTU_922	0	0	0	0	0	0	0	0	5.03626107977438e-05	0	0	0	0	0	0	0	0	0	0	0	0	0	0	0	0	0	0	0	0	0	0	0	0	0	0	0	0	0	0	0	0	0	0	0	0	0	0	0.000100725221595488	0
OTU_923	0	0.000151087832393231	0	0	0	0	0	0	0	0	0.000100725221595488	0	0	0	0	0	0	0	0	0	0	0	0	0	0	0	0	0	0	0	0	0	0	0	0	0	0	0	0	0	0	0	0	0	0	0	0	0	5.03626107977438e-05
OTU_924	5.03626107977438e-05	0	0	0	0	0	0	0	0	0	0	0	0	0	0	0	0	0	0	0	0	0	0	0	0	0	0	0	0	0	0	0	0	0	0	0	0	0	0	0	0	0	0	0	0	0	0	0	0
OTU_927	0	0	0	0	0	0	0	0	0	0	5.03626107977438e-05	0	0	0	0	0	0	0	0	0	0	0	0	0	0	0	0	0	0	0	0	0	0	0	0	0	0	0	0	0	0	0	0	0	0	0	0	0	0
OTU_929	0	0	0	0	0	0	0	0	0	0	0.000100725221595488	0	0	0	5.03626107977438e-05	0	0	0	0	0	0	0	0	0	0	0	0	0	0	0	0	0	0	0	0	0	0	0	0	0	0	0	0	0	0	0	0	0	0
OTU_93	5.03626107977438e-05	0	0	0	0	0	0	0	0	0	0	0	0	0	0	0	0	0	0	0	0	0	0	0	0	0	0	0	0	0	0	0	0	0	0	0	0	0	0	0	0	0	0	0	0	0	0	0	0
OTU_930	5.03626107977438e-05	0	0	0	0	0	0	0	0	0	0	0	0	0	5.03626107977438e-05	0	0	0	0	0	0	0	0	0	0	0	0	5.03626107977438e-05	0	0	0	0	0	0	0	0	0	0	0	0	0	0	0	0	0	0	0	0	0
OTU_931	0	0	0.000151087832393231	0.000100725221595488	0.00040290088638195	0	0	0.000201450443190975	0.000151087832393231	0.000151087832393231	0	0	0.000151087832393231	0	0	0	0	0	0	0	0.000100725221595488	0	0	0	0	0	0	0	0.000201450443190975	0	5.03626107977438e-05	5.03626107977438e-05	0	0	5.03626107977438e-05	0	0.000302175664786463	0	0	0	0	0	0	0	0	0	0	5.03626107977438e-05	0
OTU_932	5.03626107977438e-05	0	0	5.03626107977438e-05	0.000100725221595488	0	5.03626107977438e-05	0	0	0	0	0	0.000100725221595488	0	0	0	0	0	0	0	0.000705076551168413	0	0	0.000100725221595488	0	0	0	0	0	0	0	0	0	0	0	0	0.000755439161966156	0	0	0	0	0	0	0	0.000151087832393231	0.00040290088638195	0	0.000352538275584206	0
OTU_933	0	5.03626107977438e-05	0.000151087832393231	0	0	0	0	0	0	0	0	0	0	0	0	0	0	0	0	0	0	0	0	0	0	0	0	0	0	0	0	0	0	0	0	0	0	0	0	0	0	0	0	0	0	0	0	0	5.03626107977438e-05
OTU_934	0	0	0.000503626107977438	0	0	0	0	0	0	0	0	0	0	0	0	0	0	0	0	0	0	0	0	0	0	0	0	0	0	0	0	0	0	5.03626107977438e-05	0	0	0	0	0	0	0	5.03626107977438e-05	0	0	0	0	5.03626107977438e-05	0	0
OTU_935	0	0	0	0	0	0	5.03626107977438e-05	5.03626107977438e-05	0	0	0	0	0	0	0	0	0	0	0	0	0	5.03626107977438e-05	0	0	0	0	0	0	5.03626107977438e-05	0	0	0	0	0	0	0	0	0	0	0	0	0	0	0	0	0	0	0	0
OTU_936	0.000100725221595488	0	0.00130942788074134	0.0319298952457695	0	0	0.00110797743755036	0	0.00171232876712329	0.000654713940370669	0.00181305398871878	0	0.000302175664786463	0	0.000100725221595488	0	5.03626107977438e-05	0.00120870265914585	5.03626107977438e-05	0.02633964544722	0.0352538275584206	0	0.00141015310233683	0	0	0.0113819500402901	0.000100725221595488	0.00135979049153908	0.00548952457695407	0.0008058017727639	0.00156124093473006	0	0.00135979049153908	0	0.00276994359387591	0.0452759871071716	5.03626107977438e-05	0.00825946817082998	0.00458299758259468	0.00297139403706688	0	0.000251813053988719	0.000100725221595488	0.000352538275584206	0.000201450443190975	0.00246776792908944	0.0215048348106366	0.0008058017727639	0.00574133763094279
OTU_937	0	0	0	0	0	0	0	0	0	0	0	0	0	0	0	0	0	0	0	0	0	0	0	0	0	5.03626107977438e-05	0	0	0	0	5.03626107977438e-05	0	0	0	0	0	0	0	0	0	0	0.000100725221595488	0	0	5.03626107977438e-05	0	0	0	0
OTU_938	0	0	0.000100725221595488	0	0	0	0	0	0	0	0	0	0	0	0	0	0	0	0	0	0	0	0	0	0	5.03626107977438e-05	0	0	0	0	0	0	0	0	0	0	0	0	0	0	0	0.000100725221595488	0	0	0	0	5.03626107977438e-05	0	0
OTU_939	0.000151087832393231	0.000100725221595488	0.000302175664786463	0	0	0	0	0	0	0	0.000201450443190975	0	0	0.000100725221595488	5.03626107977438e-05	0	0	0	0	0	0	0	0	0.000654713940370669	0	0	0.000151087832393231	0.000100725221595488	0	0	0	0	0	0	0	0.00372683319903304	0	0	0	0	0.00115834004834811	0	0	0	0	0	0.000100725221595488	0	0
OTU_94	0.000151087832393231	0.000100725221595488	5.03626107977438e-05	0	0	0.00684931506849315	0.000553988718775181	5.03626107977438e-05	0.00639605157131346	0.000151087832393231	0.000151087832393231	0.00528807413376309	0.000201450443190975	0.000201450443190975	0	5.03626107977438e-05	0.0799758259468171	0	0	0.0262389202256245	0	0	0	0.000302175664786463	0.00307211925866237	0	0.000100725221595488	5.03626107977438e-05	5.03626107977438e-05	0	0.00297139403706688	0	0	0	0	0.000906526994359388	0.000956889605157131	0	0	0	0	0	0	0	5.03626107977438e-05	0.00407937147461724	0	0	0
OTU_940	0	0	0.000100725221595488	0	0	0	5.03626107977438e-05	0	0	0	0.000151087832393231	0	0	0.000100725221595488	0.000151087832393231	0.000100725221595488	0	0.000100725221595488	0	0	0	0	0	0	0	0.000453263497179694	0	0.000100725221595488	0	0	0	0	0.000100725221595488	0.000553988718775181	5.03626107977438e-05	5.03626107977438e-05	0	0.000251813053988719	0.000201450443190975	0	5.03626107977438e-05	0.000856164383561644	0	0.000100725221595488	0	0	0.000604351329572925	0	0
OTU_941	0	0	0	0	0	0	0	0	0	0	0	0	0	0	0	0	0	0	0	0	0	0	0	0	0	0	0	0	0	0	0	0	0	0	0	5.03626107977438e-05	0	0	0	0	0	0	0	0	0	0	5.03626107977438e-05	0	0
OTU_942	0	0	0	0	0	0	0	0.000100725221595488	0	0	0	0	0	0	0	0	0	0	0	0	0	0	0	0	0	5.03626107977438e-05	0	0	5.03626107977438e-05	0	0	0	0	0	0	5.03626107977438e-05	0	0	0.000100725221595488	0	0	0	0	0	0	0	0	0	0
OTU_943	0	0	0.000151087832393231	0	0	0	0	0	0	0	0	0	0	0	0	0	0	0	0	0	0	0	0	0	0	0	0	0	0	5.03626107977438e-05	0	0	0	0	0	0	0	0	0.000151087832393231	0	5.03626107977438e-05	0	0	5.03626107977438e-05	5.03626107977438e-05	0	0	0	0
OTU_944	0	0	0	0	0.00105761482675262	0	0.0024174053182917	0	0	0	0.00438154713940371	0	5.03626107977438e-05	0.00846091861402095	0.00120870265914585	0	5.03626107977438e-05	0.0101228847703465	0	5.03626107977438e-05	0.0321313456889605	0.00574133763094279	5.03626107977438e-05	0.00362610797743755	0	0.0024174053182917	0.0056406124093473	0.00216559226430298	0	0	0	5.03626107977438e-05	0.00271958098307816	0.00120870265914585	0.000251813053988719	0.00629532634971797	0	0.00282030620467365	0.00332393231265109	0.00387792103142627	0.00619460112812248	0.0024174053182917	0	0.00538879935535858	0.00362610797743755	0	0.00579170024174053	0.00498589846897663	0.00538879935535858
OTU_945	0	0	0	0	0	0	0	0	0	0	0.000151087832393231	0	0	0.000705076551168413	0.00120870265914585	0	0	0	0	0	0	0	0	0	0	0	0	0	0	0	0	0	0	0.000503626107977438	0	0.00221595487510073	0	0	0	0	0	0	0	0.00100725221595488	0	0	0.00156124093473006	0	0
OTU_946	0	0	0	0	0	0	0	0	0	0	0	0	0	0	0	0	0	0	0	0	0	5.03626107977438e-05	0	0	0	0	5.03626107977438e-05	5.03626107977438e-05	0	0	0	0	0	0	0	0	0.000705076551168413	0	5.03626107977438e-05	0	0	5.03626107977438e-05	0	5.03626107977438e-05	0	0	0	5.03626107977438e-05	0
OTU_947	5.03626107977438e-05	0	0	0	0	0	0	5.03626107977438e-05	0	0	0	0	0	0	0	0	0	0	0	0	0	0	0	0	0	0	5.03626107977438e-05	0	0	0	0	0	0	0	0	0	0	0	0	0	0	0	0	0	0	0	0	0	0
OTU_948	0	5.03626107977438e-05	0	0	0	0	0	0	0	0	0	0	0	0	0	0	0	0	0	0	0	0	0	0	0	0	0	0	5.03626107977438e-05	0	0.000100725221595488	5.03626107977438e-05	0	0	0	0	0	0	0.000302175664786463	0	0	0	0	0	0.000100725221595488	0.000100725221595488	0	0	0
OTU_95	0	0	0	0	0	0	0	0	0	0	0	0	0	0	0	0	0	0	0	0	0	0	0	0	0	0	0	0	0	0	0	0	0.000100725221595488	0	0	0	0	0	0	0	0.000151087832393231	0	0	0	0	0	0	0	0
OTU_950	0	0	0	0	0	0	0	0	0	0	0	0	5.03626107977438e-05	0	0	0	0	0	0	0	0.000100725221595488	0	0	0	0	0	0	5.03626107977438e-05	0	5.03626107977438e-05	0.000100725221595488	0	0	0	0	5.03626107977438e-05	0	0	5.03626107977438e-05	0	0	0.000151087832393231	0	0	0.000100725221595488	0	0	0.000100725221595488	5.03626107977438e-05
OTU_951	0	0	0	0	0	0	0	0	0	0	0	0	0	0	0	0	0	0	0	0	0	0	0	0	0	0	0	0	0	0	0	0	0	0	0	0	0	0	0	0	0	0	0	0	0	0	5.03626107977438e-05	0	0
OTU_952	0	0	0	0	0	0	0	0	0	0	0	0	0	0	0.000151087832393231	0	0	0.000100725221595488	0	0	0	0	0	0	0	0	0	0	0	0	0	0	0	0.000151087832393231	5.03626107977438e-05	0	0	0	0	0.000100725221595488	0	5.03626107977438e-05	0.000100725221595488	5.03626107977438e-05	0	0	0	0	0
OTU_953	0	0	0	0	0	0	0	0	0	0	0	0	5.03626107977438e-05	0	0	0	0	0	0	0	0	0	0	0	0	0	0	0	0	0	0	0	0	0	0	0	0	0	0	0	5.03626107977438e-05	0	0	0	0	0	0	0	0
OTU_954	0	0	0	0	0	0	0	0	0	0	5.03626107977438e-05	0	0	0	0	0	0	0	0	0	0	0	0	0	0	0	0	0	0	0	0	0	0	0	0	0	0	0	0	0	0	0	0	0	0	0	0	0	0
OTU_955	0	0	0	0	0	0	0	0	0	0	0.000100725221595488	0	0	0	0	0	0	0	0	0	0	0	0	0	0	0	0	0	0	0	0	0	0	0	0	0	0	0	0	0	0	5.03626107977438e-05	0	0	0	0	0	0	0
OTU_956	0	0	0	0	0	0	0	0	5.03626107977438e-05	0	0	0	0	0	5.03626107977438e-05	0	0	0	0	0	0	5.03626107977438e-05	0	0	0	0	0	0	0	0	0	0	0	0	0	0	0	0	5.03626107977438e-05	0	0	0	0.000201450443190975	0	0.000100725221595488	0.000956889605157131	5.03626107977438e-05	0	0
OTU_957	0	0.000100725221595488	0	0	0	0	0	0	0	0	0	0	0	0	0	0	0	0	0	0	0	0	0	0	0	0	0	0	5.03626107977438e-05	0	0	0	0	0	0	0	0	0	0	0	0	0	0	0	0	0	0	0	0
OTU_958	5.03626107977438e-05	5.03626107977438e-05	0	0	0	0	0	0	0	0	0	0	0	0	0	0	0	5.03626107977438e-05	0	0	0	0	0	0	0	0	0	0	0	0	0	0	0	0	0	0	0	0	5.03626107977438e-05	0	0	0	0	0.000100725221595488	0	0	0	0	0
OTU_959	0.000352538275584206	0.000201450443190975	0.000453263497179694	0	0.000100725221595488	0	0.00135979049153908	0	0	0.000100725221595488	0.00040290088638195	0.000251813053988719	0	0	0	5.03626107977438e-05	0	0	0	0	0	5.03626107977438e-05	0	0.000453263497179694	0	0.000100725221595488	0.00040290088638195	0.000302175664786463	0	0	0	0	0	0	0	0	0	0	0	0	0.000100725221595488	0	0.000100725221595488	0	0	0	0	0	0
OTU_96	0	0.0032232070910556	0.000856164383561644	0.00553988718775181	0.000251813053988719	0	0.0104754230459307	0	0	0	0.00956889605157131	0	0	0	0.0157131345688961	0.0032232070910556	0.000100725221595488	0.000201450443190975	0	5.03626107977438e-05	0.00428082191780822	0.000906526994359388	0	0	0	0.0113315874294923	0.0016116035455278	0.00221595487510073	0.00251813053988719	0.00246776792908944	0	0	0.00100725221595488	0.000151087832393231	0.00271958098307816	0.0179290894439968	0.0151591458501209	0.00246776792908944	0.00282030620467365	0.00387792103142627	0.000453263497179694	0.00574133763094279	0.00317284448025786	0.000553988718775181	0.00261885576148268	0	0.00337429492344883	0.00166196615632554	0.00448227236099919
OTU_960	0	0	0	0	0	0	0	0	0	0	0	0	0	0	0	0	0	0	0	0	0	0	0	0	0	0	0	0	0	0	0	0	0	0	0	0	0	0	0	0	0	0	0	0	0	0	0	5.03626107977438e-05	0
OTU_961	0	0	0	0	0	0	0	0	0	0	5.03626107977438e-05	0	0	0	0	0	0	0	0	0	0	0	0	0	0	0	0	0	0	0	0	0	0	0	0	0	0	0	0	0	0	0	0	0	0	0	0	0	0
OTU_962	0	0	0	0	0	0	0	0	0	0	0	0	0	0	0	0	0	0	0	0	0	0	0	0	0	0	0	0	0	0	0	0	0	0	0	0	0	0	0	0	0	0	0	0	0	0	0	0	5.03626107977438e-05
OTU_963	0	0	5.03626107977438e-05	0	0	0	0	0	0	0	0	0	0	0	0	0	0	0	0	0	0	0	0	0	0	0	0	5.03626107977438e-05	0	0	0	0	0	0	0	0	0	0	0	0	0	0	0	0	0	0	0	0	0
OTU_964	0	0	0	0.000151087832393231	5.03626107977438e-05	0	0	0	0	0.000100725221595488	0	0	0	0	0	0	0	0	0	0	0	0	0	0	0	0	0	0	5.03626107977438e-05	0	0	0	0	0	0	0	5.03626107977438e-05	0	0	0	0	0	0	0	0	5.03626107977438e-05	0	0	0
OTU_965	0	0	0	0	0	0	0	0	0	5.03626107977438e-05	0	0	0	0	0	0	0	0	0	0	0	0	0	0	0	0	0	0	0	0	0	0	0	0	0	0	0	5.03626107977438e-05	0	0	0	0	0	0	0	0	0	0	0
OTU_966	5.03626107977438e-05	0	0	0	0	0	0.000100725221595488	5.03626107977438e-05	5.03626107977438e-05	0	0	0.000201450443190975	0	0	5.03626107977438e-05	5.03626107977438e-05	0	5.03626107977438e-05	0	0.000100725221595488	0	0	0	0.000100725221595488	0	0.000151087832393231	5.03626107977438e-05	0.000100725221595488	5.03626107977438e-05	0	5.03626107977438e-05	0	0	0.000100725221595488	0	0.000302175664786463	5.03626107977438e-05	0.000151087832393231	0.000201450443190975	0	5.03626107977438e-05	5.03626107977438e-05	0	0.000251813053988719	0	0	5.03626107977438e-05	5.03626107977438e-05	0
OTU_968	0	0	0	0	0	0	0	0	0	0	0	0	0	0	0	0	0	0	0	0	0	0	0	0	0	0	0	0	0.000201450443190975	0.000100725221595488	0	0	0	0	0	0	0	0	0	0	0	0	0	0	0	5.03626107977438e-05	0	0	0
OTU_97	0	0	0	0	0	0	0	0.000553988718775181	0	0	0	0	0	0	0	0	0	0	0	0	0	0	0	0	0	0	0	0	0	0	0	0	0	0	0	0	0	0	0	0	0	0	0	0	0	0	0	0	0
OTU_970	0	0	0	0	0	0	0	0	0	0	0	0	0	0	0	0	0	0	0	0	0	0	0	0	0	0	0	0	5.03626107977438e-05	0	0	0	0	0	0	0	0	0	0	0	0	0	0	0	0	0	0	0	0
OTU_972	0	0	0	0	0	0	0	0	0	0	0	0	0	0	0	0	0	0	0	0	0	0	0	0	0	0	0	0	0	5.03626107977438e-05	0	0	0	0	0	0	0	0	0	0	0	0	0	0	0	0	0	0	0
OTU_973	0	0.000956889605157131	0	0	0	0	5.03626107977438e-05	0	0	0	5.03626107977438e-05	0	0	0	0	0	0	0	0	0	0	0.000151087832393231	0	0	0	0	0	5.03626107977438e-05	5.03626107977438e-05	0.000352538275584206	0	0	0	0.000352538275584206	5.03626107977438e-05	5.03626107977438e-05	0.000151087832393231	5.03626107977438e-05	0.000352538275584206	0	0	0.000453263497179694	0	0.000100725221595488	5.03626107977438e-05	0	0.000100725221595488	0.000100725221595488	0.000201450443190975
OTU_974	0	5.03626107977438e-05	0	0.000251813053988719	0	0	0	0	0	0	0	0	0	0	0	0	0	0	0	0	0	0	0	0	0	0	0.000100725221595488	5.03626107977438e-05	0	0	0.000201450443190975	5.03626107977438e-05	0.000100725221595488	0	0	0	0	0	0	0.000100725221595488	0	0	5.03626107977438e-05	0	0	0	0	0	0.000151087832393231
OTU_975	0	0	0	0	0	0	0	5.03626107977438e-05	0	0	0	0	0	0	0	0	0	0	0	0	0	0	0	0	0	0	0	0	0	0	0	0	0	0	0	0	0	0	0	0	0	0	0	0	0	0	0	5.03626107977438e-05	0
OTU_976	0	0	0	0	0	5.03626107977438e-05	0	0	0	0	0	0	0	0	0	0	0	5.03626107977438e-05	0	0	0	0	0	0	0	0	0	0	0	5.03626107977438e-05	0	0	0	5.03626107977438e-05	0	0	0	0	0	0	0	0	0	5.03626107977438e-05	5.03626107977438e-05	0	0	0	0
OTU_977	0	0	0	0	0	0	0.000151087832393231	0	0	0	0.000151087832393231	0	0	0	0	0	0	0	0	0	0	0	0	0	0	0	0	0	0	0	0	0	0	0	0	0	0	0	0	0	0	0	0	0	0	0	0	0	0
OTU_98	0	0	0	0	0	0	0	0	0	0	0	0	0	0	0	0	0	0	0	0	0	0	0	0	0	0	0	0	0	0	0	0	0	0	0	0	0	0	0	0	0	0	0	0	0	0	0.000201450443190975	0	0
OTU_980	0	0	0	0	0	0	0	0	5.03626107977438e-05	0	5.03626107977438e-05	0	0	0	5.03626107977438e-05	0	0	0	0	0	0	0	0	0	0	0.000251813053988719	0	0.000100725221595488	0	0	0	5.03626107977438e-05	0	0.000100725221595488	0	5.03626107977438e-05	5.03626107977438e-05	0.000151087832393231	5.03626107977438e-05	0.000201450443190975	0	0.00105761482675262	0	0	0	0	0	0	0.00256849315068493
OTU_981	0	0	0	0	0	0	0	0	0	0	0.0243251410153102	5.03626107977438e-05	0	0	0	0	0	0	0.000151087832393231	0	0	0	0	0	5.03626107977438e-05	0	0	0	0	0	0	0	0	0	0	0	0	0	0	0	0	0	0	0	0	0	0	0	0
OTU_983	0	0	0	0	0	0	0	0	0	0	5.03626107977438e-05	0	0	0	0	0	0	0	0	0	0	0	0	0	0	0	0	0	0	0	0	0	0	0	0	0	0	0	0	0	0	0	0	0	0	0	0	0	0
OTU_984	0	0	0	0	0	0	0	0	0	0	5.03626107977438e-05	0	0	0	0	0	0	0	0	0	0	0	0	0	0	0	0	0	0	0	0	0	0	0	0	0	0	0	0	0	0	0	0	0	0	0	0	0	0
OTU_985	0.000906526994359388	0	0.000553988718775181	0	0	0	5.03626107977438e-05	0	0	0	0.00226631748589847	0	0	0.00100725221595488	0.000251813053988719	0.000352538275584206	0	0.00166196615632554	0	0	0	5.03626107977438e-05	0	0	0	0.00115834004834811	0.00040290088638195	0.000100725221595488	0	0.000201450443190975	0	0.000151087832393231	5.03626107977438e-05	0.000352538275584206	5.03626107977438e-05	0.00196414182111201	0.000151087832393231	0.00040290088638195	0.000251813053988719	0.000352538275584206	0	0.000201450443190975	0.000151087832393231	0.000302175664786463	0	0	0.00115834004834811	0.000302175664786463	0
OTU_986	0	0	0	0	0	0	0	0	0	0	5.03626107977438e-05	0	0	0	0	0	0	0	0	0	0	0	0	0	0	0	0	0	0	0	0	0	0	0	0	0	0	0	0	0	0	0	0	0	0	0	0	0	0
OTU_987	0	0	0	0	0	0	0	0	0	0	0	0	0	0	5.03626107977438e-05	0	0	0	0	0	0	0	0	0	0	0	0	0	0	0	0	0	0	0	0	0	0	0	0	0	0	0	0	0	0	0	0	0	0
OTU_988	0	0	0	0	0	0	0	0	0	0	0	0	0	0	5.03626107977438e-05	0	0	0	0	0	0	0	0	0	0	0	0	0	0	0	0	0	0	0	0	0	0	0	0	0	0	0	0	0	0	0	0	0	0
OTU_989	0	0	0	0	0	0	0	0	0.00674858984689766	0	0	0	0	0	0.000604351329572925	0	0	0	0	0	0	0	0	0	0	0	0	0	0	0	0	0	0	0	0	0	0	0	0	0	0	0	0	0	0	0	0	0	0
OTU_99	0	0	0	0	0	0	0	0	0	0	0	0	0	0	0	0	0	0	0	0	0	0	0	0	0	0	0	0	0	0	0	0	0	0	0	0	0	0	0	0	0	0	0	0	0	0	0	0.000503626107977438	0
OTU_990	0	0	0	0	0	0	0	0	0	0	0	0	0	0	0.000100725221595488	0	0	0	0	0	0	0	0	0	0	0	0	0	0	0	0	0	0	0	0	0	0	0	0	0	0	0	0	0	0	0	0	0	0
OTU_991	0	5.03626107977438e-05	0	0	0	0	0	0	0	0	0	0	0	0	0	0	0	0	0	0	0	0	0	0	0	0	0	0	0	0	0	0	0	0	0	0	0	0	0	0	0	0	0	0	5.03626107977438e-05	0	0	0	0
OTU_992	0	0	0	0	0	0	0	0	0	0	5.03626107977438e-05	0	0	0	0	0	0	0	0	0.00412973408541499	0	0	0	0	0	0	0	0	0	0	0	0	0	0	0	0	0	0	0	0	0	0	0	0	0	0	0	0	0
OTU_993	0	0.000201450443190975	0.000100725221595488	0.000302175664786463	0	0	0.000100725221595488	0	0	0	0	0	0	5.03626107977438e-05	0	0	0	0	0	0	0	0	0	0.000151087832393231	0	0.000251813053988719	5.03626107977438e-05	0	0.000604351329572925	0	0.000201450443190975	5.03626107977438e-05	5.03626107977438e-05	0	0.000100725221595488	0.00040290088638195	0	0.000251813053988719	0.00040290088638195	0.000100725221595488	0.000151087832393231	0	5.03626107977438e-05	0.000251813053988719	0.000151087832393231	0	0.000251813053988719	0.000100725221595488	0.000201450443190975
OTU_996	0	0	5.03626107977438e-05	0	0	0	0	0	0	0	0	0	0	0	0	0	0	0	0	0	0	0	0	0	0	0	0	0	0	0	0	0	0	0	0	0	0	0	0	0	0	0	0	5.03626107977438e-05	0	0	0	0	0
OTU_997	0.00040290088638195	0	0.000100725221595488	0	0	0	0	0	0	0	0	5.03626107977438e-05	5.03626107977438e-05	0	5.03626107977438e-05	0.000201450443190975	0	0	0	0	0	5.03626107977438e-05	0	5.03626107977438e-05	0	0.000100725221595488	0	0.000151087832393231	0	0	0	0	0	5.03626107977438e-05	0	5.03626107977438e-05	0	0	0	0	0	0.000100725221595488	0	0.000151087832393231	0.000100725221595488	0	0.000100725221595488	0.000151087832393231	5.03626107977438e-05
OTU_998	0	0	5.03626107977438e-05	0	0	0	0	0	0	0	0	0	0	0	0	0	0	0	0	0	0	0	0	0	0	0	0	0	0	0	0	0	0	0	0	0	0	0	0	0	0	0	0	0	0	0	0	0	0
OTU_999	0	0	0.000553988718775181	0	5.03626107977438e-05	0	0	0	0	0	0.000151087832393231	0	0	5.03626107977438e-05	0.00040290088638195	0.000251813053988719	0	0.000201450443190975	0	0	0	0	0	0.000151087832393231	0	0.000302175664786463	0.000151087832393231	0.000100725221595488	0	0	0	5.03626107977438e-05	0	0	0	0.000251813053988719	0	0.000100725221595488	0.000251813053988719	0.000201450443190975	0	0.000201450443190975	0	0.000151087832393231	0	0	0.000100725221595488	5.03626107977438e-05	0
[truncated: 2 more columns]
