# Supplementary material for: Gut Microbiota in Untreated Diffuse Large B Cell Lymphoma Patients
Source: Front Microbiol. 2021 Apr 13;12:646361. doi: 10.3389/fmicb.2021.646361 (PMC8076791; doi:10.3389/fmicb.2021.646361)
Supplement: Supplementary file 2 [file Data_Sheet_2.ZIP › supplementary tables/Relative_OTUs_table(GCB and ABC).xls]

ID	EG1	EG2	EG3	EG4	EG5	EG6	EG7	EG8	EG9	EG10	EG11	EG12	EG13	EG14	EG15	EG16	EG17	EG18	EG19	EG21	EG22	EG23	EG24	EG25
OTU_1	0	0	0	0	0	0	0	0.0564920730483644	0	0	0	0.126931567328918	0	0	0.0101846277342966	0.00045153521974714	0	0	0	0	0.00100341159943809	0	0	0
OTU_10	0	0	0	0	0.0359221352598836	0	0	0	0	0.102699177202488	0.0356712823600241	0	0	0	0.0114890628135661	0	0	0	0	0	0	0	0	0
OTU_100	0	0	0.000200682319887618	0	5.01705799719045e-05	0	0	0	0	0	0	0	0	0	0	0	0	0.000100341159943809	0	5.01705799719045e-05	0	0	0.00120409391932571	0
OTU_101	0.000301023479831427	0.000200682319887618	0.000100341159943809	0	0.000100341159943809	0	0.000551876379690949	0	0	0	0.000250852899859522	0	0	5.01705799719045e-05	0.000100341159943809	0.000200682319887618	0	0.000100341159943809	0	0	0.000150511739915713	0	0.000250852899859522	0
OTU_102	0.000802729279550472	0	0	0	0	0	0	0	0	0	0	0	0	0	0	0	0	0	0	0	0	0	0	0
OTU_103	0.000100341159943809	0	0	0	0	0	0.000953241019466185	0	0	0	0	0	0	0	0	0	0	0	0	0	0	0	0	0
OTU_104	0	0.000100341159943809	0	0	0.00045153521974714	0	0	0	0	0	0.000200682319887618	0	0	0	5.01705799719045e-05	0	0	0	0	0	0	0	0	0
OTU_105	0	0	0	0	0	0	0	0	0	0	5.01705799719045e-05	0	0	0	0	0	0	0	0	0	0	0	0	0
OTU_106	5.01705799719045e-05	0	0	0	0	0	5.01705799719045e-05	0	0	0.000250852899859522	0	0	0	0	0	0	0	0	0	0	0	0	0	0.000250852899859522
OTU_107	0	0	0	0	0	0	0	0	0	0	0	0	0	0	0	0	0	0.00045153521974714	0	0	0	0	0.000301023479831427	0
OTU_108	0	0	0	0	0	0	0	0	0.000200682319887618	0	0	0	0	0	0	0	0	0	0	0	0	0	0	0
OTU_109	0	0	0	0	5.01705799719045e-05	0	0	0	0	0	0	0	0	0	0	0	0	0	0	0	0	0	0	0
OTU_11	0.000501705799719045	0.00285972305839856	0.00130443507926952	0.00105358217940999	0.00401364639775236	0.000351194059803331	0.00045153521974714	0.0490166566325507	0.00421432871763998	0.00190648203893237	0.00772626931567329	0.00441501103752759	0	0.00351194059803331	0.000501705799719045	0.0520268914308649	0.0022576760987357	0.0301525185631146	5.01705799719045e-05	0.000501705799719045	0.000802729279550472	0.000150511739915713	0.000301023479831427	0.000301023479831427
OTU_110	0	0	0	0	0	0	0	0	0	0	0.000100341159943809	0	0	0	0.000150511739915713	0	0	0	0	0	5.01705799719045e-05	0	0	0
OTU_111	0.00135460565924142	0.00481637567730283	0.0022075055187638	0	0.00391330523780855	0	0.151515151515152	0	0.00205699377884808	0	0.00406381697772426	0.143688541039534	0	0.000250852899859522	0.000501705799719045	0	0.00045153521974714	0.00391330523780855	0	0	0.000802729279550472	0	0.014198274132049	0
OTU_113	0	0.000100341159943809	5.01705799719045e-05	0	0	0	0	0	0	0	0	0	0	0	0.000250852899859522	5.01705799719045e-05	0	0	0	0	0	0	0	0
OTU_114	0	0	0	0	0	0	0	0	0	0	0	0	0	0	0	0	0	0	0	0	0	0	0.000100341159943809	0
OTU_115	0	0	0	0	0	0	0	0	0.000150511739915713	0	0	0	0	0	0	0	0	0	0	0	0	0	0	0
OTU_116	0	0	0	0	0	0	0	0	5.01705799719045e-05	0	0	0	0	0	0	0	0	0	0	0	0	0	0	0
OTU_117	0	0.000200682319887618	0	0	0	0	0	0	0	0	0.080373269114991	0.000100341159943809	0.000100341159943809	0	0	0	5.01705799719045e-05	0	0	0	0	0	0	0
OTU_118	0.0318583182821593	0.0562913907284768	0.032059000602047	0.00351194059803331	0.0443507926951636	0	0.201083684527393	5.01705799719045e-05	0.0444511338551074	0.0104354806341561	0.00953241019466185	0.000100341159943809	0.0055689343768814	0.000802729279550472	0.00476620509733093	0.00827814569536424	5.01705799719045e-05	0.0188139674894642	0	0	0.0235801725867951	0	0.008930363234999	0
OTU_12	0.0125426449929761	0	0	0.156783062412201	0.0247340959261489	0.0265402368051375	0.011539233393538	0.000852899859522376	0	0.000100341159943809	0	0	0.000301023479831427	0.00576961669676901	0.00045153521974714	0.00130443507926952	0.00747541641581377	0.00667268713626329	0.63355408388521	0.000551876379690949	0.0570439494280554	0.0953241019466185	0.010485651214128	0.291541240216737
OTU_120	0	0	0	0	0	0	0	0	0	0	0.0289484246437889	5.01705799719045e-05	0	0	0	0	0	0	0	0	0	0	0	0
OTU_121	0	0	0.0113385510736504	0	0	0	0.0180614087898856	0	0	0	0	0	0	0	0	0	0	0.00301023479831427	0	0	0	0	0	0
OTU_122	0	0	0	0	0.0141481035520771	0	0	0.000100341159943809	0	0	0.0273931366646598	5.01705799719045e-05	0.0807244631747943	0.000100341159943809	0.011539233393538	0	0.000551876379690949	0.00275938189845475	0	0	0	0	0.0235801725867951	0
OTU_123	5.01705799719045e-05	0	0	0	0	0	0	0	0	5.01705799719045e-05	0	5.01705799719045e-05	0	5.01705799719045e-05	0	0	0	0	0.000652217539634758	0	5.01705799719045e-05	0.000150511739915713	0	0.000200682319887618
OTU_124	0.000501705799719045	0.00386313465783664	0	0	0.00105358217940999	0	0.0688842063014248	0	0.00486654625727473	0	0.00496688741721854	0	0	0	0.000501705799719045	0.000802729279550472	0	0.00687336945615091	0	0	0.00105358217940999	0	0.000401364639775236	0
OTU_125	0	0	0	0	0	0	0.0411398755769617	0	0	0	0	0	0	0	0	0.000351194059803331	0	0	0	0	0	0.0380794701986755	0	0
OTU_126	0.0864439092915914	0.0605057194461168	0	5.01705799719045e-05	0	5.01705799719045e-05	0	5.01705799719045e-05	0	0	0	0.000100341159943809	0.212673088500903	0	0.000150511739915713	5.01705799719045e-05	0	0.111479028697572	0	0	0	0	0.00426449929761188	0
OTU_127	0	0	0	0	0.0011539233393538	0	0	0	0	0	0	0	0	0	0	0	0	0	0	0	0	0	0	0
OTU_128	0.0720449528396548	0	0.00747541641581377	0.292343969496287	0.0427453341360626	0	0	5.01705799719045e-05	0	0.128587196467991	0.00205699377884808	0	0	0.00165562913907285	5.01705799719045e-05	0.00265904073851094	0.000301023479831427	0.0258880192655027	0.00105358217940999	5.01705799719045e-05	0.0692354003612282	0	0.016305438490869	0
OTU_129	0.00516756973710616	0.00260887015853903	0	0	0.00747541641581377	0	0.0175597029901666	0	0.0151515151515152	0.000100341159943809	0.00466586393738712	0	0	0.00235801725867951	0.00210716435881999	0.00301023479831427	0	0.00692354003612282	0	0	0.00260887015853903	0	0.0405879991972707	0
OTU_13	0	0	0	0	0	0	0	0	0	0	0	0	0	0.000802729279550472	0	0	0	0	0	0	0	0	0	0
OTU_130	0.0622616897451335	0	0	0	0.0286975717439294	0	0	0	0	0	0.000852899859522376	0	0	0	0.00471603451735902	0	0	0	0.000100341159943809	0.000150511739915713	0.192103150712422	0.000351194059803331	0	0
OTU_131	0	0	0	0	0	0	5.01705799719045e-05	5.01705799719045e-05	0.000301023479831427	0	0.0138470800722456	5.01705799719045e-05	0	0.397601846277343	0.293297210515754	0	0.000351194059803331	0.156130844872567	0	5.01705799719045e-05	0	0	0.00667268713626329	0
OTU_132	0	5.01705799719045e-05	0	0	0	5.01705799719045e-05	5.01705799719045e-05	0	0	0.000250852899859522	0	0	0	0	0	0	0	0	0.000200682319887618	0	0	5.01705799719045e-05	0	0.000100341159943809
OTU_133	0.033112582781457	0	0.0174593618302228	0.0149006622516556	0.00486654625727473	0	5.01705799719045e-05	0	0	0	0.000652217539634758	0	5.01705799719045e-05	0	0	0.0135962271723861	0	0.0147501505117399	0	0	0.00125426449929761	0	0	0
OTU_134	0	0	0	0	0	0	0	0	0.0638169777242625	0	0.0011037527593819	0	0	0	0	0.0448023279149107	0	0	0	0	0	0	0.00045153521974714	0
OTU_135	0	0	0	0	0	0	0	0	0	0	0	0	0	0	0	0	0	0	0	0	0.000150511739915713	0	0	0
OTU_136	0.00346177001806141	0.00195665261890427	0.0067730282962071	0	0.00351194059803331	0	0.0134958860124423	0	0.00195665261890427	5.01705799719045e-05	0.0034115994380895	0.00411398755769617	0	0.000351194059803331	0.0011539233393538	0.00215733493879189	5.01705799719045e-05	0.000652217539634758	0	0	0.0011539233393538	0	0.00351194059803331	0
OTU_137	0.000150511739915713	0.00265904073851094	0.00260887015853903	0	0.00120409391932571	0	0.00642183423640377	0.000100341159943809	0.00762592815572948	0	0.000100341159943809	0	0	0	0.000100341159943809	0.000150511739915713	5.01705799719045e-05	0.000250852899859522	0	0	0.000802729279550472	0	0	0
OTU_138	0.0022075055187638	0.000351194059803331	0.000752558699578567	0.0022075055187638	0.00165562913907285	0	0.0267409191250251	0	0.0022075055187638	0.0104354806341561	0.000752558699578567	0	0.00215733493879189	0.0022075055187638	0.00210716435881999	0.000351194059803331	0	0.00230784667870761	0	0	0.000200682319887618	0.00652217539634758	0.00155528797912904	5.01705799719045e-05
OTU_139	0	0	0	0	0	0	0	0	0	0	0	5.01705799719045e-05	0	0	0	0	0	0	0	0	0	0	0	0
OTU_14	0.0105358217940999	0.00757575757575758	0.00632149307645996	0.0329119004615693	0.000100341159943809	0	0.0184126028496889	0.0211218141681718	0.0221252257676099	0	0.000100341159943809	0	0.00827814569536424	0.0123419626730885	5.01705799719045e-05	0.00632149307645996	0	0.0011037527593819	0	0.0206702789484246	0.0011539233393538	0	0.000652217539634758	0
OTU_140	0.00140477623921333	0	0.000852899859522376	0	0.000351194059803331	0	0.00135460565924142	0	5.01705799719045e-05	0	0.000301023479831427	0	0	0	0.000200682319887618	0.000301023479831427	0	5.01705799719045e-05	0	0	0.000501705799719045	0	0.000501705799719045	0
OTU_141	0	0	0	0	0	0	0	0	0	5.01705799719045e-05	0	5.01705799719045e-05	0	5.01705799719045e-05	0	0	0	0	0	0	0	0	0	0
OTU_142	0.00356211117800522	0.0376279349789284	0	0.00958258077463375	0.0227774433072446	0	0.00411398755769617	0	0.00516756973710616	0	0.0369757174392936	0	0.0377282761388722	0.00376279349789284	0.00351194059803331	0.000150511739915713	0	0.00923138671483042	0	0	0.00752558699578567	0	0.00847882801525186	0
OTU_143	0	0	0	0	0	0	0	0	0	0	5.01705799719045e-05	0	0	0	0	0	0	0	0	0	0	0	0	0
OTU_145	5.01705799719045e-05	0	0.000301023479831427	0	0	0	0	0	0	0	0.000351194059803331	0	0	0	0.00130443507926952	0	0	0	0	0	0	0	0	0
OTU_146	0	0	0	0	0	0	0	0	0	0	0	0.0261890427453341	0	0	0	0	0	0	0	0	0	0	0	0
OTU_147	0	0	0	0	0.00371262291792093	0	0	0	0	0	0	0	0	0	0	0	0	0.00682319887617901	0	0	0	0	0	0
OTU_148	0.00125426449929761	0.0034115994380895	0	0	0.00105358217940999	0	0	0	0.00351194059803331	0	0.00210716435881999	0	0	0	0.000250852899859522	0.000401364639775236	0	0.00797712221553281	0	0	0.000150511739915713	0	0.00627132249648806	0
OTU_149	0	0.00296006421834236	0.00210716435881999	0	0	0	0	0	0.00376279349789284	0	0	0	0	0.000250852899859522	0.000250852899859522	0	0	0.00125426449929761	0	0	0	0	0	0
OTU_15	0	0	0	0	0	0	0	0	5.01705799719045e-05	0	0	0	0	0	0	0	0	0	0	0	0	0	5.01705799719045e-05	0
OTU_150	0	0	0	0	0	0	0	0	0.0219245434477223	0	0	0	0	0	0	0	0	0	0	0	0.000501705799719045	0	0	0
OTU_151	0.000150511739915713	0	0	0	0.000351194059803331	0	0.00521774031707807	0	5.01705799719045e-05	0	5.01705799719045e-05	0	0	0	5.01705799719045e-05	0	0	0.000100341159943809	0	0	0	0	0.000752558699578567	0
OTU_152	0.00180614087898856	0.00551876379690949	0.00531808147702187	0.0034115994380895	0.00351194059803331	0	0.00426449929761188	0.0219747140276942	0.0174593618302228	0.00351194059803331	0.00145494681918523	0.000100341159943809	0.0159542444310656	0.000702388119606663	0.00175597029901666	0.0011037527593819	0	0.00697371061609472	0	0.000250852899859522	0.00290989363837046	0.0011037527593819	0.00456552277744331	0
OTU_153	0.00316074653822998	0.0134958860124423	0	0	0.000852899859522376	0	0	0	0	0	0	0	0	0	0.00180614087898856	0	0	5.01705799719045e-05	0	0	0	0	5.01705799719045e-05	0
OTU_154	0	0	0	0	0	0	0	0	0	0	0	0	0	0	0.0114890628135661	0	0	0	0	0	0	0	0	0
OTU_155	0.000501705799719045	0	0.000702388119606663	0	0	0	0	0	0	0	5.01705799719045e-05	0	0	0.000100341159943809	0.000100341159943809	0.000250852899859522	0	0	0	0	0	0	5.01705799719045e-05	0
OTU_156	0	0	0	0	0	0	0.000702388119606663	5.01705799719045e-05	0.000652217539634758	0	0.00150511739915713	5.01705799719045e-05	0	0	0.00045153521974714	0	0	0.000100341159943809	0	5.01705799719045e-05	0	0	0.00045153521974714	0
OTU_157	0.000200682319887618	0	0.000401364639775236	0	0.000301023479831427	0	0	0	0	0	0.000200682319887618	0	0	0	0.000200682319887618	5.01705799719045e-05	0	0.000250852899859522	0	0	0.000150511739915713	0	0.000752558699578567	0
OTU_158	0.000602046959662854	0	0	0	0.000150511739915713	0	0.000652217539634758	0	0	0	0.00045153521974714	0	0	0	0	0	0	0	0	0	0.000100341159943809	0	0	0
OTU_159	0	0	0	0	0	0	0	0	0	0	0	0.00687336945615091	0	0	0	0	0	0	0	0	0	0	0	0
OTU_16	0	0	0	0	0	0	5.01705799719045e-05	0	0	0	0.0165061208107566	0	0	0	0	0	5.01705799719045e-05	0.0288480834838451	0	0	0	0	0	0
OTU_160	0	0	0	0	0	0	0	0	0	0	0	0	0	0	0	0	0	0.000752558699578567	0	0	0	0	0.00190648203893237	0
OTU_161	0	0	0	0	0	0	0	0	0	0	0.00571944611679711	0	0	0	0	0	0	0	0	0	0	0	0	0
OTU_162	0	0	0	0	0	0	0	0	0	0	0	0.00250852899859522	0	0	0	0	0	0	0	0	0	0	0	0
OTU_163	0	0	0	0	0	0	0	0	0	0	0	0	0	0	0	0	0	0.000401364639775236	0	0	0	0	0	0
OTU_164	0	0	0	0	0	0	0	5.01705799719045e-05	0	0	5.01705799719045e-05	0.00235801725867951	0	0	0	0	0	0	0.0011037527593819	0	0	0	0	0
OTU_165	0.00215733493879189	0.00306040537828617	0.00737507525586996	0.00230784667870761	0.00190648203893237	5.01705799719045e-05	0.0166566325506723	5.01705799719045e-05	0.00963275135460566	0.0395845875978326	0.00933172787477423	0	0.0729480232791491	0.00245835841862332	0.00150511739915713	0.000150511739915713	0	0.00511739915713426	0	0.11248244029701	0.00255869957856713	0.00657234597631949	0.00100341159943809	0
OTU_166	0	5.01705799719045e-05	0	0	0	0	0	0	0	0	0	0	0	0	0	0	0.000100341159943809	0	0.000752558699578567	0	0	5.01705799719045e-05	0	0
OTU_167	0	0	0	0	0	0	0	0	0	0	0	0.000752558699578567	0	0	0	0	0	0	0	0	0	0	0	0
OTU_168	0	0	0.000100341159943809	0	0	0	0	0	0	0	0	0	0	0	0	0	0	0	0.00045153521974714	0	0	0	0	0
OTU_169	0	0	0	0	0	0	0	0	0	0	0.000250852899859522	0	0	0	0	5.01705799719045e-05	0	0	0	0	0.000200682319887618	0	0	0
OTU_17	0	0	0	0	0	0	0.00476620509733093	0	0	0	0	0	0	0	0.0188641380694361	0.034115994380895	0	0.00792695163556091	0	0	0	0	0.00130443507926952	0
OTU_170	0	0	0	0	0	0	0	0	0	0	0	0	0	0	0	0	0	0	0	0	0	0	0.000401364639775236	0
OTU_171	0	0	0	0	0	0	0	0	0	0	0.000100341159943809	0	0	0	0	0	0	0	0	0	0.000150511739915713	0	0	0
OTU_172	0	0	0	0	0	0	0	0.000351194059803331	0	0	0	0	0	0	0	0	0	0	0	0	0	0	0	0
OTU_173	5.01705799719045e-05	0	0	0	0	0	0	0	0	0.000301023479831427	0.000150511739915713	0	0	0	0	0	0	0	0	0	0	0	0.000351194059803331	0
OTU_174	0	0.00371262291792093	0.00190648203893237	0	0.00707405177603853	0	0.00265904073851094	0	0.000802729279550472	5.01705799719045e-05	0.0045153521974714	0.0441501103752759	0.000602046959662854	5.01705799719045e-05	0.00100341159943809	0.00180614087898856	5.01705799719045e-05	0.0033614288581176	0	0	0.00351194059803331	0	0.0103853100541842	0
OTU_175	0.0034115994380895	0.00386313465783664	0.00180614087898856	5.01705799719045e-05	0.00918121613485852	0	0	0	0.00737507525586996	0.0165061208107566	0.00521774031707807	0	0.044099939795304	0.00311057595825808	0.00200682319887618	0	0	0.00326108769817379	0	5.01705799719045e-05	0.000702388119606663	0	0.0169074854505318	0.0164057796508128
OTU_176	0	0.000602046959662854	0	0.000100341159943809	0	0	0	0	0	0	0	0	0	0	0	0	0	0	0	0	0	0	0	0
OTU_177	0	0	0	0	0	0	0	0	0.000301023479831427	0	0	0	0	0	0	0	0	0	0	0	0	0	0	0
OTU_178	0	0	0	0	0	0	0	0.000401364639775236	0	0.00105358217940999	0	0	0	0	0	0	0	0	0	0	0	0	0.000401364639775236	0
OTU_179	0	0	0	0	0	0	0	0	0	0	0	0.000802729279550472	0	0	0	0	0	0	0	0	0	0	0	0
OTU_18	0	0	5.01705799719045e-05	0	0	0	0	0	0	0	5.01705799719045e-05	0	0	0	0	0	0	0	0	0	0	0	0	0
OTU_180	0	0	0	0	0	0	0	0	0.000752558699578567	0	0	0	0	0	0	0	0	0	0	0	0	0	0	0
OTU_181	0	0	0	0	0	0	0	0	0	0	0	0	0	0	0.000100341159943809	0	0	0.00045153521974714	0	0	0	0	0	0
OTU_182	0.000351194059803331	0	0	0	0.000652217539634758	0	0	0	0	0	0	0	0	0	0	0	0	0	0	0	0.000351194059803331	0	0	0
OTU_183	0	0	0	0	0	0	0	0	0	0	0	0	0	0	0	0.000200682319887618	0	0	0	0	0	0	0	0
OTU_184	0.000301023479831427	0.012592815572948	0	0.00416415813766807	0	0	0	0	0	0	0	0	0	0	0	0	0	0	0	0	0	0	0	0
OTU_185	0	0	0	0	0	0	0	0	0.000501705799719045	0	0	0	0	0	0	0	0	0	0	0	0	0	0	0
OTU_186	0	0	0	0	0	0	0	0	0.000351194059803331	5.01705799719045e-05	0	0	0	0	0	0	0	0	0	0	0	0	0	0
OTU_187	0	0	0	0	0	0	0	0	0	0	0	0	5.01705799719045e-05	0	0	0	0	0	0	0	0	0	0	0
OTU_188	0	0	0	0	0	0	0	0	0	0	0	0	0	0	0	0	0	0.000150511739915713	0	0	0	0	0	0
OTU_189	0.000100341159943809	0	0	0	0	0	0	0	0	0	0	0	0	0	0	0	0	0	0	0	5.01705799719045e-05	0	0	0
OTU_19	0	0	0	0	0	0	0	0	0	0.00175597029901666	0	0.0280955247842665	0	0	0	0	0	0	0	0	0.000250852899859522	0.000200682319887618	0.00100341159943809	0
OTU_190	0	0	0	0	0	0	0	0	0	0	0	0	0	0	0	0	0	0	0	0	0	0	0.000250852899859522	0
OTU_191	0	0	5.01705799719045e-05	0	0	0	0	0	0	0	0	0	0	0	0	0	0	0	0	0	0	0	0	0
OTU_192	0	0	0	0	0	0	0.000150511739915713	0	0	0	0	0	0	0	0	0	0	0	0	0	0	0	0	0
OTU_193	0	0	0	0	0	0	0	0	0	0	0.000200682319887618	0	0	5.01705799719045e-05	0	0	0	0.000301023479831427	0	0	0	0	0.000100341159943809	0
OTU_194	0	0	0	0	0	0	0	0	0	0	0.000301023479831427	0	0	0	0	0	0	0	0	0	0	0	0	0
OTU_195	0	0	0	0	0	0	0	0	0	0	0	0	0	0	0.000150511739915713	0	0	5.01705799719045e-05	0	0	0	0	0	0
OTU_196	0	0	0	0	0	0	0	0	0	0	0	0	0	0	0.0089805338149709	0	0	0	0	0	0	0	0	0
OTU_197	0.000100341159943809	0	0	0	0	0	0	0	0	0	0	0	0	0	0	0	0	0	0	0	0	0	0	0
OTU_198	0	0	5.01705799719045e-05	5.01705799719045e-05	0	0	0.000100341159943809	0	0	0	0	0	0	0	0	0	0	0	0	0	0	0	0	0
OTU_199	0	0	0	0	0.000250852899859522	0	0	0	0	0	0	0	0	0	0	0	0	0	0	0	0	0	0	0
OTU_2	0.000150511739915713	0.000100341159943809	0	0.00426449929761188	0.00692354003612282	0.096628537025888	5.01705799719045e-05	0.0105859923740718	5.01705799719045e-05	0.000351194059803331	0.00712422235601044	0.0198675496688742	0.00180614087898856	0.00180614087898856	0.00275938189845475	0.00476620509733093	0.000100341159943809	0.000903070439494281	0.0226771021473008	0.00506722857716235	0.000903070439494281	0.0933172787477423	0.00100341159943809	0.133654425045154
OTU_20	0	0	0	0	0	0	0	0	0	0	0	0	0	0.000301023479831427	0	0	0	5.01705799719045e-05	0	0	0	0	0	0
OTU_200	0	0	0	0	0	0	0.000100341159943809	0	0	0	0	0	0	0	0	0	0	0	0	0	0	0	0	0
OTU_201	0	0	0	0	0	0	0	0	0.000150511739915713	0	0	0	0	0	0	0	0	0	0	0	0	0	0	0
OTU_202	0	0	0	0	0	0	0	0	0	0	5.01705799719045e-05	0	0	0	0	0	0	0	0	0	0	0	0	0
OTU_203	0	0	0	0	0	0	0	0	0	0	0.000100341159943809	0	0	0	0	0	0	0	0	0	0	0	0	0
OTU_204	0	0	0	0	0	0	0	0	0	0	0.000250852899859522	0	0	0	0	0	0	0	0	0	0	0	0	0
OTU_205	0	0	0	0	0	0	0	0	0	0	0	0	0	0	0	0	0	5.01705799719045e-05	0	0	0	0	0	0
OTU_206	0	0	0	0	0	0	0	0	0	0	0	0	0	0	5.01705799719045e-05	0	0	5.01705799719045e-05	0	0	0	0	0	0
OTU_207	0	0	0	0	0	0	0	0	5.01705799719045e-05	0	0	0	0	0	0	0	0	0	0	0	0	0	0	0
OTU_208	0.00391330523780855	0.000351194059803331	0.000501705799719045	0	0.00270921131848284	0	0	0	0	0	0.00316074653822998	0	0	0	0.000501705799719045	0.000100341159943809	0	0.000301023479831427	0	0	0.000301023479831427	0	0.00747541641581377	0
OTU_209	0	0	0	0	0	0	0	0	0	0	0.000150511739915713	0	0	0	0	0	0	0	0	0	0	0	0	0
OTU_21	0	0	0	0	0	0	0	0	0	0	0.00356211117800522	0	0	0	0.000551876379690949	0	0	0.00471603451735902	0	0	0	0	0	0
OTU_210	0	0	0	0	0	0	0	0	0	0	0	0	0.000250852899859522	0	0	0	0	0	0	0	0	0	0	0
OTU_211	0	5.01705799719045e-05	0	0.000100341159943809	0	0	0	0	0	0	0	0	5.01705799719045e-05	0	0	0	0	0	0	0	0	0	0	0
OTU_212	0	5.01705799719045e-05	0	0	0	0	0	0	0	0	0	0	0.000100341159943809	0	0	0	0	0	0	0	0	0	0	0
OTU_213	0	0	0	0	0	0	0	0	0	0	5.01705799719045e-05	0	0	0	0	0	0	5.01705799719045e-05	0	0	0	0	0	0
OTU_214	0	0	0	0	0	0	0	0	0	0	0	0	0	0	0	0	0	0.000100341159943809	0	0	0	0	0	0
OTU_215	0	0	0	0	0	0	0	0	0	0	0	0	0	0	0	0	0	5.01705799719045e-05	0	0	0	0	0	0
OTU_217	0	0	0	0	0	0	0	0	0	0	0	0	0	0	0	0	0	0.000100341159943809	0	0	0	0	0	0
OTU_218	0	0	0	0	0	0	0	0	0	0	0	0	0	0	0	0	0	5.01705799719045e-05	0	0	0	0	0	0
OTU_219	0	0	0	0	0	0	0	0	0	0	0	0	0	0	0	0	0	0.000100341159943809	0	0	0	0	0	0
OTU_22	0.0011037527593819	0	0	0	0	0	0	0	0	0	5.01705799719045e-05	0	0	0	0	0	0	0	0	0	0	0	0	0
OTU_220	0	0	0	0	0	0	0	0	0	0	0	0	0	0	0	0	0	0.0452036925546859	0	0	0	0	0	0
OTU_221	5.01705799719045e-05	0.000100341159943809	0	0.000401364639775236	0	0	0	0	0	0.000200682319887618	0	0	0	0	0	0	0	0	0	0	0	0	0	0
OTU_222	5.01705799719045e-05	0.000100341159943809	0	0	0	0	0	0	0	0	0	0	0	0	0	0	0	0	0	0	0	0	0	0
OTU_223	0.00165562913907285	5.01705799719045e-05	0	0	0.000100341159943809	0	0	0	0.000100341159943809	0	0	0	0	0	0	0	0	0	0	0	0	0	0	0
OTU_224	0	0	0	0	0.000100341159943809	0	0.000351194059803331	0	0	0	0.000200682319887618	0	0	0	0.000150511739915713	0	0	0.000100341159943809	0	0.000652217539634758	0	0	0.00160545855910094	0
OTU_226	0	0.000200682319887618	0	0	0	0	0	0	5.01705799719045e-05	0	0	0	0	0	0	0	0	0	0	0	0	0	0	0
OTU_227	0	0.000100341159943809	0	0	5.01705799719045e-05	0	0	0	0	0	0	0	0	0	0	0	0	0	0	0	0	0	0	0
OTU_228	0	0.000100341159943809	0	0	0	0	0	0	0	0	0	0	0	0	0	0	0	0	0	0	0	0	0	0
OTU_229	0	5.01705799719045e-05	0	0	0	0	0	0	0	0	0	0	0	0	0	0	0	0	0	0	0	0	0	0
OTU_230	5.01705799719045e-05	0.000150511739915713	0	0	5.01705799719045e-05	0	0	0	0	0	0	0	0	0	0	0	0	0	0	0	0	0	5.01705799719045e-05	0
OTU_231	0	5.01705799719045e-05	0	0	0	0	0	0	0	0	0.000100341159943809	0	0	0	0	0	0	0	0	0	0	0	0	0
OTU_232	0	0.0133453742725266	0.0112382099137066	0.0548364439092916	0.00486654625727473	0	0.0204194260485651	0	0	0	0.000752558699578567	0	0	0.000852899859522376	0	0.00536825205699378	0	0.00376279349789284	0	0	0	0	5.01705799719045e-05	0
OTU_233	0	0	0.00160545855910094	0	0	0	0	0	0	0	0	0	0	0	0	0	0	0	0	0	0	0	0	0
OTU_234	0.00190648203893237	0	0	0	0	0	0.0125426449929761	0	0	0	0.000652217539634758	0	0	0.000401364639775236	0	0.000100341159943809	0	0	0	0	0.00250852899859522	0	0.000150511739915713	0
OTU_235	0	0	0	0	0	0	0	0	5.01705799719045e-05	0	0	0	0	0	0	0	0	0	0	0	0	0	0	0
OTU_236	0	0	0	0	0	0	0	0	0.000150511739915713	0	0	0	0	0	0	0	0	0	0	0	0	0	0	0
OTU_237	0	0.00120409391932571	0	0	0	0	0	0	0	0	0.00366245233794903	5.01705799719045e-05	0	0	0	0	0	0	0	0	0	0	0	0
OTU_238	0	0	0	0	0	0	0	0	0	0	0.00185631145896047	0	0	0	0.000100341159943809	0	0	0.00275938189845475	0	0	0	0	5.01705799719045e-05	0
OTU_239	0	0	0	0	0	0	0.00386313465783664	0	0	0	0.00250852899859522	0	0	0	0.00145494681918523	0.000100341159943809	5.01705799719045e-05	0.00125426449929761	0	0	0.000100341159943809	0	0.00235801725867951	0
OTU_24	0.000602046959662854	0.0011539233393538	0	5.01705799719045e-05	5.01705799719045e-05	0.000150511739915713	0	0.000602046959662854	5.01705799719045e-05	0	0.000551876379690949	0	0.000301023479831427	0.00140477623921333	0.000100341159943809	0.000802729279550472	0	0.00662251655629139	0	0	0.00566927553682521	0	0	0.00045153521974714
OTU_240	0	0.00667268713626329	0	0	0.00978326309452137	0	0	0	0	0	0	0	0	0	0	0	0	0.000100341159943809	0	0	0	0	0.000100341159943809	0
OTU_241	0	0	0	0	0	0	0	0	0	0	0	0	0	0	0	0.0129440096327514	0	0	0	0	0	0	0	0
OTU_242	0	0	0	0	0	0	0.00270921131848284	0	0	0	0.000200682319887618	0	0	0.000200682319887618	0.000100341159943809	0	0	0	0	0	0	0	0.00265904073851094	0
OTU_243	0	0	0	0	0	0	0	0	0	0	0	0	0	0	0.00130443507926952	0	0	0	0	0	0.00145494681918523	0	0	0
OTU_244	0	0	0	0	0	0	0	0	0	0	0	0	0	0	0	0	0	0.000351194059803331	0	0	0	0	0	0
OTU_245	0	0	0	0	0	0	0	0	0.000501705799719045	0	5.01705799719045e-05	0	0	0	0.000501705799719045	5.01705799719045e-05	0	0	0	0	0.00045153521974714	0	0	0
OTU_246	0	0	0	0	0	0	0	0.000150511739915713	0	0	0	0.000100341159943809	0	0	0.000100341159943809	0	0	0	0.000250852899859522	0	5.01705799719045e-05	0	0	5.01705799719045e-05
OTU_247	0	0.000351194059803331	0	0	0.000250852899859522	0	0	0	0	0	0	0	0	0	0	0	0	0	0	0	0	0	0	0
OTU_248	0	0	0	0	0	0	0	0	0	0	0	0	0	0	0	0	0	0.000100341159943809	0	0	0	0	0	0
OTU_249	0	0.000301023479831427	0	0	5.01705799719045e-05	0	0	0	0	0	0	0	0	0	0	0	0	0	0	0	0	0	0	0
OTU_25	0	0	0	0	0.00581978727674092	0	0	0	0	0	0	0	0	0	0	0	0	0.0120409391932571	0	0	0	0	0	0
OTU_251	0	0	0	0	0	0	0	0	0	0	5.01705799719045e-05	0	0	0	0	0	0	0	0	0	0	0	0	0
OTU_252	0	0	0	0	0	0	0	0	0	0	0.000401364639775236	0	0	5.01705799719045e-05	5.01705799719045e-05	0	0	0	0	0	0	0	0	0
OTU_253	0	0	0	0	0	0	0.000100341159943809	0	0	0	5.01705799719045e-05	0	0	0	0	0	0	0	0	0	0	0	0	0
OTU_254	0	0.000301023479831427	0	0	5.01705799719045e-05	0	0	0	0	0	0	0	0	0	0	0	0	0	0	0	0	0	0	0
OTU_255	0	0	0	0	0	0	0	0	0	0	0	0	0	0	0.00411398755769617	0	0	0	0	0	0	0	0	0
OTU_256	0.000100341159943809	0	0.000150511739915713	5.01705799719045e-05	0	0.000852899859522376	0	0.000100341159943809	0.000100341159943809	0.000702388119606663	0.000200682319887618	0.000200682319887618	0	0	0.000301023479831427	0.000200682319887618	0	5.01705799719045e-05	0.00105358217940999	0	0.000100341159943809	0.000551876379690949	0	0.000150511739915713
OTU_257	0	0	0	0	0	0	0	0	0	0	0	5.01705799719045e-05	0	0	5.01705799719045e-05	0	0	0	0.000200682319887618	0	0	0	0	0
OTU_258	5.01705799719045e-05	0.000100341159943809	0.000200682319887618	0	0	0	0.000501705799719045	0	0	0	0.000200682319887618	5.01705799719045e-05	0	0	0	0	0	0	0	0	0	0	0.000150511739915713	0
OTU_259	0	0	0	0	0	0	0	0	0	0	0	0	0	0	5.01705799719045e-05	0	0	5.01705799719045e-05	0	0	0	0	0	0
OTU_26	0.00541842263696568	0	0	0	0	0	0	0	0	0	0	5.01705799719045e-05	0	0	0.000100341159943809	0	0	0	0	0	0	0	0.00255869957856713	0
OTU_260	0	0	0	0	0	0	0	0	0	0	0	0	0	0	0	0	0	0	0	0	0	5.01705799719045e-05	0	0
OTU_261	0	0	5.01705799719045e-05	0.039383905277945	0	0.0827312863736705	0	0.000100341159943809	0.000401364639775236	0	0.000200682319887618	0.00120409391932571	0	0	0.00877985149508328	0.000301023479831427	0	0	0	5.01705799719045e-05	5.01705799719045e-05	0.000100341159943809	0	0
OTU_262	0	0	0	0	5.01705799719045e-05	0	0	0	0	0	0	0	0	0	0	0	0	0	0	0.000100341159943809	0.000250852899859522	0	0	0
OTU_263	0	0	0.00210716435881999	0	0	0	0	0	0	0	0	0	5.01705799719045e-05	0	0.000301023479831427	0	0	0	0	0	0	0	0	0
OTU_264	0	0	0.00521774031707807	0	0	0	0.017308850090307	0	0	0	0.00280955247842665	0.149207304836444	0	0	0.000852899859522376	0.000351194059803331	0	0.00130443507926952	0	0	0.000702388119606663	0	0.00301023479831427	0
OTU_265	0	0.00938189845474614	0.0129941802127233	0.0078266104756171	0	0	0.0198173790889023	0	0	0	0.000852899859522376	0	0	0.00727473409592615	0.000903070439494281	0.0322596829219346	0	0	0	0.0753562111178005	0	0	0	0.0643688541039534
OTU_266	0	0	0	0	0	0	0	0	0	0	0	0	0	0	0	0	0	0	5.01705799719045e-05	0	0	0	0	0
OTU_267	0	0	0	0	0	5.01705799719045e-05	0	0.000250852899859522	0	5.01705799719045e-05	0	0.000953241019466185	0	0	0	0	0	0	0	0	0.000200682319887618	5.01705799719045e-05	0.000250852899859522	0
OTU_268	0	0.00652217539634758	0.000551876379690949	0.00185631145896047	5.01705799719045e-05	0	0.0151515151515152	0.00647200481637568	0	0.0578466787076059	0	0	0	0.0117399157134256	0.00180614087898856	0.0166566325506723	0.0956752960064218	0	0	0.0851394742123219	0.00531808147702187	0.008930363234999	0.0022576760987357	0.0106863335340157
OTU_269	0	0	0	0	0	0.000150511739915713	0	5.01705799719045e-05	0	5.01705799719045e-05	5.01705799719045e-05	0	0	0	0	0.000150511739915713	0	0	5.01705799719045e-05	5.01705799719045e-05	5.01705799719045e-05	0	5.01705799719045e-05	0
OTU_27	0	0	0	0	0	0.00100341159943809	0	0	0	0	0	0	0	0	0	0	0	0	0	5.01705799719045e-05	0	0	0	5.01705799719045e-05
OTU_270	0	0	0.000100341159943809	0	5.01705799719045e-05	0	0	0	0	0	0	0	0	0	0.000100341159943809	0	0	0	0	0	0	0	0	0
OTU_271	0	0	0	0	0	0	0	0	0	0	0.000150511739915713	0	0	0	0	0	0	0	0	0	0	0	0	0
OTU_272	0	0	0	0	0	0	0	0	0	0	0	5.01705799719045e-05	0	0	0	5.01705799719045e-05	0	0	0	0	0	0	0	0
OTU_273	0.0738009231386715	0.00546859321693759	0.136564318683524	0	0.010485651214128	0	0.0102347983142685	0.14935781657636	0.000301023479831427	0.0321593417619908	0.0279951836243227	0.0414408990567931	0.0274433072446317	0.0122416215131447	0.0119405980333133	0.0881998795906081	0.000100341159943809	0.0216736905478627	0	5.01705799719045e-05	0.0590006020469597	0	0.0116395745534818	5.01705799719045e-05
OTU_274	0	0	0	0	0	0	0	0	0	0	0	0	0	0	0	0	0	0	5.01705799719045e-05	0	0	0.000953241019466185	0.000250852899859522	0
OTU_275	0.000250852899859522	0	0.00877985149508328	0	0.00165562913907285	0	0	0	0	0	0.00306040537828617	0.00456552277744331	0.00235801725867951	0.000200682319887618	0	0.000401364639775236	0	0.00376279349789284	0	0	0.0011539233393538	0	0.000802729279550472	0
OTU_276	0	0	0.00953241019466185	0	0.00150511739915713	0	0.000852899859522376	0.0350692354003612	0.00466586393738712	0	0.00140477623921333	0	0	0	0.00215733493879189	0.00260887015853903	0	0.00280955247842665	0	5.01705799719045e-05	0.00903070439494281	0	0.000551876379690949	0
OTU_277	0	0	5.01705799719045e-05	0	0	0	0	0	0	0	5.01705799719045e-05	0	0	0	0	0	0	0	0	0	0	0	0	0
OTU_278	0.0338651414810355	0.0251354605659241	0.0314067830624122	0.0154525386313466	0.00326108769817379	0.000150511739915713	0.00933172787477423	0.0205197672085089	5.01705799719045e-05	0	0.00958258077463375	5.01705799719045e-05	0.000100341159943809	0.0212723259080875	0.000752558699578567	0.0174091912502509	0.000150511739915713	0.0144491270319085	0	0.0253361428858118	0.0034115994380895	0	0.00546859321693759	0
OTU_279	0.0354706000401365	0	0.0022576760987357	5.01705799719045e-05	0.00416415813766807	0	0.00120409391932571	0	0	0	0.0169074854505318	0.0347180413405579	0.056191049568533	0.00888019265502709	0.00531808147702187	0.0209211318482842	5.01705799719045e-05	0.0142484447120209	0	5.01705799719045e-05	0.0213726670680313	0	0.000150511739915713	0
OTU_28	5.01705799719045e-05	0	0	0	0	0	5.01705799719045e-05	0	0	0	0	0	0	0	0	0	0	0	0	0	0	0	0	0
OTU_280	5.01705799719045e-05	0	0	0	0.000351194059803331	0	0	0	0.000602046959662854	0	0	0	0	0	0	0	0	0	0	0	0	0	0	0
OTU_281	0	0	0	0	0.000351194059803331	0	0.000100341159943809	5.01705799719045e-05	0.000351194059803331	0	0	0	0	0.000100341159943809	0.000150511739915713	0.000250852899859522	0	0.000150511739915713	0	0	0.000250852899859522	0	5.01705799719045e-05	0
OTU_282	0	0	0	0	0	0.000100341159943809	0	0.000100341159943809	0	0.000150511739915713	0	0.000100341159943809	0	0	5.01705799719045e-05	5.01705799719045e-05	0	0	0	0	0.000150511739915713	0.000100341159943809	5.01705799719045e-05	0
OTU_283	0.00411398755769617	0	0	0	0	0	0.0332129239414008	0	0	0	0.0120409391932571	0	0	0	0.00727473409592615	0.000501705799719045	0.000100341159943809	0.00371262291792093	0	0	0	0	0.00391330523780855	0
OTU_284	0.00296006421834236	0.00175597029901666	0.0120409391932571	0	0.00190648203893237	0	0.000351194059803331	0	0.0198173790889023	0	0.00326108769817379	0.00441501103752759	0	0.00306040537828617	0.000150511739915713	0.00476620509733093	0	0.00045153521974714	0	0	0.00316074653822998	5.01705799719045e-05	0	0
OTU_285	0.00180614087898856	0	0.0191149909692956	0	0.00687336945615091	0	0.000100341159943809	0.000100341159943809	0.00260887015853903	0	0.00371262291792093	5.01705799719045e-05	0.00511739915713426	0.00697371061609472	0.00235801725867951	0.00812763395544852	5.01705799719045e-05	0.00165562913907285	0	0.00190648203893237	0.00130443507926952	0	0.00130443507926952	0
OTU_286	0	0	0	0	0	0	0	0	0	0.00160545855910094	0	0	0	0	0	0	0.464629741119807	0	0	0	0	0	0	0
OTU_287	0.00376279349789284	0.00145494681918523	0.00752558699578567	0	0.00260887015853903	0	0.00140477623921333	0	0	0	0	0.00366245233794903	0	0.000551876379690949	0	0.00195665261890427	0	0.00210716435881999	0	0	0	0	0	0
OTU_288	0	0	0.0045153521974714	0	0	0	0	0	0	0	0.00215733493879189	0	0	0.000150511739915713	0.00998394541440899	0.000200682319887618	0	0.00120409391932571	0	0	0	0	0.00571944611679711	0
OTU_289	0.0105358217940999	0.000551876379690949	0	0	0	0	0	0	0	0	5.01705799719045e-05	0	0	0.00280955247842665	0.00702388119606663	0	0	0.0229781256271323	0	0	0	0	0.00632149307645996	0
OTU_29	0	0	0	0	0	0	0	0.0152016857314871	0	0	0	0	0	5.01705799719045e-05	0	5.01705799719045e-05	0	0	0	0	0	0	0	0
OTU_290	0	0	0	0	0	0	0	0	0	0	0.000301023479831427	0	0	0	0.000551876379690949	0	0	0	0	0	0	0	0.000200682319887618	0
OTU_291	0	0	0	0	0	0	0	0	0	0	0.0105358217940999	5.01705799719045e-05	0	0	0	0	5.01705799719045e-05	0	0	0	0	0	0	0
OTU_292	0.0142484447120209	0	0	5.01705799719045e-05	0	0	0	0	0	0	0.00326108769817379	0	0	0	0.0114890628135661	0.000351194059803331	0	0.00105358217940999	0	0	0.00105358217940999	0	0.00316074653822998	0
OTU_293	0	0	0	0	0	0	0	0	0	0	0.00501705799719045	0	0	0	0.000602046959662854	0	0	0	0	0	0	0	0.000551876379690949	0
OTU_294	0.00155528797912904	0.00130443507926952	0.00135460565924142	0	0.000752558699578567	0	0.00170579971904475	0.00245835841862332	0.00195665261890427	0.00165562913907285	0.0033614288581176	0.0011539233393538	0.000953241019466185	0.000150511739915713	0	0.000100341159943809	0	5.01705799719045e-05	0	0.00546859321693759	0.000200682319887618	0	0.000100341159943809	5.01705799719045e-05
OTU_295	0	0	0	0	0	0	0	0	0	0	0.00366245233794903	0	0	0	0.0011539233393538	0	0	0	0	0	0	0	0.00180614087898856	0
OTU_297	0	0	5.01705799719045e-05	0	0	0	0.00145494681918523	0	0.000100341159943809	0	0	0	0	0	0	0	0	0	0	0	0	0	0	0
OTU_298	0	0	0	0	0	0	0.00742524583584186	0	0	0	0	0.00481637567730283	0	0	0	0	0	0	0	0	0	0	0	0
OTU_299	0	0	0	0	0	0	0	0	0	0	0.00963275135460566	0	0	0	0.00235801725867951	0	5.01705799719045e-05	0	0	0	0	0	0.000953241019466185	0
OTU_3	0.016807144290588	0.0219747140276942	0.00712422235601044	0	0.0117900862933976	0	0.0342665061208108	5.01705799719045e-05	0.00867951033513947	0.110274934778246	0	0	0	0.000200682319887618	0.00707405177603853	0.0159542444310656	0.0233293196869356	0	5.01705799719045e-05	0.0234296608468794	0.0223259080874975	0	0.022576760987357	0
OTU_30	0.000702388119606663	0	0	0	0	5.01705799719045e-05	0	0	5.01705799719045e-05	0.000100341159943809	0.00411398755769617	0	5.01705799719045e-05	0	0.000903070439494281	0.00516756973710616	0	0.000501705799719045	0	0	0	0	0	0
OTU_301	0.00441501103752759	0	0	0	0	0	0	0	0	0	0.00662251655629139	5.01705799719045e-05	0	0.000852899859522376	0.00205699377884808	0.00436484045755569	0	0.00351194059803331	0	0	0.00170579971904475	0	0.00265904073851094	0
OTU_302	0	0	0	0	0	0	0	0	0	0	0.00185631145896047	5.01705799719045e-05	0	0	0.000652217539634758	0	0	0	0	0	0	0	0.000150511739915713	0
OTU_303	0.000200682319887618	0.00346177001806141	0.00045153521974714	0	5.01705799719045e-05	0	0.000200682319887618	0	0	0	0.000150511739915713	0.00541842263696568	0	0	0	0	0	5.01705799719045e-05	0	0	0	0	5.01705799719045e-05	0
OTU_304	0	0	0	0	0.000802729279550472	0	0	0	0	0	0	0	5.01705799719045e-05	0	0.00045153521974714	0	0	0	0	0	0	0	0	0
OTU_305	0	0	0	0	0	0	0	0	0	0	0.000200682319887618	0	0	0	0.00125426449929761	0	0	0	0	0	0	0	0.000551876379690949	0
OTU_306	0.000100341159943809	0.000652217539634758	0.00285972305839856	0	0	0	0	0	0	0	0.000150511739915713	0	5.01705799719045e-05	0	0	0.000100341159943809	0	0	0	0	0	0	0	0
OTU_307	0.0709913706602448	0.314770218743729	0.0628637367047963	0	0.0195163556090708	0	0.00908087497491471	0.0459562512542645	0.13566124824403	0.000150511739915713	0.0509733092514549	0.0360224764198274	0.0779650812763396	0.102398153722657	0.0870961268312262	0.0874473208910295	0.000501705799719045	0.0671282360024082	0.000150511739915713	0.178005217740317	0.0837346979731086	0.00250852899859522	0.106562311860325	0.0516756973710616
OTU_308	0.000250852899859522	0.00145494681918523	0.00045153521974714	0	5.01705799719045e-05	0.000250852899859522	0	0	0	0	0.00045153521974714	0	0	5.01705799719045e-05	0	0.000150511739915713	0	0	0	0	0.000100341159943809	0	0.000150511739915713	0
OTU_309	0	0.000301023479831427	0.00311057595825808	0	0	0	0	0	0	0	0.000401364639775236	0	0	0	0	0.000150511739915713	0	0.000250852899859522	0	0	0	0	0	0
OTU_31	0	0	0	0	0	0	0	0	0	0	0	0	0	0.0148003210917118	0.0100842865743528	0	5.01705799719045e-05	5.01705799719045e-05	0	0	0	0	0	0
OTU_310	0.000250852899859522	0	0.000250852899859522	0	0.000100341159943809	0	0.00516756973710616	0	0.00045153521974714	0	0.000100341159943809	0	0	5.01705799719045e-05	0	0.000100341159943809	0	0	0	0	0.00045153521974714	0	0	0
OTU_311	0.000702388119606663	0	0	0	0.000150511739915713	0	0	0	0	0	0	0	0	0.0011037527593819	0.00100341159943809	0.000250852899859522	0	0.000351194059803331	0	0	0.00130443507926952	0	0.000301023479831427	0
OTU_312	0	0	0	0	0	0	0	0	0	0	0	0	0	0	0.0114388922335942	0	0	0	0	0	0	0	0	0
OTU_313	0	0	0	0	0	0	0	0	0	0	0.00230784667870761	0	0	0	0.0011539233393538	0	0	0	0	0	0	0	0	0
OTU_314	0	0	0	0	5.01705799719045e-05	0	0	0.00250852899859522	0	5.01705799719045e-05	0	0.0122416215131447	0	0	0.000301023479831427	0	0	0.000301023479831427	0	0	0.000602046959662854	5.01705799719045e-05	0	0.000301023479831427
OTU_315	0.000150511739915713	0	5.01705799719045e-05	0	0	0	0	0	0	0	0.00285972305839856	0	0	0	0.000551876379690949	0	0	0	0	0	0	0	0.00045153521974714	0
OTU_316	0	0	0.000501705799719045	0	0	0	0	0	0.00045153521974714	0	0.00135460565924142	0	0	0	0.000551876379690949	0	0	0.000501705799719045	0	0	0.000150511739915713	0	0.000401364639775236	0
OTU_317	0	0.00551876379690949	0	0	0	0	0.000351194059803331	0	0	0	0	0	0	0	0	0	0	0	0	0	0	0	0	0
OTU_318	0	0	0	0	0	0.00632149307645996	5.01705799719045e-05	0	0.000551876379690949	0	0	0	0.000200682319887618	0	0	5.01705799719045e-05	0	0	0	0	0	0	0	0
OTU_319	0	0	0	0	0	0	0	0	0	0	0.000652217539634758	0	0	0	5.01705799719045e-05	0	0	0	0	0	0	0	0.00165562913907285	0
OTU_32	0	0	0	0	0	0	0	0	0	0	0.00100341159943809	0	0	0.000100341159943809	0.0179108970499699	0	0	0.00461569335741521	0	0	0	0	0.00812763395544852	0
OTU_320	0.000200682319887618	0.000501705799719045	0.000551876379690949	0	0.000100341159943809	0	0	0	0.000200682319887618	0	0.000301023479831427	0	0	5.01705799719045e-05	0.000301023479831427	5.01705799719045e-05	0	0.000100341159943809	0	0	0	0	0.000652217539634758	0
OTU_321	0	0	0	0	0	0	0	0	5.01705799719045e-05	0	0.000250852899859522	0	0	0	0.00285972305839856	0.000200682319887618	0	0.000250852899859522	0	0	0	0	0.000100341159943809	0
OTU_322	0	0	0	0	0	0	0	0	0	0	0.00140477623921333	0	0	0	0.00045153521974714	0	0	0	0	0	0	0	0	0
OTU_323	0.000301023479831427	0	0	0	0	0	0	0	0	0	0	0	0	0	0.000150511739915713	0	0	0	0	0	0	0	0	0
OTU_324	0	0	0	0	0	0	0.0011539233393538	0	0	0	0	0	0	0	0	0	0	0	0	0	0	0	0	0
OTU_325	0.000100341159943809	0	0	0	0	0	0	0	0	0	0.000250852899859522	0	0	0	0	5.01705799719045e-05	0	0	0	0	0	0	0	0
OTU_326	0	0	0.000100341159943809	0	0	0	0.000100341159943809	0	0.000250852899859522	0	5.01705799719045e-05	0	0	0	0.000100341159943809	5.01705799719045e-05	0	0.000150511739915713	0	0	0.000200682319887618	0	0	0
OTU_327	0	0	0	0	0	0	0	0	0	0	0.000953241019466185	0	0	0	0	0	0	0	0	0	0	0	0	0
OTU_328	0.000401364639775236	0	0	0	0	0	0	0	0	0	0.000200682319887618	0	0	0	0.000903070439494281	0	0	5.01705799719045e-05	0	0	0.000100341159943809	0	0	0
OTU_329	0.000150511739915713	5.01705799719045e-05	0.000150511739915713	0	0	0	0	0	0	0	0	0	0	0	0	0	0	0	0	0	0	0	0	0
OTU_33	5.01705799719045e-05	5.01705799719045e-05	0	0	0	0.000200682319887618	5.01705799719045e-05	0.00210716435881999	0.000100341159943809	0.000200682319887618	0.00160545855910094	0.00245835841862332	0	0	0.00150511739915713	0.000150511739915713	0	0.00140477623921333	0.000100341159943809	0	0.000652217539634758	0.000401364639775236	0.000351194059803331	0
OTU_330	0.000200682319887618	0	0	0	0	0	0	0	0	0	0	0	0	0	0	0	0	0	0	0	0	0	0	0
OTU_331	0.000401364639775236	0	0	0	0.000150511739915713	0	0	0	0	0	0.000200682319887618	0	0	0	0	0	0	0.000250852899859522	0	0	5.01705799719045e-05	0	0.000250852899859522	0
OTU_332	0	0	0	0	0	0	0.000602046959662854	0	0	0	0	0	0	0	0	0	0	0	0	0	0	0	0	0
OTU_333	0	0	0	0	0	0	0	0	0	0	0.000401364639775236	0	0	0	0.000852899859522376	0	0	0	0	0	0	0	0	0
OTU_334	0	0	0	0	0	0	0.000702388119606663	0	5.01705799719045e-05	0	0	0	0	0	0	0	0	0	0	0	0	0	0	0
OTU_335	0	0	0	0	0	0	0.00371262291792093	0	0	0	0	0	0	0	0.00120409391932571	0.000200682319887618	0	0	0	0	0	0	0	0
OTU_336	0.000200682319887618	5.01705799719045e-05	0.000100341159943809	0	0	0	0	0	0	0	0.000100341159943809	0	0	5.01705799719045e-05	5.01705799719045e-05	5.01705799719045e-05	0	0	0	0	0	0	0	0
OTU_337	0	0.00045153521974714	0.000200682319887618	0	0	0	0	0	0	0	0.000100341159943809	0	0	5.01705799719045e-05	5.01705799719045e-05	0	0	0	0	0	0	0	0	0
OTU_338	0	0	0	0	0	0	0	0	0	0	0	0	0	0	0.00120409391932571	0	0	0	0	0	0	0	0	0
OTU_339	0.000301023479831427	0.00045153521974714	0.00105358217940999	0	0	0	0	0	0.000501705799719045	0	0	0	0.000802729279550472	0	0.000401364639775236	0	0	0.000100341159943809	0	0	0.000551876379690949	0	0.000301023479831427	0
OTU_34	0.000602046959662854	0.000150511739915713	0.000200682319887618	0	0.00045153521974714	0.000652217539634758	0	0.00361228175797712	0.000501705799719045	0.000652217539634758	0.000702388119606663	0.000301023479831427	0	0.000301023479831427	0	0.000250852899859522	0.000100341159943809	0.00280955247842665	0.000351194059803331	5.01705799719045e-05	0.000200682319887618	0	0	0.000150511739915713
OTU_340	0	0	0	0	0	0	0	0	0	0	0	0	0	0	0.00100341159943809	0	0	0	0	0	0	0	0	0
OTU_341	0	0	0	0	0	0	0	0	0	0	0.000301023479831427	0	0	0	0.000401364639775236	0.000150511739915713	0	0	0	0	0	0	0	0
OTU_342	0	0	0	0	0	0	0	0	0	0	0.000301023479831427	0	0	0	0	0	0	0	0	0	0	0	0	0
OTU_343	0	0	0.000100341159943809	0	0	0	0	0	0	0	0	0.000602046959662854	0	0	0	0	0	0	0	0	0	0	0	0
OTU_344	0	0	5.01705799719045e-05	0	0	0	0.000301023479831427	0	0.000100341159943809	0	0	0	0	0	0	0	0	0	0	0	0	0	0	0
OTU_345	0.000150511739915713	0	0	0	5.01705799719045e-05	0	0	0	0	0	0.000250852899859522	0	0	0.000551876379690949	0	0	0	0	0	0	0.000100341159943809	0	0	0
OTU_346	0	0	0.000200682319887618	0	0	0	0	0	0	0	0	0	0	0	5.01705799719045e-05	0	0	0	0	0	0	0	0	0
OTU_347	0	0	0	0	0	0	0	0	0	0	0.000401364639775236	0	0	0	0	0	0	0	0	0	0	0	0	0
OTU_348	0.000100341159943809	0	0.000301023479831427	0	0	0	0	0	0	0	0	0	0	0	0	0	0	0	0	0	0	0	0	0
OTU_349	0	0	0	0	0	0	0	0	0	0	0	0	0	0	0.0011539233393538	0	0	0	0	0	0	0	0	0
OTU_35	0	0	0	0	5.01705799719045e-05	0	0	0	0	0	0	0.00993377483443709	5.01705799719045e-05	0	0	0.00290989363837046	0	0	0	0	0.000301023479831427	0	5.01705799719045e-05	0
OTU_350	0	0	0	0	0	0	0	0	0	0	0.000100341159943809	0	0	0	5.01705799719045e-05	0	0	0.000150511739915713	0	0	0	0	0	0
OTU_351	0.000150511739915713	0	0.000150511739915713	0	0	0	0	0	0	0	0.000150511739915713	0	0	0	0.000301023479831427	0	0	0	0	0	0	0	0	0
OTU_352	0	0	0	0	0	0	0	0	0	0	0	0	0	0	0	0	0	5.01705799719045e-05	0	0	0	0	0	0
OTU_353	0	0	5.01705799719045e-05	0	0	0	0	0	0.000652217539634758	0	5.01705799719045e-05	0	0	0	0	0	0	0	0	0	0	0	5.01705799719045e-05	0
OTU_354	0.000100341159943809	0	5.01705799719045e-05	0	0	0	0	0	0	0	5.01705799719045e-05	0	0	0	0	0	0	0	0	0	0	0	0	0
OTU_355	0	0	0	0	0	0	0	0	0	0	0.000301023479831427	0	0	0	0.000150511739915713	0	0	0	0	0	0	0	0	0
OTU_356	0.000100341159943809	0	0	0	0	0	0	0	0	0	0	0	0	0	0	0	0.000200682319887618	0	0	0	0	0	5.01705799719045e-05	0
OTU_357	0.0137467389123018	0.00190648203893237	0.00466586393738712	0	0.00125426449929761	0	0.00772626931567329	0	0.0033112582781457	5.01705799719045e-05	0.0117900862933976	5.01705799719045e-05	5.01705799719045e-05	0.00170579971904475	0.010485651214128	0.000652217539634758	0	0.00496688741721854	0	0	0.00125426449929761	0	0.0520268914308649	0
OTU_358	0	5.01705799719045e-05	0	0	0	0.00205699377884808	0	0	0	0	0	0	0	0	0	0	0	0	0	0	0	0	0	0
OTU_359	0	0	0	0	0	0	0	0	0	0	0	0	0	0	5.01705799719045e-05	0	0	0	0	0	0	0	0.000100341159943809	0
OTU_36	0	0	0	0	0	0	0.0045153521974714	0.00406381697772426	0	0	0	0	0	0	0	0.0268914308649408	0	0	0	0	0	0	0.00581978727674092	0
OTU_360	0	0	0	0	0	0	0	0	0	0	0	0	0	0	0.000501705799719045	0	0	0	0	0	0	0	0	0
OTU_361	0	0	0	0	0	0	0	0	0.0044651816174995	0	0	0	0	0	0	0	0	0	0	0	0.000852899859522376	0	0	0
OTU_362	0	0	5.01705799719045e-05	0	0	0	0	0	0	0	0	0	0	0	0	0	0	0	0	0	0	0	0	0
OTU_363	0	0	0	0	0	0.000501705799719045	0	0	0	0	0	0	0	0	0	0	0	0	0	0	0	0	0	0
OTU_364	0.000100341159943809	0	0	0	0	0	0	0	0	0	0	0	0	0	0	0	0	0	0	0	0	0	0	0
OTU_365	0	0	0	0	0	0	0	0	0.000150511739915713	0	0	0	0	5.01705799719045e-05	5.01705799719045e-05	0	0	0	0	0	0	0	5.01705799719045e-05	0
OTU_366	0	0	0.000100341159943809	0	0	0	0	0	5.01705799719045e-05	0	0	0	0	0	5.01705799719045e-05	0	0	0	0	0	0	0	0	0
OTU_367	0	0	0	0	0	0	0	0	0	0	0	0	0	0	0.000200682319887618	0	0	0	0	0	0	0	0	0
OTU_368	0.000100341159943809	0	5.01705799719045e-05	0	0	0	0	0	0	0	0	0	0	0	0	0	0	0	0	0	5.01705799719045e-05	0	0	0
OTU_369	5.01705799719045e-05	0	0	0	0	0	0	0	0	0	0	0	0	0	0	0	0	0	0	0	0	0	0	0
OTU_37	0	0	0	0	0	0	0	0	0	0	0	0	0	0	0.00506722857716235	0	0	0	0	0	0	0	0.00215733493879189	0
OTU_370	5.01705799719045e-05	0	0	0	0	0	0	0	0	0	0	0	0	0	0	0	0	0	0	0	0	0	0	0
OTU_371	0	0	0	0	0	0	0	0	0.000100341159943809	0	0.000100341159943809	0	0	0	0	0	0	0	0	0	0	0	0	0
OTU_373	0	0	0	0	0	0	0	0	0	0	5.01705799719045e-05	0	0	0	0	0	0	0	0	0	0	0	0	0
OTU_374	5.01705799719045e-05	0	0	0	0	0	0	0	0	0	0	0.000150511739915713	0	0	0	0	0	0	0	0	0	0	0	0
OTU_375	0.00285972305839856	0	0.000401364639775236	0	0.00160545855910094	0	5.01705799719045e-05	0	0	0	0.00135460565924142	0.00441501103752759	0	0.00105358217940999	0.00285972305839856	0.00145494681918523	5.01705799719045e-05	0.00612081075657235	0	0	0.00321091711820189	0	0.00476620509733093	0
OTU_376	0	0	0	0	0	0	0	0	0	0	0	0	0	0	0.000301023479831427	0	0	0	0	0	0	0	0	0
OTU_377	5.01705799719045e-05	0	0	0	0	0	0	0	0	0	0	0	0	0	0	0	0	0	0	0	0	0	0	0
OTU_379	0	0	0	0	0	0	0	0	0	0	5.01705799719045e-05	0	0	0	0	0	0	0	0	0	0	0	0	0
OTU_38	0	0	0	0	0.000702388119606663	0.0161549267509532	0	0	0	0	0	0	0.000150511739915713	0.00130443507926952	0	0	0.000802729279550472	0.000200682319887618	0	0	0.000100341159943809	0	0	0.000501705799719045
OTU_380	0.00185631145896047	0.0022576760987357	0.00938189845474614	0	0.00120409391932571	0	0.00125426449929761	0	5.01705799719045e-05	0	0.00170579971904475	0	0	0.000250852899859522	0.000501705799719045	0.0011539233393538	5.01705799719045e-05	0.00185631145896047	0	0	0.00045153521974714	0	0.00361228175797712	0
OTU_381	0	0	0	0	0	0	0	0	0	0	5.01705799719045e-05	0	0	0	0.000351194059803331	0	0	0	0	0	0	0	0.000100341159943809	0
OTU_382	0	0	0	0	0	0	0	0	0.000100341159943809	0	0	0	0	0	0	0	0	0	0	0	0	0	0	0
OTU_384	0	0	0	0	0	0	5.01705799719045e-05	0	0	0	0.000100341159943809	0	0	0	0	0	0	0	0	0	0	0	0	0
OTU_385	0.00727473409592615	0	0.00306040537828617	0	0	0	0	0	0	0	0.00120409391932571	0	0	0	0.00376279349789284	0.000200682319887618	0	0.00135460565924142	0	0	0.00797712221553281	0	0.000953241019466185	0
OTU_386	0	0	0	0	0	0	0	0	0	0	0	0	0	0	0	0	0	0	0	0	0	0	0.000100341159943809	0
OTU_387	0.00130443507926952	0.00195665261890427	0.0033614288581176	0	0.00185631145896047	0	0.00306040537828617	0	0.00326108769817379	0	0.00275938189845475	0	0.00100341159943809	0.000250852899859522	0.00045153521974714	0.000301023479831427	0	0.000250852899859522	0	0.00170579971904475	0	0	0.000351194059803331	0
OTU_389	0	0	0	0	0	0	0	0	0	0	0	0	0	0	0	5.01705799719045e-05	0	0	0	0	0.000100341159943809	0	0	0
OTU_39	0.0011037527593819	0	0	0	0	0	0	0	0	0	0	0	0	0	0	0	0	0	0	0	0	0	0	0
OTU_390	0	0	0	0	0	0	0	0	0	0	0.000150511739915713	0	0	0	0.000150511739915713	0	0	0	0	0	0	0	0	0
OTU_391	0.00306040537828617	0	0	0	0.00732490467589805	0	0	0	5.01705799719045e-05	0	0.00993377483443709	0.000100341159943809	0	0	0.0122416215131447	0.000652217539634758	0	0.00928155729480233	0	0	0.0034115994380895	0	0.0142484447120209	0
OTU_392	0	0	0	0	0	0	0	0	0	0	0.0103853100541842	0	0	5.01705799719045e-05	0	0	5.01705799719045e-05	0	0	0	0	0	0	0
OTU_393	0.000551876379690949	0.000250852899859522	0.000100341159943809	0	0	0	0.00100341159943809	0	0	0	0	0	0	0	0.000100341159943809	5.01705799719045e-05	0	0	0	0	0.000100341159943809	0	0.000802729279550472	0
OTU_394	0.000501705799719045	0.00290989363837046	0	0	0.000401364639775236	0	0	0	0	0	0.00597029901665663	5.01705799719045e-05	0	0.000551876379690949	0.00105358217940999	0.000200682319887618	0	0.00045153521974714	0	0	5.01705799719045e-05	0	0.0155528797912904	0
OTU_397	5.01705799719045e-05	0	0.00100341159943809	0	0	0	0	0	0	0	0.000602046959662854	0	0	0	5.01705799719045e-05	5.01705799719045e-05	0	5.01705799719045e-05	0	0	0	0	5.01705799719045e-05	0
OTU_4	0.00466586393738712	0.00953241019466185	0	0	0.00155528797912904	0	0.015753562111178	0	0	0.00306040537828617	0.00366245233794903	0	0	0.000752558699578567	0.000953241019466185	0.000652217539634758	0.0216235199678908	0.00125426449929761	0	0	0.00250852899859522	0	0.00837848685530805	0
OTU_40	0	0	0	0	0.00105358217940999	0.0105859923740718	0	0	0	0	0	0	0	0	0	0	0	0	0	0	0	0	0	0
OTU_400	0	0	0	0	0	0	0	0	0.000200682319887618	0	0	0	0	0	0	0	0	0	0	0	0	0	0	0
OTU_401	0	0	0	0	0	0	0	0	0	0	5.01705799719045e-05	0	0	0	0	0	0	0	0	0	0	0	0	0
OTU_402	0	0	0	0	0	0	5.01705799719045e-05	0	5.01705799719045e-05	0	5.01705799719045e-05	0	0	0	5.01705799719045e-05	0	0	0	0	0	0	0	0	0
OTU_403	5.01705799719045e-05	0	0	0	0	0	0	0	0	0	0	0	0	0	0	0	0	0	0	0	0	0	0	0
OTU_405	0	0.00045153521974714	0	0	0	0	0	0	0	0	0	0	0	0	0	0	0	0	0	0	0	0	0	0
OTU_407	0	0	0	0	0	0	0	0	5.01705799719045e-05	0	0	0	0	0	0	0	0	0	0	0	0	0	0	0
OTU_41	0	0	0	0	0	0	0.000100341159943809	0	0	0	0.00185631145896047	5.01705799719045e-05	0	0	0	0	0	0	0	0	0	0	0	0
OTU_410	0.000752558699578567	0	0	0	0	0	0	0	0	0	0.0011037527593819	0	0	5.01705799719045e-05	0.00125426449929761	0.000401364639775236	0.000100341159943809	0.00130443507926952	0	0	0	0	0.000903070439494281	0
OTU_411	0	0	0	0	0	0	0	0	0	0	0.000150511739915713	0	0	0	0	0	0	0	0	0	0	0	0	0
OTU_413	5.01705799719045e-05	0	0	0	0	0	0	0	0	0	0.00867951033513947	5.01705799719045e-05	0	0	0.00135460565924142	0.000301023479831427	0	0.00100341159943809	0	0	0.00521774031707807	0	0.000752558699578567	0
OTU_414	0	0	0	0	0	0	0	0	0	0	0.00406381697772426	0	0	0	0.000752558699578567	0	0	0.000200682319887618	0	0	0	0	0.00175597029901666	0
OTU_415	0	0	5.01705799719045e-05	0	0	0	5.01705799719045e-05	0	0	0	0.000150511739915713	0	0	0	0.000752558699578567	0	0	0	0	0	5.01705799719045e-05	0	0.000200682319887618	0
OTU_417	0	0	0	0	0	0	0	0	0	0	5.01705799719045e-05	0	0	0	0	0	0	0	0	0	0	0	0	0
OTU_419	0	0	0	0	0	0	0	0	0	0	5.01705799719045e-05	0	0	0	5.01705799719045e-05	0	0	0	0	0	0	0	0.000200682319887618	0
OTU_42	0	0	0	0	0	0.000702388119606663	0	0	0	0	0	0	0	0.000401364639775236	0	0.000953241019466185	0	0.00175597029901666	0	0	0	0	0	0
OTU_420	0	0	0.00431466987758379	0	0	0	0	0	0	0	0.000752558699578567	0	0	5.01705799719045e-05	0.000501705799719045	0.00140477623921333	0	0.00165562913907285	0	0	0	0	0	0
OTU_422	0	0	0	0	0	0	0	0	0	0	0.000100341159943809	0	0	0	0	0	0	0	0	0	0	0	0	0
OTU_424	0.00481637567730283	0	0.0757575757575758	0	0.00175597029901666	0.00100341159943809	0	0.00988360425446518	0	0	0.00652217539634758	0.000100341159943809	0	0.0198173790889023	0.0154023680513747	0.0515251856311459	5.01705799719045e-05	0.0154023680513747	0	5.01705799719045e-05	0.0348183825005017	0	0.0303532008830022	0
OTU_425	0	0	0	0	0	0	0	0	0	0	0	0	0	0.000100341159943809	0	0	0	0	0	0	0	0	0	0
OTU_426	0	0	0	0	0	0	0	0	0	0	0	0	0	0	5.01705799719045e-05	0	0	0	0	0	0	0	0	0
OTU_427	0.0056191049568533	0	0	0	0	0	0	0	0	0	0.0022576760987357	0	0	0	0.00827814569536424	0	0	0	0	0	0	0	0.0284968894240417	0
OTU_428	0	0	0.000100341159943809	0	0	0	0	0	0	0	0.000150511739915713	0	0	0	0	0	0	0.000150511739915713	0	0	0.00045153521974714	0	0.000301023479831427	0
OTU_43	0	0	0	0	0	0	0	0.0022576760987357	0	0	5.01705799719045e-05	0.0011539233393538	0	0	0.000250852899859522	5.01705799719045e-05	0	0	5.01705799719045e-05	0	0	0	0	0
OTU_431	5.01705799719045e-05	0	5.01705799719045e-05	0	0	0	0	0	0	0	5.01705799719045e-05	0	0	0	0	0	0	0	0	0	0	0	0	0
OTU_433	0.000250852899859522	0	0.000150511739915713	0	0.000200682319887618	0	0.00175597029901666	0	0	0	0	0	0.000200682319887618	5.01705799719045e-05	0	0	0	0	0	0	0	0	0	0
OTU_434	5.01705799719045e-05	0	0	0	0	0	0	0	0	0	0	0	0	0	0	0	0	0	0	0	0	0	0	0
OTU_435	0.000150511739915713	0	0	0	0	0	0	0	0	0	0	0	0	0	0	0	0	0	0	0	0	0	0	0
OTU_436	0.00045153521974714	0	0.000401364639775236	0	0.00045153521974714	0	0	0	0	0	0	0	0	0	0	0	0	0	0	0	0	0	0	0
OTU_437	0.000100341159943809	0.000100341159943809	0.000150511739915713	0	0.000150511739915713	0	0.00125426449929761	0	0	0	0.000200682319887618	0	0	0.000100341159943809	0.000100341159943809	0	0	5.01705799719045e-05	0	0	0.000250852899859522	0	5.01705799719045e-05	0
OTU_439	0	0	0	0	0	0	5.01705799719045e-05	0	0	0	0	0	0	0	0	0	0	0	0	0	0	0	0	0
OTU_44	0	0	0	0	5.01705799719045e-05	0	0	0.000401364639775236	0	0	5.01705799719045e-05	0.000852899859522376	0	0	0	0	0	0	0	0	0.00125426449929761	0	0	0
OTU_440	0	0	0	0	0	0	0	0	0	0	0	0	0	0	0	0	0	0	0	0	0	0	0.000100341159943809	0
OTU_443	5.01705799719045e-05	0	0	0	0	0	0	0	0	0	0	0	0	0	0	0	0	0	0	0	0	0	0	0
OTU_444	5.01705799719045e-05	0	0	0	0	0	0	0	0	0	0	0	0	0	0	0	0	0	0	0	0	0	0	0
OTU_445	5.01705799719045e-05	0	0	0	0	0	0	0	0	0	0	0	0	0	0	0	0	0	0	0	0	0	0	0
OTU_45	0.000200682319887618	0	0	0	0	0.000100341159943809	5.01705799719045e-05	0.000401364639775236	5.01705799719045e-05	0.000250852899859522	0.000200682319887618	0	0	0.000150511739915713	0	0	0	0.000100341159943809	5.01705799719045e-05	0.000100341159943809	5.01705799719045e-05	0.000100341159943809	0	0.000100341159943809
OTU_450	0	0	5.01705799719045e-05	0	0	0	0	0	0	0	0	0	0	0	0	0	0	0	0	0	0	0	0	0
OTU_452	0	0	0.00321091711820189	0	0	0	0	0	0	0	0	0	0	0	0.00255869957856713	0	0	0	0	0	0	0	0	0
OTU_454	0	0	0	0	0	0	5.01705799719045e-05	0	0	0	0	0	0	0	0	0	0	0	0	0	0	0	0	0
OTU_455	0.00306040537828617	0	0.0034115994380895	0	0	0	0	0	0	0	0.00290989363837046	0.000752558699578567	0	0	0.000602046959662854	0	0	0.000802729279550472	0	0	5.01705799719045e-05	0	0	0
OTU_457	0.000150511739915713	0	0.000602046959662854	0	0	0	0	5.01705799719045e-05	0	0	0	0.0201685731487056	0	0	0	0	0	0	0	0	0	0	0.000200682319887618	0
OTU_458	0	0	0	0	0	0.0172586795103351	0	0	0	0	0	0	0	0	0	0	0	0	0	0	0	0	0	0
OTU_459	0	0	0	0	0	0	0	0	0	0	0.00250852899859522	0	0	5.01705799719045e-05	0.000150511739915713	0.000250852899859522	0	0.000301023479831427	0	0	0	0	0.00045153521974714	0
OTU_46	0	0	0	0	0	0	0	0.00105358217940999	0	0	0	5.01705799719045e-05	0	0.000100341159943809	0	0.000100341159943809	0	0	0	0	0	0	0	0
OTU_460	0.000150511739915713	0.000602046959662854	0	0	0.000602046959662854	0	5.01705799719045e-05	0	0	0	0.000200682319887618	0.000351194059803331	0.000200682319887618	5.01705799719045e-05	0.000150511739915713	0.000100341159943809	0	0.000752558699578567	0	0	0.000250852899859522	0	0.000200682319887618	0
OTU_461	0.00230784667870761	0	0	0	0	0	0	0	0	0	0.000301023479831427	0	0	0	5.01705799719045e-05	0	5.01705799719045e-05	0	0	0	0	0	0	0
OTU_462	0	0	0	0	0	0	0	0	0	0	0	0	0	0	5.01705799719045e-05	0	0	0.00301023479831427	0	0	0	0	0	0
OTU_463	0	0	0.000602046959662854	0	0	0	0.00210716435881999	0	0	0	0	0	0	0	0	0	0	0	0	0	0	0	0	0
OTU_464	0.00045153521974714	0	0	0	0	0	0	0	0	0	0.00105358217940999	0	0	0	5.01705799719045e-05	0	0	0.000150511739915713	0	0	0.000100341159943809	0	0	0
OTU_465	0	0	0	0	0	0	0	0	0	0	0.000602046959662854	0	0	0.000250852899859522	0.000250852899859522	0	0	0.000351194059803331	0	0	0.000200682319887618	0	0.000200682319887618	0
OTU_466	0	0	0	0	0	0	0	0	0	0	0.000100341159943809	0	0	0	0.000903070439494281	0	0	0	0	0	0	0	0.00230784667870761	0
OTU_467	0	0	0	0	0	0	0	0	0	0	0	0	0	0	0.00366245233794903	0	0	0	5.01705799719045e-05	0	0	0	0	0
OTU_468	0.00045153521974714	0	0	0	0	0	0	0	0.000250852899859522	0	0	0	0	5.01705799719045e-05	0	0.000301023479831427	0	0.000100341159943809	0	0	0	0	0	0
OTU_469	0.000351194059803331	0	0.000100341159943809	0	0	0	0.000150511739915713	0	0.000551876379690949	0	0.000100341159943809	0	0	5.01705799719045e-05	5.01705799719045e-05	5.01705799719045e-05	0	0	0	0	0.000100341159943809	0	0	0
OTU_47	0	0	0	0	0	0	0	0	0	0	0	0	0	0	0	0	0	0	0	0	0	0	0.00210716435881999	0
OTU_470	0	0	0.000551876379690949	0	0	0	0	0	5.01705799719045e-05	0	0	0	0	0	0	0	0	0	0	0	0	0	0	0
OTU_471	0.000401364639775236	0	0	0	0	0	0	0	0	0	0.000602046959662854	0	0	0	0	0	0	5.01705799719045e-05	0	0	0	0	0	0
OTU_472	0	0	0	0	0	0.000100341159943809	0	0	0	0.000150511739915713	5.01705799719045e-05	0.00210716435881999	0	0	5.01705799719045e-05	0	0	0	0.000150511739915713	5.01705799719045e-05	0	0	5.01705799719045e-05	0
OTU_473	0.000301023479831427	0.000501705799719045	0	0	5.01705799719045e-05	0	5.01705799719045e-05	0	0	5.01705799719045e-05	0.000100341159943809	0	0	0	0.00125426449929761	0	0.0129941802127233	0.000100341159943809	0	0	0	0	0.000501705799719045	0.00045153521974714
OTU_474	0	0	0	0	0	0	0	0	0	0	0.000150511739915713	0	0	0	0.000150511739915713	0	0	0.000301023479831427	0	0	0	0	5.01705799719045e-05	0
OTU_475	0	0	0	0	0	0	0	0	0	0	0	0	0	0	0	0	0	0	0	0	0	0	0.00155528797912904	0
OTU_476	0	0	0.000100341159943809	0	0	0	0	0	0	0	0	0	0	0	0	0	0	0	0	0	5.01705799719045e-05	0	0	0
OTU_477	0.000150511739915713	0	0	0	0	0	0	0	0	0	0.000200682319887618	0	0	0	0.000100341159943809	0	0	0	0	0	0	0	0.000250852899859522	0
OTU_478	0	0	0.000150511739915713	0	0	0	0.000551876379690949	0	0	0	0	0	0	0	0	0	0	0	0	0	0	0	0	0
OTU_479	0	0	0	0	0	0	0	0	0	0	0.000351194059803331	0	0	0	0	0	0	0	0	0	0	0	0	0
OTU_48	0.000401364639775236	0	0	0	0	0	0	0	0.000903070439494281	0	0	0	0	0	0	0	0	0	0	0	0	0	0	0
OTU_480	0	0	0	0	0	0	0	0	0	0	0	0	0	0	0.00105358217940999	0	0	0	0	0	0	0	0	0
OTU_481	0.000100341159943809	0	0	0	0.000100341159943809	0	0	0	0	0	0	0	0	0	5.01705799719045e-05	0	0	0	0	0	5.01705799719045e-05	0	0	0
OTU_482	0	0	0	5.01705799719045e-05	0	0	0	0	0	5.01705799719045e-05	5.01705799719045e-05	0.00120409391932571	0	0	5.01705799719045e-05	0	0	5.01705799719045e-05	0	0	0	0	0	0
OTU_483	0	0	0	0	0	0	0	0	0	0	0	0	0	0	0.000250852899859522	0	0	0	0	0	0	0	0	0
OTU_484	0	0	0	0	0	0	0	0	0	0	5.01705799719045e-05	0	0	0	0	0	0	0.000200682319887618	0	0	0	0	0.000301023479831427	0
OTU_485	0.00938189845474614	0.000250852899859522	0.00581978727674092	0	0	0	0.00647200481637568	0	0.0444009632751355	0	0.00727473409592615	0	0	0.0114388922335942	0.0181617499498294	0.0200682319887618	0.000100341159943809	0.00100341159943809	0	0	0	0	0.00346177001806141	0
OTU_486	5.01705799719045e-05	0	0	0	0	0	0	0	0	0	0	0	0	0	5.01705799719045e-05	5.01705799719045e-05	0	0	0	0	0	0	5.01705799719045e-05	0
OTU_487	0	0	0	0	0	0	0	0	0	0	0.000150511739915713	0	0	0	0	0	0	0	0	0	0	0	0	0
OTU_488	5.01705799719045e-05	0	0	0	0	0	0	0	0	0	0	0	0	0	0	0	0	0	0	0	0	0	0	0
OTU_489	0	0	0	0	0	0	0	0	0	0	0	0.000150511739915713	0	0	0	0	0	0	0	0	0	0	0	0
OTU_49	0	0	0	0	5.01705799719045e-05	0	0	0	0	0	0.000351194059803331	0	0	0	0.000401364639775236	0.000150511739915713	0	0	0	0	0	0	0	0
OTU_490	0.000200682319887618	0.0144992976118804	0	0.000150511739915713	0.0148504916716837	0	0.00175597029901666	0	0.0114890628135661	0.0011539233393538	0.000501705799719045	5.01705799719045e-05	0.0123921332530604	0	0.00125426449929761	0	0	0	0	0	0	0	0.011539233393538	0
OTU_491	0	0	0	0	0	0	0	0	5.01705799719045e-05	0	0	0	0	0	0.000200682319887618	0	0	5.01705799719045e-05	0	0	0	0	0	0
OTU_492	5.01705799719045e-05	0	0.000100341159943809	0	0	0.000100341159943809	0.000100341159943809	5.01705799719045e-05	0.000100341159943809	5.01705799719045e-05	0	0	0	0	0	5.01705799719045e-05	0	0	0.000150511739915713	0	0	0	0	5.01705799719045e-05
OTU_493	0	0	0	0	0.000150511739915713	0	0	0	0	0	0	0	0	0	0	0	0	0	0	0	0	0	0	0
OTU_494	0.0197672085089304	0	0.00978326309452137	0	0.012091109773229	0	0.00045153521974714	0	0.00908087497491471	0	0.0107365041139876	0	0	0.0206201083684527	0.00361228175797712	0	0.000100341159943809	0.019967890828818	0	0	0.00045153521974714	0	0	0
OTU_495	0	5.01705799719045e-05	0.000100341159943809	0	0	0	0	0	0	0	0	0	0	0	0	0	0	0	0	0	0	0	0	0
OTU_496	0	0	0	0	0	0	0	0	0	0	0.000250852899859522	0	0	0	0	0	0	0	0	0	0	0	0	0
OTU_497	0	0	0	0	5.01705799719045e-05	0	0	0	0	0	0	0	0	0	0	0	0	0	0	0	0	0	0	0
OTU_498	0	0	0	0	0	0	0	0	0	5.01705799719045e-05	0	0	0	0	0	0	0	0	0	0	0	0	5.01705799719045e-05	0
OTU_499	0	0	0	0	0	0	0	0	0	0	0	0	0	0	5.01705799719045e-05	0	0	0	0	0	0	0	0	0
OTU_5	0.00045153521974714	0.00195665261890427	0	0.000301023479831427	0.00431466987758379	0.277995183624323	0	5.01705799719045e-05	0	0.00165562913907285	0	0.000953241019466185	0.000200682319887618	0	5.01705799719045e-05	0.00105358217940999	0.00953241019466185	5.01705799719045e-05	0.047260686333534	0.00872968091511138	0	0.104806341561308	0.00301023479831427	0.00150511739915713
OTU_50	0	0	0.000150511739915713	0	0	0	0	0	0	0	0	0	0	0	0.00045153521974714	0	0	0.000150511739915713	0	0	0	0	0	0
OTU_500	0.000301023479831427	0	0.000802729279550472	0.098233995584989	0.0606060606060606	0	0.0067228577162352	0.00602046959662854	0.00411398755769617	0.0830824804334738	0	0	0.0156030503712623	0.000351194059803331	5.01705799719045e-05	0	0.000852899859522376	0	0	0.0258378486855308	0	5.01705799719045e-05	0.000200682319887618	0
OTU_501	0	0	0	0	0	0	0	0	0	0	0	0	0	0	0.000351194059803331	0	0	0	0	0	0	0	0	0
OTU_502	0	0	0	0	0	0	0	0	0	0	0	0	0	0	5.01705799719045e-05	0	0	0	0	0	0.000150511739915713	0	0	0
OTU_503	0.000100341159943809	0	0	0	0	0	0	0	0	0	0	0	0	0	0	0	0	0	0	0	0	0	0	0
OTU_504	5.01705799719045e-05	0	0	0	0	0	0	0	0	0	0	0	0	0	0	0	0	0	0	0	0	0	0	0
OTU_505	0.000150511739915713	0	0.000301023479831427	0	0	0	0	0	0	0	0	0	0	0	0	0	0	0	0	0	0	0	5.01705799719045e-05	0
OTU_506	0.000100341159943809	0.000100341159943809	0	0	0.000100341159943809	0	0	0	0	0	0	0	0	0	0	0	0	0	0	0	5.01705799719045e-05	0	5.01705799719045e-05	0
OTU_507	0	0	0	0	0	0	0	0	0	0	0	0	0	0	0	0	0	0	0	0	5.01705799719045e-05	0	0	0
OTU_508	0	0	0	0	0	0	0	0	0	0	5.01705799719045e-05	0	0	0	0	0	0	0	0	0	0	0	0	0
OTU_509	0	0	0	0	0	0	0.000100341159943809	0	0	0	0.000250852899859522	0	0	0	0.000100341159943809	0	0	0	0	0	0	0	0	0
OTU_51	0	0	0	0.000100341159943809	0	0	0	0.000602046959662854	0	0	0	0.000351194059803331	0	0	5.01705799719045e-05	0.000100341159943809	0	0	0	0	0.000501705799719045	0	0	0
OTU_510	0	0	0	0	0	0	0	0	0	0	5.01705799719045e-05	0	0	0	5.01705799719045e-05	0	0	0	0	0	0	0	5.01705799719045e-05	0
OTU_511	0	0	0.0118402568733695	0	0.0011539233393538	0	0.00551876379690949	0	5.01705799719045e-05	0	0.0033614288581176	0	0	0.0022576760987357	0.00280955247842665	0.00205699377884808	0	0.00270921131848284	0	0	0.00180614087898856	0	0.00145494681918523	0
OTU_512	0.00215733493879189	0.000551876379690949	0.00581978727674092	0	0.000100341159943809	0.00105358217940999	0.00200682319887618	0	0.00245835841862332	0.00361228175797712	0.00737507525586996	0	0.0011539233393538	0.0022075055187638	0	0.00205699377884808	0	0.00145494681918523	0	0.00993377483443709	0.00045153521974714	0	0.000903070439494281	0
OTU_513	0	0	0	0	0	0	0	0	0	0	0	0.000100341159943809	0	0	0	0	0	0	0	0	0	0	0	0
OTU_514	0	0	0	0	0	0	0	0	0	0	0	0	0	0	0	0	0	0	0	0	0	0	5.01705799719045e-05	0
OTU_515	0.000903070439494281	0	0	0	0.000250852899859522	0	0.00120409391932571	0	0.00867951033513947	0.00471603451735902	0	0	0.00837848685530805	0	0	0.000100341159943809	0	0	0	0	5.01705799719045e-05	0	0	0
OTU_516	0	0	0	0	0.000602046959662854	0	0	0	0	0	0	0	0	0	0.00105358217940999	0.0033614288581176	0	0	0	0	0.00215733493879189	0	0	0
OTU_518	0	0	0	0	0	0	0	0	0	0	0	0	0	0	0	0	0	0	0	0	0.000150511739915713	0	0	0
OTU_519	0.000250852899859522	0	0.00406381697772426	0	0.00411398755769617	0.00732490467589805	0	0	0	0	0	0.00607064017660044	0	0.00270921131848284	0.00120409391932571	0.0106361629540437	0.000100341159943809	0.0067730282962071	0	0	0	0	0.00125426449929761	0
OTU_52	0	0	0.000401364639775236	0	0	0	0	0	0	0	0	0	0	0	0.000602046959662854	0	0	0	0	0	0	0	5.01705799719045e-05	0
OTU_520	0.000100341159943809	0	0	0	5.01705799719045e-05	0	0	0.0034115994380895	0	0	0.00195665261890427	0	0	0	0.00105358217940999	0	5.01705799719045e-05	0.000200682319887618	0	0	0	0	0	0
OTU_522	0	0	0	0	0	0	0	0	0	0	5.01705799719045e-05	0	0	0	0	0	0	0	0	0	0	0	0	0
OTU_523	0.00255869957856713	0.00948223961468995	0.038330323098535	5.01705799719045e-05	0.000551876379690949	0	0.00265904073851094	0	0.00045153521974714	0	0.027844671884407	0	0	0.0219245434477223	0.00140477623921333	0.011539233393538	0	0.00346177001806141	0	0	0.000702388119606663	0	0.00627132249648806	0
OTU_526	0	0	0	0	0	0	0	0	0	0	0.000100341159943809	0	0	0	0	0	0	0.000150511739915713	0	5.01705799719045e-05	5.01705799719045e-05	0	0	0
OTU_527	0	0	0	0	0	0	5.01705799719045e-05	0	0.0806742925948224	0	0.00586995785671282	0.000100341159943809	0	0	0.000200682319887618	0	0.000551876379690949	0.00135460565924142	0	0.0213224964880594	0.000501705799719045	0	0	0
OTU_528	0	0	0	0	0.000501705799719045	0	0	5.01705799719045e-05	0	0	0.00421432871763998	0	0	0.000752558699578567	0.00306040537828617	0	5.01705799719045e-05	0	5.01705799719045e-05	0	0	0	0	0
OTU_53	0	0	0	0	0	0	0	0	0	0	0	0	0	0	0	0.000501705799719045	0	0.000401364639775236	0	0	0	0	0	0
OTU_531	0	0.00175597029901666	0	0	0	0	0.000150511739915713	0	0	0	0.000301023479831427	0	0	0	0	0	0	0	0	0	0.000250852899859522	0	0	0
OTU_532	0	0	0	0	0	0	0	0	0	0	0	0.000100341159943809	0	0	0	0	0	0	0	0	0	0	0	0
OTU_533	5.01705799719045e-05	0.000301023479831427	0.000551876379690949	0	0	0	0.00316074653822998	0	0.00551876379690949	0	0.000301023479831427	0	0	5.01705799719045e-05	5.01705799719045e-05	0	0	0.000100341159943809	0	0.0275938189845475	5.01705799719045e-05	0	5.01705799719045e-05	0
OTU_534	0	0.000100341159943809	0	0	0	0	0	0	0	0	0.0011539233393538	0	0	0	0.00637166365643187	0.000150511739915713	0	0.00180614087898856	0	0	0	0	0.00541842263696568	0
OTU_535	0	0	0	0	0	0	0	0	0	0	0	0	0	0	0	0	0	0	0	0	0	0	0.000100341159943809	0
OTU_536	5.01705799719045e-05	0	0	0	0	0	0	0	0	0	0	0	0	0	0	0	0	0	0	0	0	0	0	0
OTU_537	0	0	0.0033112582781457	0	0.000351194059803331	0	0.000903070439494281	0	0	0	0.00491671683724664	0	0	0.00321091711820189	0.00351194059803331	0.00135460565924142	0	0.00100341159943809	0	0	0.000150511739915713	0	0.000250852899859522	5.01705799719045e-05
OTU_539	0	0	0	0	0	0	0	0	0.000150511739915713	0	0	0	0	0	0	0	0	0	0	0	0	0	0	0
OTU_54	0	0	0	0	0	0	0	0	5.01705799719045e-05	0	0	0	0	0	0.00135460565924142	0	0	0	0	0	0	0	0	0
OTU_541	0.0022075055187638	0	0.000301023479831427	0	0	0	0.000351194059803331	0	0.000100341159943809	0	0	0	0.000501705799719045	0.00165562913907285	5.01705799719045e-05	0.000200682319887618	0	0	0	0	0	0	0	0
OTU_543	0.000100341159943809	0.000200682319887618	0.000150511739915713	0	0.000200682319887618	0	0	0	0	0	0.000100341159943809	0.000100341159943809	0	0	0	0.000100341159943809	0	5.01705799719045e-05	0	0	0.000200682319887618	0	0	0
OTU_544	0	0	0	0	0	0	0	0	0	0	0.00230784667870761	0	0	0	0.000802729279550472	0	0	0	0	0	0	0	0	0
OTU_546	5.01705799719045e-05	0	0.000351194059803331	0	0	0	0.000200682319887618	0	0	0	0.00045153521974714	0	0	0	0	0	0	0	0	0	0	0	0	0
OTU_548	0	0	0	0	5.01705799719045e-05	0	5.01705799719045e-05	0	5.01705799719045e-05	0	5.01705799719045e-05	0	0	0	0.000100341159943809	0	0	0	0	0	0	0	0	0
OTU_549	0.000200682319887618	0	0.00536825205699378	0	0.00306040537828617	0	5.01705799719045e-05	0	0	0	0.00260887015853903	0	0	0.0011037527593819	0.00195665261890427	0.00130443507926952	0	0.000301023479831427	0	0	0.000200682319887618	0	0.000351194059803331	0
OTU_55	0.0851394742123219	0.144742123218944	0.0618603251053582	0.0987858719646799	0.25130443507927	0	0.0159040738510937	0.28241019466185	0.0969295605057195	0.198725667268714	0.0340156532209512	0.000301023479831427	0.115593016255268	0.0235300020068232	0.00481637567730283	0.0361729881597431	0.000250852899859522	0.0352197471402769	0.00160545855910094	0.186283363435681	0.0493176801123821	0.0645193658438692	0.147350993377483	0.393688541039534
OTU_551	0	0	0.00100341159943809	0	0	0	0	0	0	0	0	0	0	0	0	0	0	0	0	0	0	0	0	0
OTU_552	0	0	0	0	0	0	5.01705799719045e-05	0	0	0	0	0	0	0	0	0	0	0	0	0	0	0	0	0
OTU_553	0	0	0	0	0	0	0.00692354003612282	0	0	0	0	0	0	0	0.00155528797912904	0	0	0.00280955247842665	0	0	0	0	0	0
OTU_554	5.01705799719045e-05	0	0.000100341159943809	0	0	0	0.00120409391932571	0	0	0.00321091711820189	0	0	5.01705799719045e-05	0	0	0	0.00632149307645996	0	5.01705799719045e-05	0	0	0	0	0
OTU_555	0	0	0	0	0	0	0.00290989363837046	0	0	0	0	0	0	0	0	0	0	0	0	0	0	0	0	0
OTU_556	0	0	0	0	0	0	0	0	0	0	0	0	0	0	0	0	0	0.000953241019466185	0	0	0	0	0.00175597029901666	0
OTU_557	0	0	0	0	0	0	0	0	0	0	0.00366245233794903	0	0	0	0.0034115994380895	0	0	0	0	0	0	0	0	0
OTU_558	0	0	0	0	0	0	0	0	0	0	0.000652217539634758	0	0	0	0.00260887015853903	0	0.000100341159943809	0	0	0	0	0	0	0
OTU_559	0.000200682319887618	0	0	0	0	0	0	0	0	0	0	0	0	0	5.01705799719045e-05	0	0	0	0	0	0	0	0.00265904073851094	0
OTU_56	0	0	0	0	0	0	0	0	0.000702388119606663	0	0	0	0	0	0	0	0	0	0	0	0	0	0	0
OTU_560	0.00045153521974714	0.00185631145896047	0.000401364639775236	0	0	0	0.000100341159943809	0	0	0	0	0	0	0	0	0	0	0	0	0	0	0	0	0
OTU_561	0	0	0	0	0	0	0	0	0	0	0.00160545855910094	0	0	0.000200682319887618	0	0	5.01705799719045e-05	0	0	0	0	0	0	0
OTU_562	0.000100341159943809	0	0.000100341159943809	0	0	0	0	0	0	0	5.01705799719045e-05	0	0	0	0.000250852899859522	0.000100341159943809	0	0.000401364639775236	0	0	0.000401364639775236	0	5.01705799719045e-05	0
OTU_563	0	0	0	0	0	0	0	0	0	0	0.000301023479831427	0	0	0.00140477623921333	0	0	0	0	0	0	0	0	0	0
OTU_564	0	0	0	0	0	0	0	0	0	0	0.000752558699578567	0	0	0	0	0	0	0	0	0	0	0	0	0
OTU_565	0	0	0	0	0	0	0	0	0	0	0.000150511739915713	0	0	0.000100341159943809	5.01705799719045e-05	5.01705799719045e-05	0	0.000100341159943809	0	0	0	0	0	0
OTU_566	0.023630343166767	0.00421432871763998	0.0222255669275537	0	0.00120409391932571	5.01705799719045e-05	0	0.00105358217940999	0	0	0.00255869957856713	0	0	0.000852899859522376	0.00120409391932571	0.0121412803532009	0.000100341159943809	0.000150511739915713	0	0	0.00366245233794903	0.000351194059803331	0.0011539233393538	0.000100341159943809
OTU_567	0	0	0.000100341159943809	0	0	0	0	0	0	0	0	0	0	0	0	0	0	0	0	0	0	0	0	0
OTU_568	0	0	0.0270921131848284	0	0.00235801725867951	0	0	0	0	0	0.0124423038330323	0	0	0.0045153521974714	0.00321091711820189	0.029951836243227	0	0.00872968091511138	0	5.01705799719045e-05	0.00301023479831427	0	0.00692354003612282	0
OTU_569	0	0	0	0	0	0	0	0	0	0	0	0	0	0	0.000551876379690949	0	0	0	0	0	0	0	0	0
OTU_57	0	0	0	0	0	0	0	0	0	0	0	0	0	0	0	0	0	0.00130443507926952	0	0	0	0	0	0
OTU_570	0	0	0	0	0	0	0	0	0	0	0.000301023479831427	0	0	0	0	0	0	0	0	0	0	0	0	0
OTU_571	5.01705799719045e-05	0	5.01705799719045e-05	0	0	0	0	0	0	0	5.01705799719045e-05	0	0	0	0	0	0	0	0	0	0	0	0	0
OTU_572	0	0	0	0	0	0	0	0	0	0	5.01705799719045e-05	0	0	0	0	0.000501705799719045	0	0.000150511739915713	0	0	0	0	0	0
OTU_573	0.00140477623921333	0	0.0424944812362031	0	0.00983343367449328	0	0	0.028346377684126	5.01705799719045e-05	0	0.00145494681918523	0	0	0.0275938189845475	0.00170579971904475	0.00496688741721854	0.000200682319887618	0.00396347581778045	0	0	0.00983343367449328	0	0.00421432871763998	0
OTU_574	0	0	0	0	0	0	5.01705799719045e-05	5.01705799719045e-05	0	0	0.000100341159943809	0	0	0	0	0	0	0	0	0	0	0	0	0
OTU_575	0	0	0	0	0	0	0	0	0	0	0	0	0	0	0.000351194059803331	0	0	0.000200682319887618	0	0	0	0	0	0
OTU_576	0.00165562913907285	0.000150511739915713	0	0.000150511739915713	0.00045153521974714	0.022075055187638	0	0.000100341159943809	0.00175597029901666	0	0.023630343166767	0.0022075055187638	0	5.01705799719045e-05	0.0108368452739314	0.000702388119606663	0.00245835841862332	0	0.213576158940397	0.000301023479831427	0	0.0846879389925747	0	0.000150511739915713
OTU_577	0.00270921131848284	0.00150511739915713	0.00491671683724664	0	0.000652217539634758	0	0	0	0	0	0.00516756973710616	5.01705799719045e-05	0	0.0107365041139876	0.00566927553682521	0.0170078266104756	5.01705799719045e-05	0.00852899859522376	0	0.008930363234999	0.00837848685530805	0	0.00255869957856713	0
OTU_578	0.00170579971904475	0.00125426449929761	0.00296006421834236	0	0.000200682319887618	0	0	0.0204194260485651	0.0421934577563717	0	0.0034115994380895	0	0	0.0130945213726671	0.00185631145896047	0.0196166967690147	5.01705799719045e-05	0.00105358217940999	0	0	0.00316074653822998	0	0.000602046959662854	0
OTU_579	0.00998394541440899	5.01705799719045e-05	0.000301023479831427	0	0.000301023479831427	0	0	0.000150511739915713	0	0	0.000301023479831427	0	0	0.0243327312863737	0.000752558699578567	0.00847882801525186	0	0.00180614087898856	0	0	0.000250852899859522	0	0	0
OTU_58	0	0	0	0	0	0	0	5.01705799719045e-05	0	0	0	0.000250852899859522	0	0	0.000652217539634758	0.000250852899859522	0	0	0	0	0	0.000100341159943809	0	0
OTU_580	0.0255368252056994	0.00250852899859522	0.0366245233794903	0	0.0078266104756171	0	5.01705799719045e-05	0	0.00943206903471804	0	0.000250852899859522	0.00486654625727473	0	0.0033614288581176	0.00812763395544852	0.0337648003210917	0	0	0	0	0.00386313465783664	0	0.00381296407786474	0
OTU_581	0.000702388119606663	0.0033112582781457	0.0011037527593819	0.00235801725867951	0.000301023479831427	0.000100341159943809	0.0033614288581176	5.01705799719045e-05	0.0153020268914309	0.030453542042946	0.000200682319887618	0.0273931366646598	0.013646397752358	0.000150511739915713	5.01705799719045e-05	0.000150511739915713	0	0.000200682319887618	0	0.0100842865743528	0.000401364639775236	0	0.000852899859522376	0
OTU_582	0.0056191049568533	0.00511739915713426	0.00847882801525186	0	0.000903070439494281	0	0.00120409391932571	0	0	0	0.00576961669676901	0.000100341159943809	0	0.00045153521974714	0.00321091711820189	0.00321091711820189	0	0.00607064017660044	5.01705799719045e-05	0	0.00466586393738712	0	0.00045153521974714	0
OTU_583	0	0	0	0	0	0	0	0	0	0	0	0	0	0	0	0	0	0.000150511739915713	0	0	0	0	0	0
OTU_584	0	0	0	0	0	0	0	0	0.0348183825005017	0	0	0	0	0	0	0	0	0	0	0	0.000602046959662854	0	0	0
OTU_585	0	0	0	0	0	0	5.01705799719045e-05	0	0	0	0.00391330523780855	0	0	0.0236805137467389	0.0179610676299418	0	0.000100341159943809	0	0	0	0	0	0.000702388119606663	0
OTU_586	5.01705799719045e-05	5.01705799719045e-05	0.0108368452739314	0	0.00366245233794903	0	0.000802729279550472	0.000250852899859522	0.000301023479831427	5.01705799719045e-05	0.00421432871763998	0	0	0.00290989363837046	0.000551876379690949	0.00321091711820189	0.000100341159943809	0.00210716435881999	0	0	0.000100341159943809	5.01705799719045e-05	0.000551876379690949	0
OTU_587	0.000200682319887618	0	0	0	0	0	0	0	0	0	0	0	0	0	0	0	0	0	0	0	0	0	0	0
OTU_588	0	0	0	0	0	0	0	0	0	0	0.000100341159943809	0	0	0	5.01705799719045e-05	5.01705799719045e-05	0	5.01705799719045e-05	0	0	0	0	0	0
OTU_589	0	0	0	0	0	0	0	0	0	0	0	0	0	0	0.000100341159943809	0	0	0	0	0	0	0	0	0
OTU_59	0.000301023479831427	0	0	0	0	0.000250852899859522	0	0.000200682319887618	0	5.01705799719045e-05	0	0	5.01705799719045e-05	5.01705799719045e-05	0	0	0	0	5.01705799719045e-05	0	0	0	0	0
OTU_590	5.01705799719045e-05	0	0	0	0	0	0	0	0	0	5.01705799719045e-05	0	0	0	0	0	0	0	0	0	0	0	0	0
OTU_591	0	0	0	0	0	0	0	0	0	0	0	0.000100341159943809	0	5.01705799719045e-05	5.01705799719045e-05	0	0	0	0	0	5.01705799719045e-05	0	0	5.01705799719045e-05
OTU_592	0	0	0	0	0	0	0	0	0	0	0	0	0	0	0	0	0	0	0	0	0	0	5.01705799719045e-05	0
OTU_594	0.00125426449929761	0	5.01705799719045e-05	0	0.000401364639775236	0	0.0011539233393538	0	0	0.000150511739915713	0.000150511739915713	0.0288480834838451	0	0	0.000100341159943809	0	0.000100341159943809	0	0	0	0	0	0.0128436684728075	0
OTU_595	0.00045153521974714	0	0	0	0.00747541641581377	0	0	0	0	0	0	0	0	0	0.0284467188440698	0	0	0.000200682319887618	0	0	0	0	0	0
OTU_597	0.0101344571543247	5.01705799719045e-05	0.0033112582781457	0.016305438490869	0.00667268713626329	0.00230784667870761	0.000150511739915713	0	0.0170579971904475	5.01705799719045e-05	0.0034115994380895	0.000250852899859522	0	0.00597029901665663	0.00235801725867951	0.0045153521974714	0	0.00456552277744331	0	0.0149006622516556	0.0034115994380895	0	0.00321091711820189	0
OTU_598	0	0	0	0	0	0	0	0	0.000150511739915713	0	0	0	0	0	0	0	0	0	0	0	0	0	0	0
OTU_599	5.01705799719045e-05	0	5.01705799719045e-05	0	0	0	0	0	0	0	0.000100341159943809	0	0	0	0	0	0	0	0	0	0	0	0	0
OTU_6	0.0159040738510937	0.00752558699578567	0.00576961669676901	0.0122917920931166	0.17544651816175	0.237858719646799	0.00135460565924142	0.00200682319887618	0.000200682319887618	0.103501906482039	0.0570439494280554	0.0394340758579169	0.0527292795504716	0.00306040537828617	0.000752558699578567	0.0296006421834236	0.16149909692956	0.000551876379690949	0.000250852899859522	0.00576961669676901	0.115693357415212	0.448123620309051	0.149458157736303	0.0211218141681718
OTU_60	0	0	0	0	0	0	0	0	0	0	0.000150511739915713	0	0	0	0	0	0	0	0	0	0	0	0	0
OTU_600	0.00627132249648806	0	0.000200682319887618	0	0	0	0	0	0	5.01705799719045e-05	0.00175597029901666	0	0	0	0	0	5.01705799719045e-05	0	0	0	0	0	0	0
OTU_601	0.000200682319887618	0	0.00170579971904475	0	0.000150511739915713	0	0.00105358217940999	0	0.00165562913907285	5.01705799719045e-05	0.000250852899859522	0.0312562713224965	0.00145494681918523	0	0.000150511739915713	0	0	0	0	0	0.000150511739915713	0	0.00511739915713426	0
OTU_602	0	0	0	0	0	0	0	0	5.01705799719045e-05	0	0	0	0	0	0	0	0	0	0	0	0	0	0	0
OTU_603	0.000150511739915713	0.00356211117800522	0.00521774031707807	0	0.000301023479831427	0	0.00396347581778045	0	0.00647200481637568	0.000351194059803331	5.01705799719045e-05	0.00707405177603853	0.00045153521974714	0	0	0.000602046959662854	0	0	0	0.00215733493879189	0.000401364639775236	0.000903070439494281	0.000100341159943809	0
OTU_604	0.000752558699578567	0.0022576760987357	0.000903070439494281	0	0.000100341159943809	0	0.00306040537828617	0	0.00757575757575758	0.000401364639775236	0.000100341159943809	0.00296006421834236	0.00165562913907285	0	0	0	0	0	0	0	0.000150511739915713	0	5.01705799719045e-05	0
OTU_605	0	0	0	0	0	0	0	0	0	0	0	0	0	0	5.01705799719045e-05	0	0	0	0	0	0	0	0	0
OTU_606	0	0.00145494681918523	0.0011037527593819	0.0121412803532009	0.000702388119606663	0	0.000501705799719045	0	0	0	0.00105358217940999	0	0	0.00205699377884808	0.000551876379690949	0.00195665261890427	0	0.000602046959662854	0	0	0.00135460565924142	0	0.00210716435881999	0
OTU_607	0	0	0.00240818783865141	0	0	0	0	0	0	0	0.000501705799719045	0	0	0.000953241019466185	0.000752558699578567	0.00120409391932571	0	0.000200682319887618	0	0	0.00376279349789284	0	5.01705799719045e-05	0
OTU_608	0.00100341159943809	0	0.00135460565924142	0	0.00190648203893237	0	0.000501705799719045	0	0	5.01705799719045e-05	0	0	0	0.00872968091511138	0.00235801725867951	0.0127934978928356	5.01705799719045e-05	0.00190648203893237	0	0	0.0033112582781457	0	0.000250852899859522	0
OTU_609	0	0	5.01705799719045e-05	0	0.000551876379690949	0	0	0.00772626931567329	0.000200682319887618	0.00296006421834236	0.00180614087898856	5.01705799719045e-05	0	0.00260887015853903	0.00486654625727473	0.00421432871763998	0	0.00120409391932571	0	0.00837848685530805	0.00321091711820189	0	0.00210716435881999	0
OTU_61	0	0	0	0	0	0	0	5.01705799719045e-05	0	0	0.000351194059803331	0	0	0	0	0	0	0.000150511739915713	0	0	0	0	0	0
OTU_610	0.000250852899859522	0.00210716435881999	0.000953241019466185	0	0	0	0.00120409391932571	0	0.000802729279550472	0.000351194059803331	0.00120409391932571	0.00155528797912904	0.000200682319887618	0	5.01705799719045e-05	5.01705799719045e-05	0.0188641380694361	5.01705799719045e-05	0	0	5.01705799719045e-05	0	0.00045153521974714	0
OTU_611	0.00170579971904475	0	0.000301023479831427	5.01705799719045e-05	0	5.01705799719045e-05	0.0022576760987357	0	0.000250852899859522	5.01705799719045e-05	0	0.00351194059803331	0.000401364639775236	0	0	0	0	0	0	0.000551876379690949	0	0	0.000100341159943809	0
OTU_612	0	0	5.01705799719045e-05	0	0	0	0	0	0	0	5.01705799719045e-05	0	0	0	0	0	0	0	0	0	0	0	0	0
OTU_613	0.000301023479831427	0	0.0106361629540437	0	5.01705799719045e-05	0	0	0	0	0	0.000602046959662854	0	0	0	0.00165562913907285	0.000100341159943809	0	0.000200682319887618	0	0	0	0	0	0
OTU_616	0	0	0	0	0	0	0.00125426449929761	0	0	0	0.00426449929761188	0	0	0	0.00792695163556091	0	0	0.00973309251454947	0	0	0.00200682319887618	0	0.00130443507926952	0
OTU_617	0.00210716435881999	0	0.000652217539634758	0	0.00190648203893237	0	0.00135460565924142	0	0	0	5.01705799719045e-05	0.000200682319887618	0	0	0.000150511739915713	0.000652217539634758	0	0.000401364639775236	0	0	0.00120409391932571	0	0.000702388119606663	0
OTU_618	0.00195665261890427	0	0	0	5.01705799719045e-05	0	0	0	0	0	0.0011037527593819	0	0	0	0.000150511739915713	0.00145494681918523	0	0.0011037527593819	0	0	0.00145494681918523	0	0	0
OTU_619	0.000100341159943809	0	0	0	0.00120409391932571	0	0	0	0	0	0.000551876379690949	0	0	0	0.00316074653822998	0	0	0	0	0	0.00988360425446518	0	0	0
OTU_62	0	0	0	0	0	0	0	0	0	0	0	0	0	0	0.00045153521974714	0	0	0.000100341159943809	0	0	0	0	0	0
OTU_620	0	0	0	0	0	0	0	0	0	0	0	0	0	0	5.01705799719045e-05	0	0	0	0	0	0	0	0	0
OTU_621	0.0011037527593819	5.01705799719045e-05	0	0	0.000401364639775236	0.00160545855910094	0	0	5.01705799719045e-05	0	0	0.000100341159943809	0	0	0.00255869957856713	0.000100341159943809	0	0.000200682319887618	0.000200682319887618	0	0	0	0	5.01705799719045e-05
OTU_622	0.00120409391932571	0	0	0	0.00260887015853903	0	0	0	0	0.000401364639775236	0	0	0	0.00120409391932571	0	0.000501705799719045	0	0.00245835841862332	0	0	0.000551876379690949	0	0.000752558699578567	0
OTU_624	5.01705799719045e-05	0	0	0	0	0	5.01705799719045e-05	0	0.00150511739915713	0	0	0	0	0	0	0	0.0135460565924142	0	0	0	0	0	0	0
OTU_625	0	0	0.00316074653822998	0	0	0	0	0	0	0	0	0	0	0	0.000301023479831427	0	0	0	0	0	0	0	5.01705799719045e-05	0
OTU_626	5.01705799719045e-05	0	0.00045153521974714	0	0	0	0	0	0	0	0.000301023479831427	0	0	0	0.000100341159943809	0	0	0.000301023479831427	0	0	0	0	0	0
OTU_627	0.000301023479831427	0	0.000150511739915713	0.000200682319887618	0	0	5.01705799719045e-05	0.000100341159943809	0.00230784667870761	0.000100341159943809	0	0.000200682319887618	0.000551876379690949	0.000100341159943809	0	0	0	0	0	0.000351194059803331	0	0	0	0
OTU_629	0	0	0	0	0	0.0143989564519366	0	0	0	0	0	0	0	0	0.000602046959662854	0	0	0	0	0	0	0	0	0
OTU_630	0	0	0	0	0	0.00817780453542043	0	0	0	0	0	0	0	0	0	0	0	0	0	0	0	0	0	0
OTU_631	0	0	0.000200682319887618	0	0	0.0136965683323299	0	0	0.00471603451735902	0.000501705799719045	0	0.00190648203893237	0.000351194059803331	0	0	0	0	0	0	0	0	0	0	0
OTU_632	0	0	5.01705799719045e-05	0	0	0	0	0	5.01705799719045e-05	0	0	0	0	0	0	0	0	0	0	0	0	0	0	0
OTU_633	0	0	0	0	0	0	0	0	0.000351194059803331	0	0	0	0	0	0	0	0	0	0	0	0	0	0	0
OTU_634	0	0	0	0	0	0	0	0	0.00270921131848284	0	0	0	0	5.01705799719045e-05	0	0	0	0	0	0.000301023479831427	0	0	0	0
OTU_635	0	0	0	0	0	0	0	0	0	0	0	0	0	0	0	0	0	0	0.0203190848886213	0	0	0.00125426449929761	0	0
OTU_636	0	0	0	0	0	0	0	0	0	0	0.00702388119606663	0.00306040537828617	0	0	0	0	0	0	0	0	0	0	0	0
OTU_637	0	0	0.00280955247842665	0	0.000301023479831427	0	0	0	0	0	0.000852899859522376	0	0	0.000150511739915713	0.000852899859522376	0.00100341159943809	0	0.00190648203893237	0	0	0.000802729279550472	0	0	0
OTU_638	0	0	0.00155528797912904	0	0.000652217539634758	0	0.000200682319887618	0	0	0	0.000802729279550472	0	0	0	0.000551876379690949	0.00120409391932571	0	0.0011037527593819	0	0	0.00316074653822998	0	0	0
OTU_639	0	0	0	0.000150511739915713	0	0.00612081075657235	0	0	0	0	0	0	0	0	0	0	0	0	0	0.00531808147702187	0	0	0	0.00150511739915713
OTU_64	0	0	0	0	0	0	0	0	0	0	0	0	0	0	0.000501705799719045	0.000100341159943809	0	0	0	0	0	0	0	0
OTU_640	0	0	0	0	0	0.0213224964880594	0	0	0	0	0	0	0	0	0	0	0	0	0	0	0	0	0	0
OTU_641	0	0	0.000150511739915713	0	0.000200682319887618	0	0	0	0	0	0.00346177001806141	0	0	0.00275938189845475	0.000551876379690949	0.00145494681918523	0	0.00100341159943809	0	0	0.000351194059803331	0	0	0
OTU_642	0	0	0	0	0.00135460565924142	0.0207706201083685	0	0	0	0	5.01705799719045e-05	0.000200682319887618	0	0	5.01705799719045e-05	0	0	0	5.01705799719045e-05	0	0	0	0	0
OTU_643	0	0	0	0	0	0	0	0	0	0	0	0	0	0	0	0	0	0	0	0	0.00732490467589805	0	0	0
OTU_644	0.000100341159943809	0.000250852899859522	5.01705799719045e-05	0	5.01705799719045e-05	0	0.00316074653822998	0	0	5.01705799719045e-05	0.000100341159943809	0.000351194059803331	0	0	0.000100341159943809	0.000100341159943809	0	0	0	0	0.000250852899859522	0	0	0
OTU_645	0.00150511739915713	0	0.000551876379690949	0	0	0	0	0	0.000250852899859522	0	0	0	0	0	0	5.01705799719045e-05	0	0	0	0	0	0	0	0
OTU_646	0	0	0	0	0	0	0	0	0	0	0.00301023479831427	0	0	0	0.000200682319887618	0	0	0	0	0	0	0	0	0
OTU_647	0	0.00205699377884808	0.000602046959662854	0	0.000602046959662854	0.000250852899859522	0	0	0.000551876379690949	0	0.00135460565924142	0	0	0	0.000150511739915713	0.000702388119606663	0	0.00120409391932571	0	0	0.00125426449929761	0	5.01705799719045e-05	0
OTU_648	0.000250852899859522	0	0	0	0.000351194059803331	0	5.01705799719045e-05	0	0	0	0.00120409391932571	0	0	0.000150511739915713	0.00045153521974714	0.000551876379690949	0	0.000150511739915713	0	0	0.000903070439494281	0	0.000100341159943809	0
OTU_649	0.000351194059803331	0	0	0	0	0	0	0	0.0022576760987357	0	0	0.00411398755769617	0	0	0.000100341159943809	0.000100341159943809	0	0	0	0	5.01705799719045e-05	0	5.01705799719045e-05	0
OTU_65	0	0.000200682319887618	0	0	0	0	0	0	0	0	0	0	0	0	0	0	0	0	0	0	0	0	0	0
OTU_650	0	0	0	0	0	0	0	0	0.000802729279550472	0	0.00255869957856713	5.01705799719045e-05	0	0	0.000351194059803331	0.000100341159943809	0	5.01705799719045e-05	0	0	0	0	0.000100341159943809	0
OTU_651	0	0	0	0	0	0	0	0	0.00697371061609472	0	0	0	0	5.01705799719045e-05	0	0	0	0	0	0	0	0	0	0
OTU_652	0	0	0	0	0	0	0	0	0.00401364639775236	0	0	0	0	0	0	0	0	0	0	0	0	0	0	0
OTU_653	0.000100341159943809	0	0.000652217539634758	0	0	0	0.000100341159943809	0	0.000150511739915713	0	0.000200682319887618	0	0	0	0	0.000150511739915713	0	0	0	0	5.01705799719045e-05	0	0	0
OTU_654	0	0	0	0	0	0.000301023479831427	5.01705799719045e-05	0	0.00401364639775236	0	0	0	0	0	0	0	0	0	0	0	0	0	0	0
OTU_655	0	0	0	0	0	0	0	0	0	0	0	0	0	0	0.00541842263696568	0	0	0	0	0	0	0	0	0
OTU_656	0.000150511739915713	0.000150511739915713	5.01705799719045e-05	0	5.01705799719045e-05	0	0	0	0.00230784667870761	0	5.01705799719045e-05	0	0	0.000401364639775236	0.000250852899859522	0.000301023479831427	0	5.01705799719045e-05	0	0	5.01705799719045e-05	0	0	0
OTU_657	0.000501705799719045	0	0.000401364639775236	0	0	0	0	0	0	0	0.000100341159943809	0	0	0	0.00100341159943809	0	0	0.000150511739915713	0	0	0	0	0.000401364639775236	0
OTU_658	0	0	0	0	0	0	0	0	0	0	0.000501705799719045	0	0	0	0.000501705799719045	0	0	0	0	0	0	0	0.000802729279550472	0
OTU_659	0.000702388119606663	0	0	0	0	0	0.000301023479831427	0	0.000100341159943809	0	0	0	0	0	0	0	0	0	0	0	0	0	0	0
OTU_66	0	0.0134457154324704	5.01705799719045e-05	0.0648705599036725	0.000602046959662854	5.01705799719045e-05	0.00150511739915713	0.120559903672486	0.0214228376480032	0.0274433072446317	0.00120409391932571	0	0.0562913907284768	0.000200682319887618	0.000301023479831427	0.000953241019466185	5.01705799719045e-05	0.00652217539634758	0	0.0011037527593819	0.00105358217940999	0.00165562913907285	0.000551876379690949	0
OTU_660	5.01705799719045e-05	0	0	0	5.01705799719045e-05	0	0	0	0	0	0.00045153521974714	0	0	0	0.000351194059803331	0.000150511739915713	0	0.000250852899859522	0	0	0.000301023479831427	0	0.000250852899859522	0
OTU_661	0.000250852899859522	0.000250852899859522	5.01705799719045e-05	0	0	0	0	0	0.000802729279550472	5.01705799719045e-05	0.000200682319887618	0.000250852899859522	0.000200682319887618	0	5.01705799719045e-05	0.000200682319887618	0	0	0	0	5.01705799719045e-05	0	0.000602046959662854	0
OTU_662	0.000150511739915713	0	0.000401364639775236	0	0	0	0	0	0	5.01705799719045e-05	0.00516756973710616	0	0	0	0.000200682319887618	0.000301023479831427	0	0.0033614288581176	0	0	0.00647200481637568	0	5.01705799719045e-05	0
OTU_663	5.01705799719045e-05	0	0	0	0	0	0.000100341159943809	0	0	0	0.000602046959662854	0	0	0	0.000100341159943809	0	0	0.00045153521974714	0	0	0	0	0	0
OTU_664	0	0	0	0	0.000200682319887618	0	0	0	0	0	0	0	0	0	0	0.000150511739915713	0	0	0	0	5.01705799719045e-05	0	0.000802729279550472	0
OTU_665	0	0	0	0	0	0.000150511739915713	0	0	0.00235801725867951	0	0	0	0	0	0	0	0	0	0	0	0	0	0	0
OTU_666	0	0	0.000301023479831427	0	0.000250852899859522	0	0	0	0	0	0.00190648203893237	0	0	0.000200682319887618	0.000702388119606663	0.0011539233393538	5.01705799719045e-05	0.000752558699578567	0	5.01705799719045e-05	0	0	0.000150511739915713	0
OTU_667	0.000351194059803331	0	5.01705799719045e-05	0	0	0	0.000150511739915713	0	0	0	0.000150511739915713	0	0	0	0.000200682319887618	0	0	0.000150511739915713	0	0	0	0	0.000301023479831427	0
OTU_668	5.01705799719045e-05	0	0.000351194059803331	0	0	0	0	0	0	0	0	0	0	0	0	0	0	0	0	0	0	0	0	0
OTU_669	0.000401364639775236	0	0	0	0	0	0	0	0	0	0	0	0	0	5.01705799719045e-05	0	0	0	0	0	0	0	0.000351194059803331	0
OTU_67	0	0	0	0	0	0	0	0.000301023479831427	0	0	0	0	0	0	0	0	0	0	0	0	0	0	0	0
OTU_670	0.000250852899859522	0.00105358217940999	5.01705799719045e-05	0	0.000250852899859522	0	5.01705799719045e-05	0	0.000100341159943809	0	0	0	0	0	0	0	0	0	0	0	0	0	5.01705799719045e-05	0
OTU_671	0.000200682319887618	0	0.000100341159943809	0	0	0	0	0	0.000150511739915713	0	0	0	0	0	0	0	0	0	0	0	0	0	0	0
OTU_672	0	0	0	0	0	0	0	0	0.00125426449929761	0	0	0	0	0	0	0	0	0	0	0	0	0	0	0
OTU_673	0	0	0	0	0	0	0	0	0	0	0.000401364639775236	0	0	0	5.01705799719045e-05	0	0	0	0	0	0	0	0	0
OTU_674	0	0	0.000100341159943809	0	0	0	0	0	0	0	5.01705799719045e-05	0	0	0	0.000100341159943809	0	0	0	0	0	0	0	5.01705799719045e-05	0
OTU_675	0.000100341159943809	0	0.000100341159943809	0	0	0	0	0	0	0	0	0.000752558699578567	0	0	0	0	0	0	0	0	0	0	0	0
OTU_676	0	0	0	0	0	0.00361228175797712	0	0	0	0	0	0	0	0	0	0	0	0	0	0	0	0	0	0
OTU_677	0.000150511739915713	0	5.01705799719045e-05	0	0	0	0	0	0.000250852899859522	0	0	0	0	5.01705799719045e-05	0	0	0	0	0	0	0	0	0	0
OTU_678	0	0	5.01705799719045e-05	0	0	0.000953241019466185	0	0	0.00265904073851094	0	0	0	0	0	0	0	0	0	0	0	0	0	0	0
OTU_679	0.000100341159943809	0	0	0	0	0	5.01705799719045e-05	0	0	0	0	0	0	0	0	0	0	0	0	0	0	0	0	0
OTU_68	0	0.000100341159943809	0	0	0.000953241019466185	0.000100341159943809	5.01705799719045e-05	0.00306040537828617	0	0.000150511739915713	0.000852899859522376	0.00230784667870761	0.000100341159943809	0.000903070439494281	0.000100341159943809	0.00351194059803331	0	0	0.000100341159943809	0.00180614087898856	0.000501705799719045	0	0.000301023479831427	0.000752558699578567
OTU_680	0	0	0	0	0	0	0	0	0	0	0.000250852899859522	0	0	0	0.000401364639775236	0	0	0	0	0	0	0	0	0
OTU_681	5.01705799719045e-05	0	5.01705799719045e-05	0	0	0	0	0	0	0	0.000150511739915713	0	0	0	0	0	0	5.01705799719045e-05	0	0	0	0	0	0
OTU_682	5.01705799719045e-05	0	0	0	0	0	0	0	5.01705799719045e-05	0	0	0	0	0	0	0	0	0	0	0	0	0	0.000100341159943809	0
OTU_683	0	0	0	0	0	0	0	0	0	0	0.000150511739915713	0	0	0	0.000100341159943809	0	0	0	0	0	0	0	0	0
OTU_684	0	0.00100341159943809	0.000200682319887618	0.00190648203893237	5.01705799719045e-05	0	0	0	0	0	0	5.01705799719045e-05	0	0.000100341159943809	0	0	0	5.01705799719045e-05	0	0	0.000100341159943809	0	0	0
OTU_685	0	0	0.000250852899859522	0	0	0	0	0	0	0	0	0	0	0	0	0	0	0	0	0	0	0	0	0
OTU_686	0	0	0	0	0	0.00135460565924142	0	0	0	0	0	0	0	0	0	0	0	0	0	0	0	0	0	0
OTU_687	0	0	0	0	0	0	0	0	0	0	0	0	0	0	0.000401364639775236	0	0	0.000200682319887618	0	0	0	0	0.000250852899859522	0
OTU_688	0	0	0	0	0	0	0	0	0.000702388119606663	0	0	0	0	0	0	0	0	0	0	0	0	0	0	0
OTU_689	0	0	0	0	0	0	0	0	0.000301023479831427	0	0	0	0	0.000100341159943809	0	0	0	0	0	0	0	0	0	0
OTU_69	0	0	0	0	0	0	0	0	0	0	0	0	0	5.01705799719045e-05	0	5.01705799719045e-05	0	0	5.01705799719045e-05	0	0	0.000200682319887618	0	0
OTU_690	0.000250852899859522	0	0.000100341159943809	0	0	0	0.000301023479831427	0	0.00135460565924142	5.01705799719045e-05	0	0.00175597029901666	0.0011037527593819	0	0	0.000100341159943809	0	0	0	0	5.01705799719045e-05	0	0	0
OTU_691	0	0	0	0	0	0	0	0	0	0	0	0	0	0	0.000100341159943809	0	0	0	0	0	0	0	5.01705799719045e-05	0
OTU_692	0.00832831627533614	0.00045153521974714	0.00376279349789284	0	0.0011037527593819	0	0.00356211117800522	0.00311057595825808	0.00100341159943809	0	0.00401364639775236	0.0160044150110375	0	0.00637166365643187	0.00501705799719045	0.00471603451735902	0	0.00722456351595424	0	0	0.000401364639775236	0	0.00190648203893237	0
OTU_693	0	0	0	0	0	0	0	0	0.000250852899859522	0	0	0	0	0	0	0	0	0	0	0	0	0	0	0
OTU_694	5.01705799719045e-05	0	5.01705799719045e-05	0	0	0	0	0	0	0	0	0	0	0	0	0	0	0	0	0	0	0	0	0
OTU_695	0.00140477623921333	0.00496688741721854	0.00346177001806141	0	0.0011037527593819	0	0	0	0	0	0.00145494681918523	0.00215733493879189	0	0.00160545855910094	0.00135460565924142	0.0022075055187638	0	0.00130443507926952	0	0	0.0033614288581176	0	0.000150511739915713	0
OTU_696	5.01705799719045e-05	0	5.01705799719045e-05	0	5.01705799719045e-05	0	0	5.01705799719045e-05	0	5.01705799719045e-05	0	0.000250852899859522	0	0	0	0	0	0	0.000100341159943809	0	0	0	0	5.01705799719045e-05
OTU_697	0	0.0632651013445715	0	0	0	0	0.0107866746939595	0	0	0	0.00732490467589805	0	0	0	0.00170579971904475	0	0	0.00150511739915713	0	0	0.0142484447120209	0	0	0
OTU_698	0.000100341159943809	0	5.01705799719045e-05	0	0	0	0	0	0	0	0	0	0	0	5.01705799719045e-05	0	0	0	0	0	0	0	5.01705799719045e-05	0
OTU_699	0.000652217539634758	0	0	0	0	0	0	0	0	0	0	0	0	0	0	0	0	0	0	0	0	0	0	0
OTU_7	0	0	0	0	0	5.01705799719045e-05	0	0.0412402167369055	0	0	0	0.000200682319887618	0	0	0	0	0	0	0	0	0	0	0	0.000100341159943809
OTU_70	0	0	0	0	0.000100341159943809	0	0	0	0	0	0	0	0	0	0	0	0	0	0	0	0	0	0	0
OTU_700	0	0	0	0	0	0	0	0	0	0	0	0	0	0	0	0	0	0	0	0	0	0	0.000401364639775236	0
OTU_701	0.00150511739915713	0.00245835841862332	0	0.00120409391932571	0.00235801725867951	0.0134958860124423	0.00045153521974714	0	0.00160545855910094	0.00516756973710616	0.000150511739915713	0.000953241019466185	0.000150511739915713	0	0.0056191049568533	0.000602046959662854	0	0.000150511739915713	0.0510736504113988	0.00436484045755569	0.000551876379690949	0.0274433072446317	0.000301023479831427	0.0034115994380895
OTU_702	0	0	0	0	0	0	0.000150511739915713	0	0	0	5.01705799719045e-05	0	0	0	0	0	0	0	0	0	0	0	0	0
OTU_703	0	0	0	0	0	0	0	5.01705799719045e-05	0	0	0	0.000250852899859522	0	0	0	0	0	0	0	0	0	0	0	0
OTU_704	0	0	5.01705799719045e-05	0	0	0	0	0	0	0	0	0	0	0	0	0	0	0	0	0	0	0	0	0
OTU_705	0.00602046959662854	0	5.01705799719045e-05	0.000250852899859522	0.000501705799719045	0.0260887015853903	0.00155528797912904	0	0.00401364639775236	0	0.00521774031707807	0	0.00687336945615091	0.0033112582781457	0.00210716435881999	0.0203692554685932	5.01705799719045e-05	0.0011037527593819	0	0.000501705799719045	0.00185631145896047	0	0.000150511739915713	0.000150511739915713
OTU_706	5.01705799719045e-05	0	0.00125426449929761	0.000100341159943809	0.000903070439494281	0.000551876379690949	5.01705799719045e-05	0	0.000100341159943809	0	0.0011539233393538	0.000100341159943809	5.01705799719045e-05	0.00466586393738712	0.000852899859522376	0.000301023479831427	0	0.00160545855910094	0	0.00045153521974714	0.000852899859522376	0	0	0
OTU_707	0	0	0	0	0	0	0	0	0	0	0	0	0	0	0.000501705799719045	0	0	0	0	0	0	0	0	0
OTU_708	0	0	0	0	0	0	0	0	0	0	0.000150511739915713	0	0	0	0	0	0	0	0	0	5.01705799719045e-05	0	0	0
OTU_709	0	0	0	0	0	0	0	0	0	0	0	0	0	0	0.000501705799719045	0	0	0	0	0	0	0	0	0
OTU_71	0	0	0	0	0.000100341159943809	0	0	0	0	0	0	0	0	0	0	0	0	0	0	0	0	0	0	0
OTU_710	5.01705799719045e-05	0.000100341159943809	0.000351194059803331	0	0	0	0	0	0.000150511739915713	0	0	0	0	0	0	0	0	0	0	0	0	0	0	0
OTU_711	0	0	0	0	0	0	0	0	0.000501705799719045	0	0	0	0	5.01705799719045e-05	0	0	0	0	0	0	0	0	0	0
OTU_712	0	0	0	0	5.01705799719045e-05	0	0	0	0	0	5.01705799719045e-05	0	0	0	0	0	0	0	0	0	5.01705799719045e-05	0	5.01705799719045e-05	0
OTU_713	0	0.000100341159943809	0.000150511739915713	0	0	0	0	0	0	0	5.01705799719045e-05	0	0	0	0	0	0	0	0	0	0	0	0	0
OTU_714	0	0	0	0	0	0	0	0	0.00135460565924142	0	0.000301023479831427	0	0	5.01705799719045e-05	0	0	0	0	0	0	0	0	0	0
OTU_715	0	0	0	0	0	0	5.01705799719045e-05	0	0	0.00045153521974714	0	0	0	0	0	0	0	0	0	0	0	0	0	0
OTU_716	0.0193156732891832	0.000150511739915713	0.00938189845474614	0	0.00145494681918523	0	0	0	0	0	0.00396347581778045	0	0	0.000802729279550472	0.00270921131848284	0.00426449929761188	0	0.010485651214128	0	0	0.000250852899859522	0	0.00311057595825808	0
OTU_717	5.01705799719045e-05	0	0.000100341159943809	0	0	0	0	0	0	0	0	0	0	0	0	0	0	0	0	0	0	0	0	0
OTU_718	0.00306040537828617	0	5.01705799719045e-05	0	0	5.01705799719045e-05	0	5.01705799719045e-05	0.000652217539634758	0	0.00160545855910094	0	5.01705799719045e-05	0.00100341159943809	0.00045153521974714	0.00185631145896047	0	0.00190648203893237	0	0	0.000501705799719045	0	0.0034115994380895	0
OTU_719	0	0	0.00135460565924142	0	5.01705799719045e-05	0	5.01705799719045e-05	0.00165562913907285	0.000200682319887618	0	5.01705799719045e-05	0	0	0	0	0	0	0.000100341159943809	0	0	0.000150511739915713	0	0	0
OTU_72	0	0	0	0	0	0	0	0.000501705799719045	0	0	0	0	0	0	0	0	0	0	0	0	0	0	0	0
OTU_720	0	0	0	0	0	0	0	0	0.000150511739915713	0	0	0	0	0	0	0	0	0	0	0	0	0	0	0
OTU_721	0	0	0	0	0	0	0	0	0	0	5.01705799719045e-05	0	0	0	5.01705799719045e-05	0	0	5.01705799719045e-05	0	0	0	0	0	0
OTU_722	5.01705799719045e-05	0.000301023479831427	0.000250852899859522	0	0	0	0.000501705799719045	0	0	0.000802729279550472	0	0.0196668673489866	0.00175597029901666	0	0	0	0	0	0	0	5.01705799719045e-05	0	0	0
OTU_723	0	0	0	0	0	0	0	0	0	0	0	0	0	0	0	0	0	0.000150511739915713	0	0	0	0	0	0
OTU_724	0.00496688741721854	0	0	0	0	0	0	0	0.00260887015853903	0	0	0	0	0	0	0	0	0	0	0	0.000200682319887618	0	0	0
OTU_725	0.000150511739915713	0	0	0	0	0	0	0	0	0	0	0	0	0	0	0	0	0	0	0	0	0	0	0
OTU_726	0	0	0	0	0	0	0.000200682319887618	0	0	0	0	0	0	0	0	0	0	0	0	0	0	0	0	0
OTU_727	5.01705799719045e-05	0	0	0	0	0	5.01705799719045e-05	0	0	0	0	0	0	0	0	0	0	0	0	0	0	0	0	0
OTU_728	0	0	0	0	0	0	0	0	0.000200682319887618	0	0	0	0	0	0	0	0	0	0	0	0	0	0	0
OTU_729	0	0	0	0	0	0	0	0	0.000100341159943809	0	0	0	0	0	0	0	0	0	0	0	0	0	0	0
OTU_73	0	0	0	0	0	0	0	0.000200682319887618	0	0	0	0	0	0	5.01705799719045e-05	5.01705799719045e-05	0	0	0	0	0	0	0	0
OTU_730	0	0	0	0	0	0	0	0	0.000150511739915713	0	0	0	0	0	0	0	0	0	0	0	0	0	0	0
OTU_731	0	0	0	0	0	0	0	0	0	0	5.01705799719045e-05	0	0	0	0	5.01705799719045e-05	0	0	0	0	0	0	0.000100341159943809	0
OTU_732	5.01705799719045e-05	0	0	0	0	0	0	0	0	0	0	0	0	0	5.01705799719045e-05	0	0	0	0	0	0	0	0	0
OTU_733	0	0	0.00135460565924142	0	0	0	0	0	0	0	5.01705799719045e-05	0	0	0	0.00105358217940999	0	5.01705799719045e-05	0.000301023479831427	0	0	0.000301023479831427	0	0.000652217539634758	0
OTU_734	0	0	0.000652217539634758	0	0	0	0	0	0.00270921131848284	0	0.000401364639775236	0	0	0.00170579971904475	0.000200682319887618	0.000150511739915713	0	0.000702388119606663	0	0	0.000953241019466185	0	0	0
OTU_735	0	0	0	0	0	0	0	0	0	0	0	0	0	0	0.000351194059803331	0	0	0	0	0	0	0	0	0
OTU_736	0	5.01705799719045e-05	0	0	0	0	0	0	0	0	5.01705799719045e-05	0	0	0	0	0	0	0	0	0	0	0	0	0
OTU_737	0.00255869957856713	0	0	0	0	0	0	0	0.00250852899859522	0	0	0	0	5.01705799719045e-05	5.01705799719045e-05	0	0	0	0	0	0	0	0	0
OTU_738	0	0	0	0	0	0	0	0	0	0.000150511739915713	0	0	0	0	0	0	0	0	0	0	0	0	0	0
OTU_739	5.01705799719045e-05	0	0	0	0	0	0	0	0	0	0	0	0	0	0	0	0	0	0	0	0	0	0	0
OTU_74	5.01705799719045e-05	0	0	0	0	5.01705799719045e-05	0	0	0	0	0	0	0	0	0	0	0	5.01705799719045e-05	0	0	0	0	0	0
OTU_740	0	0	0	0	0	0	0	0	0	0	5.01705799719045e-05	0	0	0	0	0	0	5.01705799719045e-05	0	0	0	0	0	0
OTU_741	5.01705799719045e-05	0	0	0	0	0	0	0	0	0	5.01705799719045e-05	0	0	0	0	0	0	0	0	0	0	0	0	0
OTU_742	0	0	0	0	0	0	0	0	0	0	5.01705799719045e-05	0	0	0	0	5.01705799719045e-05	0	0	0	0	0	0	0	0
OTU_743	0	0	0	0	0	0	0	5.01705799719045e-05	0	0	0	5.01705799719045e-05	0	0	0	0	0	0	5.01705799719045e-05	0	0	5.01705799719045e-05	0	0
OTU_744	5.01705799719045e-05	0	0	0	0	0	0	0	0	0	0	0	0	0	0	0	0	0	0	0	0	0	0	0
OTU_745	0	0	0.00321091711820189	0	0	0	0	0	0.0222757375075256	0	0.00301023479831427	0	0	0.00551876379690949	0.00306040537828617	0.000802729279550472	0	0.00702388119606663	0	0	0.00872968091511138	0	0	0
OTU_746	5.01705799719045e-05	0	0	0	0	0	0	0	0	0	0	0	5.01705799719045e-05	0	0	0	0	0	0	0	0	0	0	0
OTU_747	0	0	0	0	0	0	0	0	0	0	0	0	0	0	0	0	0	0	0	0	0	5.01705799719045e-05	0.000100341159943809	0
OTU_748	0	0	0	0	0	0.000100341159943809	0	0	0	0	0	0	0	0	0	0	0	0	0	0	0	0	0	0
OTU_749	0	0	0	0	0	0	0	0	0	0	0	0	0	0	0	0	0	0	0	0	0	0	0.000100341159943809	0
OTU_75	0.000150511739915713	0.000150511739915713	0.000100341159943809	5.01705799719045e-05	0	0.00832831627533614	0.000351194059803331	0.000100341159943809	0.00607064017660044	0.000100341159943809	0	0.00602046959662854	0.000200682319887618	0.000150511739915713	0	0	0.0778145695364238	0	0	0	0	0	0.000351194059803331	0.00275938189845475
OTU_750	0	5.01705799719045e-05	0	0.00230784667870761	0.000100341159943809	0	0	0	0	0	0	0	0	0	0	0	0	0	0	0	0	0	0	0
OTU_751	0	0	0	0	0	0	0	0	0	0.000100341159943809	0	0	0	0	0	0	0	0	0	0	0	0	0	0
OTU_752	5.01705799719045e-05	0	0	0	0	0	0	0	0	0	5.01705799719045e-05	0	0	0	5.01705799719045e-05	0	0	0.000100341159943809	0	0	5.01705799719045e-05	0	0	0
OTU_754	0	0	0	0	0	0	5.01705799719045e-05	0	0	0	0	0	0	0	0	0	0	0	0	0	0	0	0	0
OTU_757	0	0	0	0	0	0	0	0	0	0	0.000100341159943809	0	0	0	5.01705799719045e-05	0	0	0	0	0	0	0	0	0
OTU_758	0	0	0	0.000200682319887618	0.000351194059803331	0	0	0.000150511739915713	5.01705799719045e-05	0.000100341159943809	0	0	5.01705799719045e-05	0	0	0	0	0	0	0.000250852899859522	0	0	0	0
OTU_759	0	0	0	0	0.000702388119606663	0	0	0	0	5.01705799719045e-05	0	0	0.00526791089704997	0.00045153521974714	0	0	0	0	0	0.0396849287577764	0	0	0	0
OTU_76	0	0	0	0	0	0	0	0	0	0	0	0	0	0	0.00045153521974714	0	0	0	0	0	0	0	0	0
OTU_760	0	0	0	0	0.000351194059803331	0	5.01705799719045e-05	0	5.01705799719045e-05	0	0	0	0	0	0	0	0	0	0	0.00100341159943809	0	0	5.01705799719045e-05	0
OTU_761	0.000100341159943809	0.0150511739915713	0.0398354404976922	0.000100341159943809	0.00802729279550472	0	0.000401364639775236	0	5.01705799719045e-05	0	0.0153020268914309	0	0	0.0123419626730885	0.00180614087898856	0.0318583182821593	0	0.00316074653822998	0	0	0.000200682319887618	0	0.00516756973710616	0
OTU_762	0	0	0.000100341159943809	0	0	0	5.01705799719045e-05	0	5.01705799719045e-05	0	0	0	0	0	0	0	0	0	0	0	0	0	0	0
OTU_764	0.000301023479831427	0.000200682319887618	0.000301023479831427	0	0.000200682319887618	0	0.00135460565924142	0	0.00431466987758379	0	0.000351194059803331	0.00546859321693759	0.000702388119606663	0	0	0	0	0	0	0	0.000100341159943809	0	0.000100341159943809	0
OTU_765	0	0	0	0	0	0	5.01705799719045e-05	5.01705799719045e-05	0	0	0	0	0	0	0	0	0	0	0	0	0	0	0	0
OTU_766	0	0	0	0	0	0	0.000250852899859522	0	0.0281958659442103	0	0	5.01705799719045e-05	0	0	0	0	0	0	0	0	0	0	0	0
OTU_767	0	0	0	0	0	0	0	0	0	0.000150511739915713	0	0	0	0	0	0	0	0	0	0	0	0	0	0
OTU_768	0	0	0	0	0	0	0.000200682319887618	0	0	0	0.000150511739915713	0	0	0	0	0	0	5.01705799719045e-05	0	0	0	0	0	0
OTU_769	0.000301023479831427	0	0	0	0.000100341159943809	5.01705799719045e-05	0	0	0	0	0.00827814569536424	0	0	0.0499698976520169	0.013144691952639	0.0228276138872165	0.000100341159943809	0	0	0	0.0243327312863737	0	5.01705799719045e-05	0
OTU_77	0	0	0	0	0	0.000602046959662854	0	0	0	0	0	0	0	0	0	0	0	0	0	0	0	0	0	0
OTU_770	0	0	0	0	0	0	0	0	0	0	0.00195665261890427	0	0	0.000301023479831427	0	0.00501705799719045	0	0.000200682319887618	0	0	0	0	0	0
OTU_778	0	0	0	0	0	0	0	0	0	0	5.01705799719045e-05	0	0	0	0	0	0	0	0	0	0	0	0	0
OTU_779	0.000100341159943809	0	0.000200682319887618	0	5.01705799719045e-05	0	0.000150511739915713	0	5.01705799719045e-05	0	0.000100341159943809	0.000351194059803331	0	0.000100341159943809	0.00045153521974714	0	0	5.01705799719045e-05	0	0	5.01705799719045e-05	0	5.01705799719045e-05	0
OTU_78	0	0	0	0	0	0	0	0	0	0	0.000250852899859522	0	0	0	0	0	0	0	0	0	0	0	0	0
OTU_780	0	0	0.0011539233393538	0	5.01705799719045e-05	0	0	5.01705799719045e-05	0.000100341159943809	0	0.00105358217940999	5.01705799719045e-05	0.0447521573349388	5.01705799719045e-05	0.000702388119606663	0	0	0.00301023479831427	0	5.01705799719045e-05	0.00160545855910094	0	0.00260887015853903	0.000100341159943809
OTU_782	0	0	0	0	0	0	0	0	0	0	0	0	0	0	5.01705799719045e-05	0	0	0	0	0	0	0	0	0
OTU_783	0	0	0	0	0	0	0	0	0.00712422235601044	0	0	0	0	0	0.000852899859522376	0	0	0	0	0	0	0	0	0
OTU_784	0	0.000200682319887618	0.000150511739915713	0	0	0	0.000100341159943809	0	0	0	0	0	0	0	0	0	0	0	0	0	0	0	0	0
OTU_785	0	0	0	0	0	0	0	0	0	0	0	0	0	0	0.000100341159943809	0	0	0	0	0	0	0	0	0
OTU_786	0	5.01705799719045e-05	0	0	0	0	0	0	5.01705799719045e-05	0	0	0	0	0	5.01705799719045e-05	0	0	5.01705799719045e-05	0	0	0	0	0	0
OTU_788	5.01705799719045e-05	0	5.01705799719045e-05	0	0	0	0	0	0	0	5.01705799719045e-05	0	0	0	0	0	0	0.000100341159943809	0	0	0	0	0	0
OTU_789	0	0	0	0	0.00155528797912904	0	0.00195665261890427	0	0	0	0.00431466987758379	0	0	0.00872968091511138	0.0011539233393538	5.01705799719045e-05	0	0.0089805338149709	0	0.0318081477021874	0.00617098133654425	5.01705799719045e-05	0.0033112582781457	0
OTU_79	5.01705799719045e-05	0	0	0	0	0	0	0	0	0	0	0	0	0	0	0	0	0	0	0	0	0	0	0
OTU_790	0	0.000100341159943809	0	0	0	0	0	0	0	0	0	0	0	0	0	0	0	0	0	0	0	0	0	0
OTU_791	0.000100341159943809	0	5.01705799719045e-05	0	0	0	0	0	0	0	0	0	0	0	0	0	0	0	0	0	5.01705799719045e-05	0	5.01705799719045e-05	0
OTU_793	0.000200682319887618	0	0.000250852899859522	0	0	0	0	0	0	0	5.01705799719045e-05	0.000100341159943809	0	0	0	0	0	5.01705799719045e-05	0	0	0	0	0	0
OTU_797	0	0	0.000100341159943809	0	0	0	0	0	0	0	0	0	0	0	0	0	0	0	0	0	0	0	0	0
OTU_798	0	0	5.01705799719045e-05	0	0	0	0	0	0	0	0	0	0	0	0	0	0	0	0	0	5.01705799719045e-05	0	0	0
OTU_799	0	0	0.000200682319887618	0	0	0	0	0	0	0	0	0	0	0	0	0	0	0	0	0	0	0	0	0
OTU_8	0	0	0	0	5.01705799719045e-05	0	0	0.00125426449929761	0	5.01705799719045e-05	0	0	0	0	5.01705799719045e-05	0	0	0	0.000100341159943809	0.000100341159943809	0	0	0	0.000200682319887618
OTU_80	0	0	0	0	0	0	0	0	0	0	5.01705799719045e-05	0	0	0	0.000200682319887618	0	0	0	0	0	0	0	0	0
OTU_800	0	0	0.000501705799719045	0	5.01705799719045e-05	0	5.01705799719045e-05	0	0	0	0.000301023479831427	0	0	5.01705799719045e-05	0.000250852899859522	0.000200682319887618	0	0.000250852899859522	0	0	0	0	0.000301023479831427	0
OTU_801	0.000100341159943809	0	0.000953241019466185	0.0334637768412603	0	0	0.00150511739915713	0	0.00175597029901666	0.000802729279550472	0.00185631145896047	0	0	0	0	0	0.000100341159943809	0.00120409391932571	5.01705799719045e-05	0.0359723058398555	0	0.00140477623921333	0	0
OTU_802	0	5.01705799719045e-05	0	0.000602046959662854	5.01705799719045e-05	0	0	0	0	0	0	0	0	0	0	0	0	0	0	0	0	0	0	0
OTU_805	0.000602046959662854	0.000100341159943809	0.000602046959662854	0	0.000100341159943809	0	0.00175597029901666	0	0.000100341159943809	0.000100341159943809	0.000953241019466185	0.000250852899859522	0	0	0	5.01705799719045e-05	0	5.01705799719045e-05	0	0	0.000100341159943809	0	0.000401364639775236	0
OTU_806	0	0	0	0	0	0	0	0.000100341159943809	0	0	5.01705799719045e-05	0	0	0	0	0	0	0	0	0	0	0	0	0
OTU_807	0	0	0	0	0	0	0	0	0.00105358217940999	0	0	0	0	0.000100341159943809	0	0	0	0	0	0	0	0	0	0
OTU_808	0	0.000250852899859522	0.000652217539634758	0	0	0	0.00105358217940999	0	0.000150511739915713	0	0.000301023479831427	0	0	0	0	5.01705799719045e-05	0.00140477623921333	0	0	0	0	0	0	0
OTU_809	0.000301023479831427	0.00045153521974714	0.000852899859522376	0	0.000200682319887618	0	0.000401364639775236	0	0.00180614087898856	0	0.000301023479831427	0.000250852899859522	0	5.01705799719045e-05	5.01705799719045e-05	0.000351194059803331	0	0.000401364639775236	0	0	0.00045153521974714	0	0.00045153521974714	0
OTU_81	0	0.000150511739915713	0	5.01705799719045e-05	0.00045153521974714	0.00516756973710616	0	0	0	5.01705799719045e-05	0	0	0	0.000301023479831427	0	0	0.000250852899859522	0.000100341159943809	0	5.01705799719045e-05	0.000301023479831427	5.01705799719045e-05	5.01705799719045e-05	0.00205699377884808
OTU_810	0	0	0	0	0	0	0	0	0	0.000100341159943809	0	0.0056191049568533	0	0	5.01705799719045e-05	0	0	0	0	0	0.000100341159943809	5.01705799719045e-05	0	0
OTU_811	5.01705799719045e-05	0	0	0	0	0.000100341159943809	0	0	5.01705799719045e-05	0.000150511739915713	0	0.00371262291792093	0	0	0.000301023479831427	0	0	5.01705799719045e-05	0.000100341159943809	0	0.000351194059803331	0	0	0
OTU_812	0.000250852899859522	0	0.000802729279550472	0	0	0	0	0	0	0	0.000100341159943809	0	0	0	5.01705799719045e-05	0.00045153521974714	0	0	0	0	0	0	0	0
OTU_813	0	0	0	0	0	0	0	0	0	0	0.000401364639775236	0	0	0	0	0	0	0	0	0	0	0	0	0
OTU_814	0.000250852899859522	0	0	0	5.01705799719045e-05	0	0	0	0	0	0.000351194059803331	0	0	0	0.000250852899859522	0.000100341159943809	0	0.000301023479831427	0	0	0.000301023479831427	0	0.000852899859522376	0
OTU_815	5.01705799719045e-05	0	0.000100341159943809	0	0	0	0	0	0	0	0.000100341159943809	0	0	0	5.01705799719045e-05	0	0	0	0	0	0	0	0.000150511739915713	0
OTU_816	0.000200682319887618	0	0	0	0.000351194059803331	0	0	0	0	0	0.000100341159943809	0	0	0	0.000100341159943809	0.000501705799719045	0	0.000100341159943809	0	0	0.000100341159943809	0	0.000100341159943809	0
OTU_817	0	0	0	0	0	5.01705799719045e-05	0	0	0	5.01705799719045e-05	0	5.01705799719045e-05	0	0	0	0	0	0	0.000702388119606663	0	0	0	5.01705799719045e-05	0
OTU_818	5.01705799719045e-05	0	0	0	0	0	0	0	0	0	5.01705799719045e-05	0	0	0	0	0	0	0	0	0	5.01705799719045e-05	0	0.000250852899859522	0
OTU_819	0	0	0	0	0	0	0	0	0	0	0.000100341159943809	0	0	0	5.01705799719045e-05	0	0	0.000100341159943809	0	0	0	0	0	0
OTU_820	0	0	0	0	0	0	0	0	0	0	0.000200682319887618	0	0	0	0.000100341159943809	0	0	0	0	0	0	0	0.000150511739915713	0
OTU_821	0	0	0	0	0	0	0	0	0	0	0	0	5.01705799719045e-05	0	0	0	0	0	0	0	0	0	0	0
OTU_822	5.01705799719045e-05	0	5.01705799719045e-05	0	5.01705799719045e-05	0	0	0	0	0	0	0	0	0	5.01705799719045e-05	0	0	0	0	0	0	0	0.000100341159943809	0
OTU_823	0	0	0	0	0	0	0	0	0	0	5.01705799719045e-05	0	0	0	0.000150511739915713	0	0	0	0	0	0	0	0	0
OTU_824	0	0	0	0	0	0	0	0	0	0	0	0	0	0	0	0.000903070439494281	0	0	0	0	0	0	0	0
OTU_825	0	0.000100341159943809	0	0	0	0	0	0	0	0	0	5.01705799719045e-05	0	0	0	5.01705799719045e-05	0	0	5.01705799719045e-05	0	0	0	0	0
OTU_826	0	0	0	0	0	0	0	0	0.000200682319887618	0	0	0	0	0	0	0	0	0	0	0	5.01705799719045e-05	0	0	0
OTU_828	0	0	0	0	0	0	0	0	5.01705799719045e-05	0	0	0	0	0	0	0	0	0	0	0	0	0	0	0
OTU_83	0	0.00321091711820189	0.000200682319887618	0.0056191049568533	0.000200682319887618	0	0.0102849688942404	0	0	0	0.00918121613485852	0	0	0	0.018362432269717	0.00306040537828617	5.01705799719045e-05	0.000301023479831427	0	0.00381296407786474	0.0011037527593819	0	0	0
OTU_830	0	0	0.000401364639775236	0	0	0	0	0	0	0	5.01705799719045e-05	0	0	0	0	0	0	0	0	0	0	0	0	0
OTU_833	0	0	0	0	0	0	0	0	0	0	0	0	0	0	5.01705799719045e-05	0	0	0	0	0	0	0	0	0
OTU_834	0.000551876379690949	0	0	0	0	5.01705799719045e-05	0	0	0	0	0	0	0	0	0.000301023479831427	0.0011037527593819	0.0305538832028898	5.01705799719045e-05	5.01705799719045e-05	0	0	0	0	0
OTU_84	0	0	0	0	0	0	0	0	0	0	0	0	0	0	0	0	0	5.01705799719045e-05	0	0	0	0	0	0
OTU_86	0	0	0	0	0	0	0	0	0	0	5.01705799719045e-05	0	0	0	0	0	0	0	0	0	0	0.000150511739915713	0	0
OTU_87	0	0	0	0	0	0	0	0	0	0	0.000100341159943809	0	0	0	0	0	0	0	0	0	0	0	0	0
OTU_88	0.000100341159943809	0.000602046959662854	0.000200682319887618	0.000100341159943809	0.000100341159943809	0	0.000401364639775236	0.000802729279550472	0.00471603451735902	0.000200682319887618	0.000551876379690949	0.00516756973710616	0.000250852899859522	0	0.000200682319887618	0	0.00406381697772426	5.01705799719045e-05	0	0.00456552277744331	5.01705799719045e-05	0.00802729279550472	0	0.000401364639775236
OTU_9	0	0	0	0	0	0	0	0	0	0	5.01705799719045e-05	0	0	0	0.000150511739915713	0.000200682319887618	0	0.000301023479831427	0	0	0.000301023479831427	0	0	0
OTU_90	0	0	0	0	0	0.0359723058398555	0.000100341159943809	0	0	0	0	0	0	0.000250852899859522	0	0	0.00321091711820189	0	0	0	0	0	0	0
OTU_91	0	0	0	0	0	0	0	0	0	0	0	0	0	0	0.021021473008228	0	0	0.00376279349789284	0	0	0	0	0	0
OTU_92	0	0	0	0	0	0	0	0	0	0	0	5.01705799719045e-05	0	0	0	0.000351194059803331	0	0	0	0	0	0	0	0
OTU_93	0.00045153521974714	0	5.01705799719045e-05	5.01705799719045e-05	0.000200682319887618	0.00245835841862332	5.01705799719045e-05	0.00913104555488661	0	0.000250852899859522	0.00190648203893237	0.00255869957856713	0	0.000150511739915713	0	0.00135460565924142	0	0.00471603451735902	0.000501705799719045	0	0.000100341159943809	0.000301023479831427	0.000301023479831427	0.000200682319887618
OTU_94	0	0	0	0	0	0	0	0	0	0	0	0	0	0	0	0	0	0	0.000250852899859522	0	0	0	0	0
OTU_95	5.01705799719045e-05	0	5.01705799719045e-05	0	0	0	5.01705799719045e-05	5.01705799719045e-05	0	0	0	0	0	0	0	0	0	0	0	0	0	0	0	0
OTU_96	0	5.01705799719045e-05	0	0	0	0	0	0	0	0	0	0	0	0	0	0	0	0	0	0	0	0	0	0
OTU_97	0	0	0	5.01705799719045e-05	0	0	0	0	0.000100341159943809	0	0	0	0	0	0	0	0	0	0	0	0	0	0	0
OTU_98	0	0	0	0	0	0	0	5.01705799719045e-05	0	0	0	0	0	0	0	0	0	0	0	0	0	0	0	0
OTU_99	0	0	0	0	0	0	0	0	0	0	0	0	0	0	0	0	0.0342665061208108	0	0	0	0	0	0	0
