# Supplementary material for: Gut Microbiota in Untreated Diffuse Large B Cell Lymphoma Patients
Source: Front Microbiol. 2021 Apr 13;12:646361. doi: 10.3389/fmicb.2021.646361 (PMC8076791; doi:10.3389/fmicb.2021.646361)
Supplement: Supplementary file 2 [file Data_Sheet_2.ZIP › supplementary tables/anosim_stat(GCB AND ABC).txt]

Method name	R statistic	p-value	Number of permutations	group
ANOSIM	0.0237	0.323	999	EGPB-EGPA
ANOSIM	0.0237	0.299	999	all
