# Supplementary material for: Gut Microbiota in Untreated Diffuse Large B Cell Lymphoma Patients
Source: Front Microbiol. 2021 Apr 13;12:646361. doi: 10.3389/fmicb.2021.646361 (PMC8076791; doi:10.3389/fmicb.2021.646361)
Supplement: Supplementary file 2 [file Data_Sheet_2.ZIP › supplementary tables/qimme2 and picrust2/a┴ analysis/chao1.txt]

We used Tukey test
           diff       lwr      upr     p adj
EG-CG 0.6524615 -41.34924 42.65416 0.9752232
