# Supplementary material for: Gut Microbiota in Untreated Diffuse Large B Cell Lymphoma Patients
Source: Front Microbiol. 2021 Apr 13;12:646361. doi: 10.3389/fmicb.2021.646361 (PMC8076791; doi:10.3389/fmicb.2021.646361)
Supplement: Supplementary file 2 [file Data_Sheet_2.ZIP › supplementary tables/qimme2 and picrust2/a┴ analysis/observed_species.txt]

We used Tukey test
           diff       lwr      upr     p adj
EG-CG -3.138462 -41.60087 35.32395 0.8704233
