# Supplementary material for: Gut Microbiota in Untreated Diffuse Large B Cell Lymphoma Patients
Source: Front Microbiol. 2021 Apr 13;12:646361. doi: 10.3389/fmicb.2021.646361 (PMC8076791; doi:10.3389/fmicb.2021.646361)
Supplement: Supplementary file 2 [file Data_Sheet_2.ZIP › supplementary tables/qimme2 and picrust2/a┬ analysis/Kruskal_result_OTUs(EG+CG).xls]

OTU	Test-Statistic	P	FDR_P	Bonferroni_P	EG_mean	CG_mean
OTU_112	20.7983591968	5.10266614764e-06	0.00761828055843	0.00761828055843	0.00043914893617	0.00334860883797
OTU_138	17.9522776883	2.26513201372e-05	0.0157325570199	0.0338184209649	0.000190638297872	0.00192144026187
OTU_17	17.3183082671	3.16126396916e-05	0.0157325570199	0.0471976710596	0.00414978723404	0.0187168576105
OTU_613	16.0126362161	6.29211226098e-05	0.0234853090141	0.0939412360565	0.0	0.000163666121113
OTU_11	15.1455536131	9.95324361368e-05	0.0297203854305	0.148601927152	0.00446638297872	0.0200032733224
OTU_46	13.8315846955	0.000199946673152	0.0497533971693	0.298520383016	0.00373106382979	0.0104255319149
OTU_101	13.4026270759	0.00025127212948	0.0535927556162	0.375149289313	0.00024170212766	0.00446481178396
OTU_389	12.975974996	0.00031551351345	0.0555629605947	0.471061675581	0.0	0.000327332242226
OTU_132	12.8641286226	0.000334940820732	0.0555629605947	0.500066645352	0.00068085106383	0.00162356792144
OTU_28	12.2671520567	0.000461001273537	0.0688274901391	0.688274901391	0.00370382978723	0.0154991816694
OTU_52	12.0037286894	0.000530942169775	0.0720633326795	0.792696659474	0.00262468085106	0.00595417348609
OTU_282	11.7760707398	0.000599969920126	0.0746462575623	0.895755090748	0.00106553191489	7.20130932897e-05
OTU_56	10.5830311128	0.00114130379749	0.131074351511	1.0	0.00170212765957	0.00497217675941
OTU_123	10.1764116245	0.00142248750003	0.151698131253	1.0	0.000622978723404	0.00223895253682
OTU_119	9.89056234485	0.00166128593124	0.165353326357	1.0	0.000725106382979	0.00240916530278
OTU_145	9.12143263218	0.00252632041151	0.235737273399	1.0	0.00530382978723	0.000324058919804
OTU_147	8.85970398166	0.0029153484774	0.256036192751	1.0	0.0	0.00218330605565
OTU_26	8.66303528015	0.0032472993491	0.269345440456	1.0	0.00470127659574	0.0179410801964
OTU_105	8.28695878466	0.00399308076451	0.271090694847	1.0	0.00182127659574	0.000988543371522
OTU_806	8.23498098859	0.00410906028452	0.271090694847	1.0	5.78723404255e-05	0.0
OTU_442	8.21623672231	0.00415172101253	0.271090694847	1.0	0.000752340425532	0.0
OTU_111	8.19574957836	0.00419886426958	0.271090694847	1.0	0.00586212765957	0.000664484451718
OTU_53	8.00363273091	0.00466835986321	0.271090694847	1.0	0.00179063829787	0.00613747954173
OTU_109	7.98676865076	0.0047120440179	0.271090694847	1.0	0.000752340425532	0.00222585924714
OTU_174	7.97960177625	0.00473073471167	0.271090694847	1.0	0.000868085106383	0.000779050736498
OTU_77	7.96731358529	0.00476295735923	0.271090694847	1.0	0.00197446808511	0.00217348608838
OTU_275	7.9150542931	0.0049025108914	0.271090694847	1.0	6.8085106383e-06	0.00117512274959
OTU_297	7.76284526285	0.00533318809637	0.284373208139	1.0	1.36170212766e-05	0.0009558101473
OTU_27	7.69840016194	0.00552697924379	0.28454413831	1.0	0.00464680851064	0.0101014729951
OTU_334	6.7341989221	0.00945816968748	0.457703334456	1.0	0.000483404255319	0.000186579378069
OTU_81	6.60149271699	0.0101893308887	0.457703334456	1.0	0.00102808510638	0.00651391162029
OTU_57	6.47123850305	0.010963410353	0.457703334456	1.0	0.00262127659574	0.00601963993453
OTU_326	6.45289010506	0.0110772006548	0.457703334456	1.0	6.12765957447e-05	0.000572831423895
OTU_824	6.37967843085	0.0115434344524	0.457703334456	1.0	0.0	9.49263502455e-05
OTU_139	6.3687283841	0.0116148796678	0.457703334456	1.0	0.00530723404255	0.000189852700491
OTU_39	6.14524386038	0.0131765994278	0.457703334456	1.0	0.0031285106383	0.00770212765957
OTU_2	6.09652477379	0.0135447996801	0.457703334456	1.0	0.0777974468085	0.0250343698854
OTU_265	5.88499379214	0.0152704514696	0.457703334456	1.0	0.000326808510638	0.000743044189853
OTU_48	5.77800807108	0.0162279221346	0.457703334456	1.0	0.0031114893617	0.00650736497545
OTU_68	5.75698518061	0.0164232281918	0.457703334456	1.0	0.00384680851064	8.18330605565e-05
OTU_437	5.68999036693	0.0170619482431	0.457703334456	1.0	0.000183829787234	4.58265139116e-05
OTU_236	5.66868471035	0.0172704005178	0.457703334456	1.0	0.000125957446809	0.00112602291326
OTU_710	5.64255319149	0.0175296614444	0.457703334456	1.0	4.42553191489e-05	0.0
OTU_820	5.64255319149	0.0175296614444	0.457703334456	1.0	5.44680851064e-05	0.0
OTU_836	5.63679646319	0.0175873140785	0.457703334456	1.0	3.74468085106e-05	0.0
OTU_1017	5.63679646319	0.0175873140785	0.457703334456	1.0	2.72340425532e-05	0.0
OTU_489	5.6339225017	0.0176161695044	0.457703334456	1.0	0.000377872340426	0.0
OTU_736	5.6339225017	0.0176161695044	0.457703334456	1.0	7.48936170213e-05	0.0
OTU_795	5.6339225017	0.0176161695044	0.457703334456	1.0	9.87234042553e-05	0.0
OTU_50	5.63296516568	0.0176257922876	0.457703334456	1.0	0.00697191489362	0.0
OTU_218	5.4406533119	0.0196733096587	0.457703334456	1.0	0.000357446808511	0.000693944353519
OTU_559	5.20887805261	0.0224718315008	0.457703334456	1.0	0.0	0.000153846153846
OTU_732	5.20887805261	0.0224718315008	0.457703334456	1.0	0.0	0.000160392798691
OTU_598	5.20799294164	0.0224832749449	0.457703334456	1.0	0.0	0.000104746317512
OTU_891	5.20799294164	0.0224832749449	0.457703334456	1.0	0.0	5.89198036007e-05
OTU_35	5.17800798224	0.0228745342814	0.457703334456	1.0	0.00510978723404	0.00500163666121
OTU_58	5.01303911735	0.0251571059553	0.457703334456	1.0	0.000592340425532	0.00843535188216
OTU_152	4.98414628849	0.0255806039736	0.457703334456	1.0	4.76595744681e-05	0.00160720130933
OTU_231	4.58440655583	0.0322641419249	0.457703334456	1.0	0.000170212765957	0.000589198036007
OTU_82	4.52985220798	0.0333084941605	0.457703334456	1.0	0.00162042553191	0.00389198036007
OTU_67	4.52176049349	0.0334663776589	0.457703334456	1.0	0.0137940425532	6.54664484452e-06
OTU_314	4.51947388894	0.0335111348424	0.457703334456	1.0	0.000364255319149	6.54664484452e-06
OTU_1179	4.42553191489	0.0354050762137	0.457703334456	1.0	1.36170212766e-05	0.0
OTU_1377	4.42	0.0355200363775	0.457703334456	1.0	1.70212765957e-05	0.0
OTU_833	4.41723922548	0.0355775547638	0.457703334456	1.0	3.06382978723e-05	0.0
OTU_141	4.41631973356	0.0355967332205	0.457703334456	1.0	0.00258042553191	0.0
OTU_205	4.41631973356	0.0355967332205	0.457703334456	1.0	0.00313872340426	0.0
OTU_378	4.41631973356	0.0355967332205	0.457703334456	1.0	0.000445957446809	0.0
OTU_385	4.41631973356	0.0355967332205	0.457703334456	1.0	0.000391489361702	0.0
OTU_396	4.41631973356	0.0355967332205	0.457703334456	1.0	0.000102127659574	0.0
OTU_523	4.41631973356	0.0355967332205	0.457703334456	1.0	0.000292765957447	0.0
OTU_764	4.41631973356	0.0355967332205	0.457703334456	1.0	0.00020085106383	0.0
OTU_36	4.33907705652	0.0372471091615	0.457703334456	1.0	0.00398638297872	0.00789525368249
OTU_92	4.24706683505	0.0393181835824	0.457703334456	1.0	0.00211404255319	0.00268412438625
OTU_114	4.23605620998	0.0395739930839	0.457703334456	1.0	0.0035914893617	0.000180032733224
OTU_401	4.21216097086	0.0401351762359	0.457703334456	1.0	0.000292765957447	0.000176759410802
OTU_129	4.19089759798	0.0406415735555	0.457703334456	1.0	1.36170212766e-05	0.00309328968903
OTU_796	4.12875809998	0.0421602801616	0.457703334456	1.0	7.14893617021e-05	9.81996726678e-06
OTU_208	4.08313584833	0.0433132043067	0.457703334456	1.0	0.0	0.000621931260229
OTU_257	4.08313584833	0.0433132043067	0.457703334456	1.0	0.0	0.000733224222586
OTU_366	4.08313584833	0.0433132043067	0.457703334456	1.0	0.0	0.000484451718494
OTU_488	4.08313584833	0.0433132043067	0.457703334456	1.0	0.0	0.000297872340426
OTU_596	4.08313584833	0.0433132043067	0.457703334456	1.0	0.0	0.000114566284779
OTU_676	4.08313584833	0.0433132043067	0.457703334456	1.0	0.0	8.51063829787e-05
OTU_972	4.08313584833	0.0433132043067	0.457703334456	1.0	0.0	9.49263502455e-05
OTU_307	3.93696392103	0.0472359556593	0.457703334456	1.0	2.3829787234e-05	0.00104091653028
OTU_296	3.9272508532	0.047509550724	0.457703334456	1.0	0.000340425531915	0.000448445171849
OTU_531	3.81154003719	0.0509006299246	0.457703334456	1.0	0.000112340425532	3.27332242226e-05
OTU_70	3.79261389766	0.0514791972949	0.457703334456	1.0	0.00305021276596	0.00318494271686
OTU_308	3.79053509645	0.0515431683219	0.457703334456	1.0	0.000248510638298	0.000582651391162
OTU_38	3.6909656715	0.0547079337092	0.457703334456	1.0	0.00378553191489	0.0125728314239
OTU_415	3.68418564676	0.0549307897246	0.457703334456	1.0	0.000102127659574	0.000206219312602
OTU_239	3.68370568859	0.0549466021398	0.457703334456	1.0	0.000268936170213	0.000582651391162
OTU_196	3.66058589471	0.0557140378647	0.457703334456	1.0	0.000738723404255	0.000242225859247
OTU_219	3.54864869218	0.0595939639932	0.457703334456	1.0	0.000408510638298	0.00084124386252
OTU_41	3.54125952998	0.0598599895725	0.457703334456	1.0	0.00432340425532	0.00398690671031
OTU_118	3.4533394283	0.0631241120646	0.457703334456	1.0	0.00205617021277	0.00170212765957
OTU_269	3.42985771454	0.0640276173362	0.457703334456	1.0	0.00204255319149	9.81996726678e-06
OTU_342	3.39866897259	0.0652490503693	0.457703334456	1.0	0.000510638297872	5.89198036007e-05
OTU_465	3.36826686827	0.0664636403779	0.457703334456	1.0	0.000415319148936	3.27332242226e-06
OTU_9	3.28056134486	0.0701049472629	0.457703334456	1.0	0.00987574468085	0.0150147299509
OTU_1263	3.25	0.0714234577299	0.457703334456	1.0	1.02127659574e-05	0.0
OTU_581	3.24734693878	0.0715391658631	0.457703334456	1.0	0.000309787234043	0.0
OTU_660	3.24734693878	0.0715391658631	0.457703334456	1.0	0.000275744680851	0.0
OTU_929	3.24734693878	0.0715391658631	0.457703334456	1.0	1.36170212766e-05	0.0
OTU_944	3.24734693878	0.0715391658631	0.457703334456	1.0	3.06382978723e-05	0.0
OTU_1121	3.24734693878	0.0715391658631	0.457703334456	1.0	3.74468085106e-05	0.0
OTU_1167	3.24734693878	0.0715391658631	0.457703334456	1.0	5.10638297872e-05	0.0
OTU_1320	3.24734693878	0.0715391658631	0.457703334456	1.0	2.04255319149e-05	0.0
OTU_1352	3.24734693878	0.0715391658631	0.457703334456	1.0	3.06382978723e-05	0.0
OTU_1355	3.24734693878	0.0715391658631	0.457703334456	1.0	1.70212765957e-05	0.0
OTU_1501	3.24734693878	0.0715391658631	0.457703334456	1.0	1.70212765957e-05	0.0
OTU_233	3.24646354733	0.0715777378435	0.457703334456	1.0	0.0014229787234	0.0
OTU_278	3.24646354733	0.0715777378435	0.457703334456	1.0	0.000548085106383	0.0
OTU_286	3.24646354733	0.0715777378435	0.457703334456	1.0	0.000442553191489	0.0
OTU_301	3.24646354733	0.0715777378435	0.457703334456	1.0	0.00145361702128	0.0
OTU_354	3.24646354733	0.0715777378435	0.457703334456	1.0	0.000302978723404	0.0
OTU_440	3.24646354733	0.0715777378435	0.457703334456	1.0	0.000364255319149	0.0
OTU_450	3.24646354733	0.0715777378435	0.457703334456	1.0	0.000228085106383	0.0
OTU_508	3.24646354733	0.0715777378435	0.457703334456	1.0	8.51063829787e-05	0.0
OTU_553	3.24646354733	0.0715777378435	0.457703334456	1.0	0.000204255319149	0.0
OTU_572	3.24646354733	0.0715777378435	0.457703334456	1.0	0.00016	0.0
OTU_654	3.24646354733	0.0715777378435	0.457703334456	1.0	0.000102127659574	0.0
OTU_669	3.24646354733	0.0715777378435	0.457703334456	1.0	8.85106382979e-05	0.0
OTU_682	3.24646354733	0.0715777378435	0.457703334456	1.0	7.48936170213e-05	0.0
OTU_685	3.24646354733	0.0715777378435	0.457703334456	1.0	0.000125957446809	0.0
OTU_687	3.24646354733	0.0715777378435	0.457703334456	1.0	7.48936170213e-05	0.0
OTU_727	3.24646354733	0.0715777378435	0.457703334456	1.0	9.87234042553e-05	0.0
OTU_729	3.24646354733	0.0715777378435	0.457703334456	1.0	0.000102127659574	0.0
OTU_737	3.24646354733	0.0715777378435	0.457703334456	1.0	0.00011914893617	0.0
OTU_862	3.24646354733	0.0715777378435	0.457703334456	1.0	7.48936170213e-05	0.0
OTU_893	3.24646354733	0.0715777378435	0.457703334456	1.0	3.74468085106e-05	0.0
OTU_913	3.24646354733	0.0715777378435	0.457703334456	1.0	6.12765957447e-05	0.0
OTU_918	3.24646354733	0.0715777378435	0.457703334456	1.0	3.06382978723e-05	0.0
OTU_928	3.24646354733	0.0715777378435	0.457703334456	1.0	4.42553191489e-05	0.0
OTU_945	3.24646354733	0.0715777378435	0.457703334456	1.0	6.8085106383e-05	0.0
OTU_961	3.24646354733	0.0715777378435	0.457703334456	1.0	5.44680851064e-05	0.0
OTU_965	3.24646354733	0.0715777378435	0.457703334456	1.0	3.06382978723e-05	0.0
OTU_968	3.24646354733	0.0715777378435	0.457703334456	1.0	5.44680851064e-05	0.0
OTU_982	3.24646354733	0.0715777378435	0.457703334456	1.0	2.04255319149e-05	0.0
OTU_984	3.24646354733	0.0715777378435	0.457703334456	1.0	3.40425531915e-05	0.0
OTU_1006	3.24646354733	0.0715777378435	0.457703334456	1.0	6.46808510638e-05	0.0
OTU_1044	3.24646354733	0.0715777378435	0.457703334456	1.0	6.12765957447e-05	0.0
OTU_1259	3.24646354733	0.0715777378435	0.457703334456	1.0	3.40425531915e-05	0.0
OTU_187	3.22937100104	0.0723284642115	0.457703334456	1.0	0.000725106382979	0.000870703764321
OTU_377	3.191369606	0.0740279654748	0.457703334456	1.0	0.000554893617021	0.000137479541735
OTU_143	3.1824481946	0.0744331296386	0.457703334456	1.0	4.42553191489e-05	0.00151227495908
OTU_5	3.1056876767	0.0780192761241	0.457703334456	1.0	0.0125004255319	0.0392602291326
OTU_304	3.09597869713	0.0784859440091	0.457703334456	1.0	0.000462978723404	0.000144026186579
OTU_346	3.08441124093	0.0790458677274	0.457703334456	1.0	0.00106553191489	1.3093289689e-05
OTU_247	3.06589595376	0.0799510771046	0.457703334456	1.0	0.00226382978723	2.29132569558e-05
OTU_313	3.00765450765	0.0828721269806	0.457703334456	1.0	3.40425531915e-06	0.00180687397709
OTU_417	3.00440946613	0.0830382317368	0.457703334456	1.0	0.000296170212766	0.00013093289689
OTU_623	3.00235478807	0.0831435909333	0.457703334456	1.0	0.0	9.16530278232e-05
OTU_863	3.00235478807	0.0831435909333	0.457703334456	1.0	0.0	0.000104746317512
OTU_167	3.00153804302	0.0831855118461	0.457703334456	1.0	0.0	0.00237970540098
OTU_270	3.00153804302	0.0831855118461	0.457703334456	1.0	0.0	0.000847790507365
OTU_315	3.00153804302	0.0831855118461	0.457703334456	1.0	0.0	0.00118494271686
OTU_390	3.00153804302	0.0831855118461	0.457703334456	1.0	0.0	0.000893617021277
OTU_520	3.00153804302	0.0831855118461	0.457703334456	1.0	0.0	0.000369885433715
OTU_524	3.00153804302	0.0831855118461	0.457703334456	1.0	0.0	0.000451718494272
OTU_545	3.00153804302	0.0831855118461	0.457703334456	1.0	0.0	0.000121112929624
OTU_549	3.00153804302	0.0831855118461	0.457703334456	1.0	0.0	0.000340425531915
OTU_606	3.00153804302	0.0831855118461	0.457703334456	1.0	0.0	0.000166939443535
OTU_698	3.00153804302	0.0831855118461	0.457703334456	1.0	0.0	8.18330605565e-05
OTU_707	3.00153804302	0.0831855118461	0.457703334456	1.0	0.0	0.000147299509002
OTU_741	3.00153804302	0.0831855118461	0.457703334456	1.0	0.0	8.51063829787e-05
OTU_793	3.00153804302	0.0831855118461	0.457703334456	1.0	0.0	6.54664484452e-05
OTU_829	3.00153804302	0.0831855118461	0.457703334456	1.0	0.0	0.000121112929624
OTU_865	3.00153804302	0.0831855118461	0.457703334456	1.0	0.0	6.87397708674e-05
OTU_1050	3.00153804302	0.0831855118461	0.457703334456	1.0	0.0	3.92798690671e-05
OTU_1060	3.00153804302	0.0831855118461	0.457703334456	1.0	0.0	4.25531914894e-05
OTU_1189	3.00153804302	0.0831855118461	0.457703334456	1.0	0.0	1.96399345336e-05
OTU_1341	3.00153804302	0.0831855118461	0.457703334456	1.0	0.0	2.61865793781e-05
OTU_1432	3.00153804302	0.0831855118461	0.457703334456	1.0	0.0	2.61865793781e-05
OTU_1002	2.95081639009	0.085834187628	0.457703334456	1.0	3.74468085106e-05	1.3093289689e-05
OTU_177	2.89772727273	0.0887045391364	0.457703334456	1.0	0.000306382978723	0.00138788870704
OTU_770	2.89575308917	0.0888132627111	0.457703334456	1.0	3.40425531915e-06	7.20130932897e-05
OTU_151	2.88227370011	0.0895594810111	0.457703334456	1.0	0.000779574468085	0.00185597381342
OTU_1	2.85498563851	0.0910910530784	0.457703334456	1.0	0.0361191489362	0.0266612111293
OTU_199	2.83459315251	0.0922541634044	0.457703334456	1.0	6.8085106383e-05	0.00161374795417
OTU_421	2.80421560403	0.094016816846	0.457703334456	1.0	0.000129361702128	4.25531914894e-05
OTU_51	2.80325875657	0.0940729294389	0.457703334456	1.0	0.00265872340426	0.00681178396072
OTU_400	2.80180827744	0.094158059656	0.457703334456	1.0	0.000251914893617	8.51063829787e-05
OTU_43	2.74963309052	0.0972767488435	0.457703334456	1.0	0.00439489361702	0.00632733224223
OTU_136	2.7138763815	0.0994789961825	0.457703334456	1.0	0.00108255319149	0.00126022913257
OTU_300	2.67958021171	0.10164251882	0.457703334456	1.0	0.000105531914894	0.000513911620295
OTU_501	2.63185075794	0.104739559557	0.457703334456	1.0	1.36170212766e-05	0.000229132569558
OTU_599	2.61236104936	0.106033788219	0.457703334456	1.0	4.76595744681e-05	0.000137479541735
OTU_456	2.5954272682	0.107172533999	0.457703334456	1.0	0.000105531914894	0.000379705400982
OTU_303	2.56680514607	0.109127927201	0.457703334456	1.0	0.000657021276596	0.000559738134206
OTU_121	2.56654212679	0.109146076766	0.457703334456	1.0	0.00120170212766	0.0029852700491
OTU_725	2.5373013045	0.111184676181	0.457703334456	1.0	1.02127659574e-05	0.000157119476268
OTU_69	2.52485344728	0.112065191807	0.457703334456	1.0	0.00493957446809	0.00329296235679
OTU_182	2.5083098831	0.11324732844	0.457703334456	1.0	0.00123914893617	8.8379705401e-05
OTU_88	2.42530440115	0.119390047981	0.457703334456	1.0	0.00219914893617	0.00265793780687
OTU_128	2.40039113429	0.121304917258	0.457703334456	1.0	0.00180765957447	0.000327332242226
OTU_23	2.38505555854	0.122500537188	0.457703334456	1.0	0.00271659574468	0.0175155482815
OTU_238	2.30492954076	0.128964128559	0.457703334456	1.0	0.00156255319149	3.92798690671e-05
OTU_586	2.3046692438	0.128985734926	0.457703334456	1.0	9.53191489362e-05	4.25531914894e-05
OTU_373	2.29657349788	0.129659752934	0.457703334456	1.0	0.000272340425532	6.54664484452e-06
OTU_566	2.29657349788	0.129659752934	0.457703334456	1.0	0.000231489361702	3.27332242226e-06
OTU_773	2.29657349788	0.129659752934	0.457703334456	1.0	4.08510638298e-05	3.27332242226e-06
OTU_3	2.28949002031	0.13025271456	0.457703334456	1.0	0.021429787234	0.0296923076923
OTU_8	2.25947839258	0.132798783767	0.457703334456	1.0	0.0232714893617	0.0160163666121
OTU_413	2.22852992798	0.135482699086	0.457703334456	1.0	0.000112340425532	0.000134206219313
OTU_84	2.22112696251	0.136133656815	0.457703334456	1.0	0.00790468085106	0.000481178396072
OTU_952	2.22094481605	0.136149717393	0.457703334456	1.0	1.02127659574e-05	3.27332242226e-05
OTU_75	2.21492599541	0.136681616031	0.457703334456	1.0	0.00124255319149	0.00664157119476
OTU_312	2.18685706817	0.139193086338	0.457703334456	1.0	0.000262127659574	2.61865793781e-05
OTU_361	2.18685706817	0.139193086338	0.457703334456	1.0	0.000902127659574	6.54664484452e-06
OTU_379	2.12745515354	0.144680785296	0.457703334456	1.0	7.48936170213e-05	0.000615384615385
OTU_20	2.127214926	0.144703466703	0.457703334456	1.0	0.000592340425532	0.0142258592471
OTU_407	2.12244897959	0.145154279045	0.457703334456	1.0	0.000245106382979	0.0
OTU_933	2.12244897959	0.145154279045	0.457703334456	1.0	2.04255319149e-05	0.0
OTU_950	2.12244897959	0.145154279045	0.457703334456	1.0	6.8085106383e-06	0.0
OTU_1166	2.12244897959	0.145154279045	0.457703334456	1.0	1.36170212766e-05	0.0
OTU_1291	2.12244897959	0.145154279045	0.457703334456	1.0	6.8085106383e-06	0.0
OTU_1336	2.12244897959	0.145154279045	0.457703334456	1.0	6.8085106383e-06	0.0
OTU_1373	2.12244897959	0.145154279045	0.457703334456	1.0	6.8085106383e-06	0.0
OTU_1376	2.12244897959	0.145154279045	0.457703334456	1.0	1.36170212766e-05	0.0
OTU_1382	2.12244897959	0.145154279045	0.457703334456	1.0	6.8085106383e-06	0.0
OTU_1385	2.12244897959	0.145154279045	0.457703334456	1.0	6.8085106383e-06	0.0
OTU_1489	2.12244897959	0.145154279045	0.457703334456	1.0	6.8085106383e-06	0.0
OTU_1494	2.12244897959	0.145154279045	0.457703334456	1.0	6.8085106383e-06	0.0
OTU_60	2.1216	0.145234750224	0.457703334456	1.0	0.00361872340426	0.0
OTU_124	2.1216	0.145234750224	0.457703334456	1.0	0.00276425531915	0.0
OTU_133	2.1216	0.145234750224	0.457703334456	1.0	0.00660085106383	0.0
OTU_178	2.1216	0.145234750224	0.457703334456	1.0	0.000769361702128	0.0
OTU_193	2.1216	0.145234750224	0.457703334456	1.0	0.00165106382979	0.0
OTU_195	2.1216	0.145234750224	0.457703334456	1.0	0.000735319148936	0.0
OTU_306	2.1216	0.145234750224	0.457703334456	1.0	0.00142638297872	0.0
OTU_320	2.1216	0.145234750224	0.457703334456	1.0	0.000452765957447	0.0
OTU_333	2.1216	0.145234750224	0.457703334456	1.0	0.000170212765957	0.0
OTU_353	2.1216	0.145234750224	0.457703334456	1.0	0.000194042553191	0.0
OTU_368	2.1216	0.145234750224	0.457703334456	1.0	0.00103829787234	0.0
OTU_391	2.1216	0.145234750224	0.457703334456	1.0	0.000296170212766	0.0
OTU_438	2.1216	0.145234750224	0.457703334456	1.0	0.000228085106383	0.0
OTU_467	2.1216	0.145234750224	0.457703334456	1.0	0.000136170212766	0.0
OTU_484	2.1216	0.145234750224	0.457703334456	1.0	0.000565106382979	0.0
OTU_486	2.1216	0.145234750224	0.457703334456	1.0	0.000316595744681	0.0
OTU_497	2.1216	0.145234750224	0.457703334456	1.0	0.000125957446809	0.0
OTU_499	2.1216	0.145234750224	0.457703334456	1.0	0.000691063829787	0.0
OTU_505	2.1216	0.145234750224	0.457703334456	1.0	0.000292765957447	0.0
OTU_515	2.1216	0.145234750224	0.457703334456	1.0	0.000122553191489	0.0
OTU_517	2.1216	0.145234750224	0.457703334456	1.0	0.000115744680851	0.0
OTU_522	2.1216	0.145234750224	0.457703334456	1.0	6.12765957447e-05	0.0
OTU_530	2.1216	0.145234750224	0.457703334456	1.0	0.000633191489362	0.0
OTU_579	2.1216	0.145234750224	0.457703334456	1.0	0.000503829787234	0.0
OTU_580	2.1216	0.145234750224	0.457703334456	1.0	0.000105531914894	0.0
OTU_582	2.1216	0.145234750224	0.457703334456	1.0	0.000347234042553	0.0
OTU_585	2.1216	0.145234750224	0.457703334456	1.0	0.000108936170213	0.0
OTU_592	2.1216	0.145234750224	0.457703334456	1.0	0.000108936170213	0.0
OTU_604	2.1216	0.145234750224	0.457703334456	1.0	7.82978723404e-05	0.0
OTU_618	2.1216	0.145234750224	0.457703334456	1.0	0.000166808510638	0.0
OTU_621	2.1216	0.145234750224	0.457703334456	1.0	0.000180425531915	0.0
OTU_662	2.1216	0.145234750224	0.457703334456	1.0	0.000245106382979	0.0
OTU_689	2.1216	0.145234750224	0.457703334456	1.0	0.000112340425532	0.0
OTU_699	2.1216	0.145234750224	0.457703334456	1.0	7.48936170213e-05	0.0
OTU_704	2.1216	0.145234750224	0.457703334456	1.0	0.000122553191489	0.0
OTU_717	2.1216	0.145234750224	0.457703334456	1.0	0.00024170212766	0.0
OTU_720	2.1216	0.145234750224	0.457703334456	1.0	4.42553191489e-05	0.0
OTU_722	2.1216	0.145234750224	0.457703334456	1.0	0.000102127659574	0.0
OTU_742	2.1216	0.145234750224	0.457703334456	1.0	7.14893617021e-05	0.0
OTU_787	2.1216	0.145234750224	0.457703334456	1.0	0.000183829787234	0.0
OTU_811	2.1216	0.145234750224	0.457703334456	1.0	2.72340425532e-05	0.0
OTU_816	2.1216	0.145234750224	0.457703334456	1.0	0.00016	0.0
OTU_849	2.1216	0.145234750224	0.457703334456	1.0	8.85106382979e-05	0.0
OTU_854	2.1216	0.145234750224	0.457703334456	1.0	0.000132765957447	0.0
OTU_857	2.1216	0.145234750224	0.457703334456	1.0	4.42553191489e-05	0.0
OTU_861	2.1216	0.145234750224	0.457703334456	1.0	0.00016	0.0
OTU_868	2.1216	0.145234750224	0.457703334456	1.0	7.14893617021e-05	0.0
OTU_883	2.1216	0.145234750224	0.457703334456	1.0	4.76595744681e-05	0.0
OTU_904	2.1216	0.145234750224	0.457703334456	1.0	2.3829787234e-05	0.0
OTU_905	2.1216	0.145234750224	0.457703334456	1.0	2.04255319149e-05	0.0
OTU_915	2.1216	0.145234750224	0.457703334456	1.0	3.06382978723e-05	0.0
OTU_919	2.1216	0.145234750224	0.457703334456	1.0	6.12765957447e-05	0.0
OTU_934	2.1216	0.145234750224	0.457703334456	1.0	1.70212765957e-05	0.0
OTU_940	2.1216	0.145234750224	0.457703334456	1.0	1.36170212766e-05	0.0
OTU_957	2.1216	0.145234750224	0.457703334456	1.0	6.12765957447e-05	0.0
OTU_958	2.1216	0.145234750224	0.457703334456	1.0	5.44680851064e-05	0.0
OTU_971	2.1216	0.145234750224	0.457703334456	1.0	1.36170212766e-05	0.0
OTU_975	2.1216	0.145234750224	0.457703334456	1.0	3.74468085106e-05	0.0
OTU_983	2.1216	0.145234750224	0.457703334456	1.0	1.70212765957e-05	0.0
OTU_986	2.1216	0.145234750224	0.457703334456	1.0	3.06382978723e-05	0.0
OTU_989	2.1216	0.145234750224	0.457703334456	1.0	3.06382978723e-05	0.0
OTU_990	2.1216	0.145234750224	0.457703334456	1.0	5.44680851064e-05	0.0
OTU_999	2.1216	0.145234750224	0.457703334456	1.0	7.82978723404e-05	0.0
OTU_1000	2.1216	0.145234750224	0.457703334456	1.0	5.44680851064e-05	0.0
OTU_1005	2.1216	0.145234750224	0.457703334456	1.0	5.44680851064e-05	0.0
OTU_1011	2.1216	0.145234750224	0.457703334456	1.0	2.04255319149e-05	0.0
OTU_1031	2.1216	0.145234750224	0.457703334456	1.0	2.72340425532e-05	0.0
OTU_1043	2.1216	0.145234750224	0.457703334456	1.0	1.36170212766e-05	0.0
OTU_1054	2.1216	0.145234750224	0.457703334456	1.0	5.78723404255e-05	0.0
OTU_1074	2.1216	0.145234750224	0.457703334456	1.0	6.46808510638e-05	0.0
OTU_1081	2.1216	0.145234750224	0.457703334456	1.0	1.70212765957e-05	0.0
OTU_1082	2.1216	0.145234750224	0.457703334456	1.0	1.02127659574e-05	0.0
OTU_1097	2.1216	0.145234750224	0.457703334456	1.0	6.12765957447e-05	0.0
OTU_1136	2.1216	0.145234750224	0.457703334456	1.0	3.40425531915e-05	0.0
OTU_1137	2.1216	0.145234750224	0.457703334456	1.0	1.02127659574e-05	0.0
OTU_1140	2.1216	0.145234750224	0.457703334456	1.0	2.3829787234e-05	0.0
OTU_1152	2.1216	0.145234750224	0.457703334456	1.0	3.06382978723e-05	0.0
OTU_1165	2.1216	0.145234750224	0.457703334456	1.0	1.70212765957e-05	0.0
OTU_1205	2.1216	0.145234750224	0.457703334456	1.0	1.70212765957e-05	0.0
OTU_1208	2.1216	0.145234750224	0.457703334456	1.0	2.04255319149e-05	0.0
OTU_1224	2.1216	0.145234750224	0.457703334456	1.0	1.70212765957e-05	0.0
OTU_1227	2.1216	0.145234750224	0.457703334456	1.0	3.40425531915e-05	0.0
OTU_1228	2.1216	0.145234750224	0.457703334456	1.0	2.04255319149e-05	0.0
OTU_1230	2.1216	0.145234750224	0.457703334456	1.0	3.74468085106e-05	0.0
OTU_1248	2.1216	0.145234750224	0.457703334456	1.0	4.42553191489e-05	0.0
OTU_1267	2.1216	0.145234750224	0.457703334456	1.0	2.3829787234e-05	0.0
OTU_1268	2.1216	0.145234750224	0.457703334456	1.0	1.70212765957e-05	0.0
OTU_1287	2.1216	0.145234750224	0.457703334456	1.0	2.04255319149e-05	0.0
OTU_1290	2.1216	0.145234750224	0.457703334456	1.0	2.72340425532e-05	0.0
OTU_1292	2.1216	0.145234750224	0.457703334456	1.0	1.02127659574e-05	0.0
OTU_1319	2.1216	0.145234750224	0.457703334456	1.0	1.02127659574e-05	0.0
OTU_1324	2.1216	0.145234750224	0.457703334456	1.0	2.3829787234e-05	0.0
OTU_1326	2.1216	0.145234750224	0.457703334456	1.0	3.74468085106e-05	0.0
OTU_1374	2.1216	0.145234750224	0.457703334456	1.0	2.72340425532e-05	0.0
OTU_1388	2.1216	0.145234750224	0.457703334456	1.0	2.04255319149e-05	0.0
OTU_1406	2.1216	0.145234750224	0.457703334456	1.0	1.02127659574e-05	0.0
OTU_1410	2.1216	0.145234750224	0.457703334456	1.0	2.3829787234e-05	0.0
OTU_1411	2.1216	0.145234750224	0.457703334456	1.0	1.02127659574e-05	0.0
OTU_1412	2.1216	0.145234750224	0.457703334456	1.0	1.70212765957e-05	0.0
OTU_1415	2.1216	0.145234750224	0.457703334456	1.0	1.02127659574e-05	0.0
OTU_1456	2.1216	0.145234750224	0.457703334456	1.0	1.02127659574e-05	0.0
OTU_1457	2.1216	0.145234750224	0.457703334456	1.0	1.02127659574e-05	0.0
OTU_1464	2.1216	0.145234750224	0.457703334456	1.0	1.02127659574e-05	0.0
OTU_1469	2.1216	0.145234750224	0.457703334456	1.0	2.04255319149e-05	0.0
OTU_1490	2.1216	0.145234750224	0.457703334456	1.0	2.72340425532e-05	0.0
OTU_1219	2.0872909699	0.148529247322	0.457703334456	1.0	1.36170212766e-05	3.27332242226e-06
OTU_412	2.08055090728	0.149186324284	0.457703334456	1.0	0.000217872340426	1.63666121113e-05
OTU_433	2.04242893024	0.152965226202	0.457703334456	1.0	0.000132765957447	0.000216039279869
OTU_214	2.04127579737	0.153081209287	0.457703334456	1.0	0.000469787234043	0.00128641571195
OTU_627	2.04127579737	0.153081209287	0.457703334456	1.0	6.12765957447e-05	0.000140752864157
OTU_1174	2.02855685875	0.154367126987	0.457703334456	1.0	2.3829787234e-05	6.54664484452e-06
OTU_690	2.02821210061	0.154402153053	0.457703334456	1.0	0.00011914893617	1.3093289689e-05
OTU_448	2.00890903255	0.156377735935	0.457703334456	1.0	0.000194042553191	9.81996726678e-06
OTU_110	1.99810363923	0.157496145476	0.457703334456	1.0	0.00125957446809	0.00113911620295
OTU_783	1.97654003033	0.159755382388	0.457703334456	1.0	3.40425531915e-06	0.000108019639935
OTU_846	1.97654003033	0.159755382388	0.457703334456	1.0	6.8085106383e-06	5.89198036007e-05
OTU_268	1.97620416966	0.159790861367	0.457703334456	1.0	0.000898723404255	0.000196399345336
OTU_160	1.96417093818	0.161067945727	0.457703334456	1.0	0.000582127659574	0.00154173486088
OTU_817	1.96232339089	0.161265053829	0.457703334456	1.0	0.0	4.58265139116e-05
OTU_966	1.96232339089	0.161265053829	0.457703334456	1.0	0.0	7.20130932897e-05
OTU_1216	1.96232339089	0.161265053829	0.457703334456	1.0	0.0	1.96399345336e-05
OTU_1241	1.96232339089	0.161265053829	0.457703334456	1.0	0.0	1.3093289689e-05
OTU_1302	1.96232339089	0.161265053829	0.457703334456	1.0	0.0	1.3093289689e-05
OTU_1431	1.96232339089	0.161265053829	0.457703334456	1.0	0.0	6.54664484452e-06
OTU_1440	1.96232339089	0.161265053829	0.457703334456	1.0	0.0	6.54664484452e-06
OTU_45	1.96153846154	0.161348878316	0.457703334456	1.0	0.0	0.00781014729951
OTU_71	1.96153846154	0.161348878316	0.457703334456	1.0	0.0	0.00339443535188
OTU_130	1.96153846154	0.161348878316	0.457703334456	1.0	0.0	0.00348608837971
OTU_135	1.96153846154	0.161348878316	0.457703334456	1.0	0.0	0.00361047463175
OTU_180	1.96153846154	0.161348878316	0.457703334456	1.0	0.0	0.00438952536825
OTU_266	1.96153846154	0.161348878316	0.457703334456	1.0	0.0	0.000582651391162
OTU_292	1.96153846154	0.161348878316	0.457703334456	1.0	0.0	0.000464811783961
OTU_386	1.96153846154	0.161348878316	0.457703334456	1.0	0.0	0.000612111292962
OTU_395	1.96153846154	0.161348878316	0.457703334456	1.0	0.0	0.00106055646481
OTU_420	1.96153846154	0.161348878316	0.457703334456	1.0	0.0	0.000140752864157
OTU_444	1.96153846154	0.161348878316	0.457703334456	1.0	0.0	0.000242225859247
OTU_446	1.96153846154	0.161348878316	0.457703334456	1.0	0.0	0.00057937806874
OTU_447	1.96153846154	0.161348878316	0.457703334456	1.0	0.0	0.000585924713584
OTU_472	1.96153846154	0.161348878316	0.457703334456	1.0	0.0	0.000546644844517
OTU_496	1.96153846154	0.161348878316	0.457703334456	1.0	0.0	0.000212765957447
OTU_510	1.96153846154	0.161348878316	0.457703334456	1.0	0.0	0.000163666121113
OTU_513	1.96153846154	0.161348878316	0.457703334456	1.0	0.0	0.000615384615385
OTU_556	1.96153846154	0.161348878316	0.457703334456	1.0	0.0	0.000533551554828
OTU_600	1.96153846154	0.161348878316	0.457703334456	1.0	0.0	0.000248772504092
OTU_609	1.96153846154	0.161348878316	0.457703334456	1.0	0.0	8.51063829787e-05
OTU_678	1.96153846154	0.161348878316	0.457703334456	1.0	0.0	0.000252045826514
OTU_713	1.96153846154	0.161348878316	0.457703334456	1.0	0.0	0.000180032733224
OTU_735	1.96153846154	0.161348878316	0.457703334456	1.0	0.0	5.89198036007e-05
OTU_779	1.96153846154	0.161348878316	0.457703334456	1.0	0.0	0.000193126022913
OTU_851	1.96153846154	0.161348878316	0.457703334456	1.0	0.0	2.61865793781e-05
OTU_926	1.96153846154	0.161348878316	0.457703334456	1.0	0.0	0.000117839607201
OTU_935	1.96153846154	0.161348878316	0.457703334456	1.0	0.0	0.000111292962357
OTU_948	1.96153846154	0.161348878316	0.457703334456	1.0	0.0	8.8379705401e-05
OTU_954	1.96153846154	0.161348878316	0.457703334456	1.0	0.0	2.61865793781e-05
OTU_964	1.96153846154	0.161348878316	0.457703334456	1.0	0.0	6.21931260229e-05
OTU_1135	1.96153846154	0.161348878316	0.457703334456	1.0	0.0	2.94599018003e-05
OTU_1187	1.96153846154	0.161348878316	0.457703334456	1.0	0.0	2.29132569558e-05
OTU_1193	1.96153846154	0.161348878316	0.457703334456	1.0	0.0	2.29132569558e-05
OTU_1215	1.96153846154	0.161348878316	0.457703334456	1.0	0.0	1.3093289689e-05
OTU_1237	1.96153846154	0.161348878316	0.457703334456	1.0	0.0	3.92798690671e-05
OTU_1256	1.96153846154	0.161348878316	0.457703334456	1.0	0.0	1.3093289689e-05
OTU_1258	1.96153846154	0.161348878316	0.457703334456	1.0	0.0	4.58265139116e-05
OTU_1272	1.96153846154	0.161348878316	0.457703334456	1.0	0.0	2.94599018003e-05
OTU_1309	1.96153846154	0.161348878316	0.457703334456	1.0	0.0	3.27332242226e-05
OTU_1364	1.96153846154	0.161348878316	0.457703334456	1.0	0.0	1.63666121113e-05
OTU_1367	1.96153846154	0.161348878316	0.457703334456	1.0	0.0	1.96399345336e-05
OTU_1446	1.96153846154	0.161348878316	0.457703334456	1.0	0.0	2.29132569558e-05
OTU_1479	1.96153846154	0.161348878316	0.457703334456	1.0	0.0	1.63666121113e-05
OTU_1487	1.96153846154	0.161348878316	0.457703334456	1.0	0.0	9.81996726678e-06
OTU_461	1.96006042559	0.161506856208	0.457703334456	1.0	0.000129361702128	4.58265139116e-05
OTU_21	1.95710860955	0.161822885313	0.457703334456	1.0	0.0052970212766	0.0115679214403
OTU_335	1.93292827716	0.164438432409	0.457703334456	1.0	0.000493617021277	0.000402618657938
OTU_922	1.92651694505	0.165140012869	0.457703334456	1.0	3.40425531915e-06	4.25531914894e-05
OTU_462	1.92134503493	0.165708460326	0.457703334456	1.0	0.000122553191489	2.29132569558e-05
OTU_323	1.88432562823	0.169843325257	0.457703334456	1.0	0.000115744680851	0.000549918166939
OTU_534	1.87721388486	0.170651146051	0.457703334456	1.0	0.000187234042553	9.81996726678e-06
OTU_951	1.87615266896	0.170772067055	0.457703334456	1.0	1.70212765957e-05	1.63666121113e-05
OTU_931	1.87519609894	0.17088114843	0.457703334456	1.0	4.76595744681e-05	3.60065466448e-05
OTU_150	1.860621387	0.172553100427	0.457703334456	1.0	0.000731914893617	0.00144026186579
OTU_47	1.83754923811	0.175238463355	0.457703334456	1.0	0.00608	0.00640916530278
OTU_847	1.79303079259	0.180557326753	0.457703334456	1.0	4.42553191489e-05	9.81996726678e-06
OTU_113	1.78826293608	0.181137950183	0.457703334456	1.0	0.00140255319149	0.00206219312602
OTU_245	1.76019460042	0.18460024476	0.457703334456	1.0	0.00131063829787	0.000147299509002
OTU_115	1.73617021277	0.187624818626	0.457703334456	1.0	0.000633191489362	0.00215057283142
OTU_106	1.71523869085	0.190307085452	0.457703334456	1.0	0.00208680851064	0.00157446808511
OTU_209	1.70878078674	0.191143633621	0.457703334456	1.0	0.00260765957447	5.23731587561e-05
OTU_305	1.70440311587	0.191713150854	0.457703334456	1.0	0.000313191489362	0.000225859247136
OTU_291	1.67280174069	0.195883684286	0.457703334456	1.0	0.000248510638298	0.00033387888707
OTU_207	1.67017318552	0.196235339298	0.457703334456	1.0	0.000517446808511	0.000209492635025
OTU_376	1.66779503106	0.196554132325	0.457703334456	1.0	0.000149787234043	0.000605564648118
OTU_237	1.66743168336	0.196602892714	0.457703334456	1.0	0.000459574468085	4.58265139116e-05
OTU_491	1.65987938909	0.197619609287	0.457703334456	1.0	0.000132765957447	3.60065466448e-05
OTU_1087	1.63433743607	0.201104168319	0.457703334456	1.0	2.3829787234e-05	1.96399345336e-05
OTU_89	1.6332265865	0.201257346542	0.457703334456	1.0	0.00775489361702	0.00170867430442
OTU_535	1.6332265865	0.201257346542	0.457703334456	1.0	8.85106382979e-05	8.8379705401e-05
OTU_563	1.6332265865	0.201257346542	0.457703334456	1.0	5.78723404255e-05	5.56464811784e-05
OTU_691	1.63008736416	0.201690965288	0.457703334456	1.0	7.14893617021e-05	1.3093289689e-05
OTU_352	1.59243068093	0.206979200819	0.457703334456	1.0	0.000486808510638	3.60065466448e-05
OTU_85	1.59210432973	0.207025741289	0.457703334456	1.0	0.00262808510638	0.00053682487725
OTU_801	1.58788845862	0.207628073749	0.457703334456	1.0	6.8085106383e-05	2.29132569558e-05
OTU_159	1.56346751469	0.211158230856	0.457703334456	1.0	0.00217191489362	0.000844517184943
OTU_666	1.54961538462	0.213192229498	0.457703334456	1.0	3.06382978723e-05	1.3093289689e-05
OTU_294	1.50948646598	0.21921746383	0.457703334456	1.0	0.00209361702128	1.96399345336e-05
OTU_930	1.47214703019	0.225007246014	0.457703334456	1.0	5.44680851064e-05	2.29132569558e-05
OTU_805	1.47065775651	0.225241943219	0.457703334456	1.0	1.70212765957e-05	6.54664484452e-05
OTU_25	1.45401414379	0.227884939776	0.457703334456	1.0	0.0101242553191	0.0050736497545
OTU_941	1.4361574539	0.230762161447	0.457703334456	1.0	2.72340425532e-05	1.3093289689e-05
OTU_96	1.41838649156	0.233669161283	0.457703334456	1.0	0.00245787234043	0.000657937806874
OTU_76	1.4071603928	0.23552835671	0.457703334456	1.0	0.00966808510638	0.00125368248773
OTU_158	1.3889729468	0.238578620895	0.457703334456	1.0	0.000762553191489	0.000140752864157
OTU_650	1.38666377235	0.238969317524	0.457703334456	1.0	7.48936170213e-05	4.25531914894e-05
OTU_274	1.35812171139	0.243863270794	0.457703334456	1.0	3.40425531915e-05	0.000464811783961
OTU_134	1.3515098489	0.245014336354	0.457703334456	1.0	0.000537872340426	0.00173813420622
OTU_80	1.3279267284	0.24917439009	0.457703334456	1.0	0.00672680851064	0.0013682487725
OTU_338	1.32149664495	0.250323626277	0.457703334456	1.0	0.000102127659574	0.000216039279869
OTU_125	1.31874719194	0.250817014364	0.457703334456	1.0	0.000997446808511	0.000389525368249
OTU_169	1.29803152784	0.254573100959	0.457703334456	1.0	0.00108936170213	0.000137479541735
OTU_49	1.2927751947	0.255537146862	0.457703334456	1.0	0.0031285106383	0.00473977086743
OTU_242	1.28047140204	0.257811404466	0.457703334456	1.0	0.000585531914894	3.27332242226e-06
OTU_327	1.28047140204	0.257811404466	0.457703334456	1.0	0.000571914893617	3.27332242226e-06
OTU_432	1.28047140204	0.257811404466	0.457703334456	1.0	0.000745531914894	3.27332242226e-06
OTU_449	1.28047140204	0.257811404466	0.457703334456	1.0	0.000115744680851	3.27332242226e-06
OTU_87	1.27695526231	0.25846592122	0.457703334456	1.0	0.00155574468085	0.000831423895254
OTU_299	1.25112496474	0.263337723852	0.457703334456	1.0	0.000296170212766	0.000163666121113
OTU_734	1.25071026873	0.263416863161	0.457703334456	1.0	6.12765957447e-05	4.25531914894e-05
OTU_90	1.24315851102	0.264863198906	0.457703334456	1.0	0.00158978723404	0.00135515548282
OTU_1235	1.23566302502	0.266308534715	0.457703334456	1.0	1.70212765957e-05	3.27332242226e-06
OTU_844	1.23540575602	0.266358317275	0.457703334456	1.0	2.3829787234e-05	3.27332242226e-06
OTU_1048	1.23540575602	0.266358317275	0.457703334456	1.0	2.3829787234e-05	3.27332242226e-06
OTU_1062	1.23540575602	0.266358317275	0.457703334456	1.0	3.74468085106e-05	6.54664484452e-06
OTU_1301	1.23540575602	0.266358317275	0.457703334456	1.0	2.04255319149e-05	3.27332242226e-06
OTU_154	1.21516488913	0.270311635861	0.457703334456	1.0	0.00125617021277	4.58265139116e-05
OTU_455	1.21143241878	0.271048620462	0.457703334456	1.0	0.000660425531915	2.94599018003e-05
OTU_784	1.19163461538	0.275000082822	0.457703334456	1.0	5.78723404255e-05	1.3093289689e-05
OTU_1178	1.19163461538	0.275000082822	0.457703334456	1.0	2.72340425532e-05	3.27332242226e-06
OTU_108	1.19064241337	0.2752000122	0.457703334456	1.0	0.0013514893617	0.000150572831424
OTU_146	1.19064241337	0.2752000122	0.457703334456	1.0	0.00424170212766	0.000288052373159
OTU_399	1.19064241337	0.2752000122	0.457703334456	1.0	0.000211063829787	1.96399345336e-05
OTU_946	1.19064241337	0.2752000122	0.457703334456	1.0	5.10638297872e-05	9.81996726678e-06
OTU_153	1.18758500831	0.2758172305	0.457703334456	1.0	0.00112680851064	0.000612111292962
OTU_149	1.18209474142	0.276929960098	0.457703334456	1.0	0.00121191489362	5.23731587561e-05
OTU_63	1.17137773034	0.279118334788	0.457703334456	1.0	0.00493957446809	0.00161374795417
OTU_706	1.16227391812	0.28099444858	0.457703334456	1.0	2.72340425532e-05	6.87397708674e-05
OTU_206	1.15932933362	0.281604674159	0.457703334456	1.0	0.000782978723404	0.000500818330606
OTU_681	1.14719165906	0.284137806253	0.457703334456	1.0	7.48936170213e-05	1.96399345336e-05
OTU_516	1.14647757648	0.284287731975	0.457703334456	1.0	0.000149787234043	9.81996726678e-05
OTU_215	1.13072902707	0.287619889525	0.457703334456	1.0	0.000994042553191	0.000412438625205
OTU_357	1.10407993339	0.293372469807	0.457703334456	1.0	0.000248510638298	6.54664484452e-05
OTU_406	1.10193117598	0.293842682231	0.457703334456	1.0	0.000211063829787	0.000144026186579
OTU_246	1.08736521279	0.297055730671	0.457703334456	1.0	0.000483404255319	0.000108019639935
OTU_197	1.08680803861	0.297179527956	0.457703334456	1.0	0.000912340425532	0.000252045826514
OTU_780	1.0624659597	0.302653429871	0.457703334456	1.0	1.70212765957e-05	8.18330605565e-05
OTU_1175	1.0624659597	0.302653429871	0.457703334456	1.0	3.40425531915e-06	2.94599018003e-05
OTU_1034	1.06224475088	0.302703767188	0.457703334456	1.0	3.40425531915e-06	3.27332242226e-05
OTU_229	1.06181208091	0.302802254936	0.457703334456	1.0	0.000646808510638	0.000140752864157
OTU_126	1.04432943294	0.306816693742	0.457703334456	1.0	0.00100085106383	0.00312929623568
OTU_72	1.04	0.307821471909	0.457703334456	1.0	0.0179540425532	0.0
OTU_83	1.04	0.307821471909	0.457703334456	1.0	0.00186212765957	0.0
OTU_131	1.04	0.307821471909	0.457703334456	1.0	0.00190638297872	0.0
OTU_156	1.04	0.307821471909	0.457703334456	1.0	0.00135829787234	0.0
OTU_157	1.04	0.307821471909	0.457703334456	1.0	0.000949787234043	0.0
OTU_168	1.04	0.307821471909	0.457703334456	1.0	0.00096	0.0
OTU_173	1.04	0.307821471909	0.457703334456	1.0	0.000619574468085	0.0
OTU_181	1.04	0.307821471909	0.457703334456	1.0	0.0012085106383	0.0
OTU_204	1.04	0.307821471909	0.457703334456	1.0	0.000765957446809	0.0
OTU_221	1.04	0.307821471909	0.457703334456	1.0	0.00271659574468	0.0
OTU_222	1.04	0.307821471909	0.457703334456	1.0	0.000701276595745	0.0
OTU_226	1.04	0.307821471909	0.457703334456	1.0	0.00278468085106	0.0
OTU_227	1.04	0.307821471909	0.457703334456	1.0	0.00260765957447	0.0
OTU_240	1.04	0.307821471909	0.457703334456	1.0	0.00116425531915	0.0
OTU_260	1.04	0.307821471909	0.457703334456	1.0	0.000347234042553	0.0
OTU_264	1.04	0.307821471909	0.457703334456	1.0	0.00056170212766	0.0
OTU_267	1.04	0.307821471909	0.457703334456	1.0	0.00180425531915	0.0
OTU_288	1.04	0.307821471909	0.457703334456	1.0	0.00185531914894	0.0
OTU_290	1.04	0.307821471909	0.457703334456	1.0	0.000980425531915	0.0
OTU_318	1.04	0.307821471909	0.457703334456	1.0	0.00166127659574	0.0
OTU_319	1.04	0.307821471909	0.457703334456	1.0	0.000497021276596	0.0
OTU_324	1.04	0.307821471909	0.457703334456	1.0	0.00142978723404	0.0
OTU_329	1.04	0.307821471909	0.457703334456	1.0	0.00115063829787	0.0
OTU_332	1.04	0.307821471909	0.457703334456	1.0	0.00123234042553	0.0
OTU_340	1.04	0.307821471909	0.457703334456	1.0	0.000251914893617	0.0
OTU_355	1.04	0.307821471909	0.457703334456	1.0	0.000333617021277	0.0
OTU_363	1.04	0.307821471909	0.457703334456	1.0	0.000507234042553	0.0
OTU_364	1.04	0.307821471909	0.457703334456	1.0	0.000211063829787	0.0
OTU_384	1.04	0.307821471909	0.457703334456	1.0	0.00106553191489	0.0
OTU_393	1.04	0.307821471909	0.457703334456	1.0	0.000228085106383	0.0
OTU_405	1.04	0.307821471909	0.457703334456	1.0	0.000245106382979	0.0
OTU_409	1.04	0.307821471909	0.457703334456	1.0	0.000432340425532	0.0
OTU_411	1.04	0.307821471909	0.457703334456	1.0	0.000371063829787	0.0
OTU_418	1.04	0.307821471909	0.457703334456	1.0	9.87234042553e-05	0.0
OTU_422	1.04	0.307821471909	0.457703334456	1.0	0.00101446808511	0.0
OTU_425	1.04	0.307821471909	0.457703334456	1.0	0.000146382978723	0.0
OTU_428	1.04	0.307821471909	0.457703334456	1.0	0.000190638297872	0.0
OTU_445	1.04	0.307821471909	0.457703334456	1.0	0.000136170212766	0.0
OTU_451	1.04	0.307821471909	0.457703334456	1.0	0.000197446808511	0.0
OTU_460	1.04	0.307821471909	0.457703334456	1.0	0.000728510638298	0.0
OTU_469	1.04	0.307821471909	0.457703334456	1.0	0.000612765957447	0.0
OTU_476	1.04	0.307821471909	0.457703334456	1.0	0.000149787234043	0.0
OTU_504	1.04	0.307821471909	0.457703334456	1.0	5.78723404255e-05	0.0
OTU_506	1.04	0.307821471909	0.457703334456	1.0	0.000102127659574	0.0
OTU_509	1.04	0.307821471909	0.457703334456	1.0	0.000548085106383	0.0
OTU_518	1.04	0.307821471909	0.457703334456	1.0	0.00016	0.0
OTU_519	1.04	0.307821471909	0.457703334456	1.0	0.000105531914894	0.0
OTU_521	1.04	0.307821471909	0.457703334456	1.0	0.00055829787234	0.0
OTU_525	1.04	0.307821471909	0.457703334456	1.0	0.000490212765957	0.0
OTU_526	1.04	0.307821471909	0.457703334456	1.0	3.40425531915e-05	0.0
OTU_528	1.04	0.307821471909	0.457703334456	1.0	0.00059914893617	0.0
OTU_539	1.04	0.307821471909	0.457703334456	1.0	0.00040170212766	0.0
OTU_542	1.04	0.307821471909	0.457703334456	1.0	0.000459574468085	0.0
OTU_547	1.04	0.307821471909	0.457703334456	1.0	7.82978723404e-05	0.0
OTU_551	1.04	0.307821471909	0.457703334456	1.0	0.000258723404255	0.0
OTU_555	1.04	0.307821471909	0.457703334456	1.0	0.000122553191489	0.0
OTU_557	1.04	0.307821471909	0.457703334456	1.0	0.000173617021277	0.0
OTU_562	1.04	0.307821471909	0.457703334456	1.0	6.12765957447e-05	0.0
OTU_567	1.04	0.307821471909	0.457703334456	1.0	0.000534468085106	0.0
OTU_583	1.04	0.307821471909	0.457703334456	1.0	0.000473191489362	0.0
OTU_584	1.04	0.307821471909	0.457703334456	1.0	0.000115744680851	0.0
OTU_588	1.04	0.307821471909	0.457703334456	1.0	0.000473191489362	0.0
OTU_590	1.04	0.307821471909	0.457703334456	1.0	0.000156595744681	0.0
OTU_593	1.04	0.307821471909	0.457703334456	1.0	0.00016	0.0
OTU_595	1.04	0.307821471909	0.457703334456	1.0	0.000428936170213	0.0
OTU_602	1.04	0.307821471909	0.457703334456	1.0	7.48936170213e-05	0.0
OTU_610	1.04	0.307821471909	0.457703334456	1.0	0.000146382978723	0.0
OTU_612	1.04	0.307821471909	0.457703334456	1.0	8.85106382979e-05	0.0
OTU_617	1.04	0.307821471909	0.457703334456	1.0	0.000272340425532	0.0
OTU_624	1.04	0.307821471909	0.457703334456	1.0	0.000115744680851	0.0
OTU_626	1.04	0.307821471909	0.457703334456	1.0	0.00024170212766	0.0
OTU_640	1.04	0.307821471909	0.457703334456	1.0	3.74468085106e-05	0.0
OTU_642	1.04	0.307821471909	0.457703334456	1.0	2.72340425532e-05	0.0
OTU_644	1.04	0.307821471909	0.457703334456	1.0	0.000125957446809	0.0
OTU_645	1.04	0.307821471909	0.457703334456	1.0	9.87234042553e-05	0.0
OTU_648	1.04	0.307821471909	0.457703334456	1.0	0.000299574468085	0.0
OTU_651	1.04	0.307821471909	0.457703334456	1.0	0.000102127659574	0.0
OTU_659	1.04	0.307821471909	0.457703334456	1.0	0.000377872340426	0.0
OTU_661	1.04	0.307821471909	0.457703334456	1.0	4.42553191489e-05	0.0
OTU_673	1.04	0.307821471909	0.457703334456	1.0	0.00032	0.0
OTU_680	1.04	0.307821471909	0.457703334456	1.0	5.44680851064e-05	0.0
OTU_686	1.04	0.307821471909	0.457703334456	1.0	0.000367659574468	0.0
OTU_692	1.04	0.307821471909	0.457703334456	1.0	0.000136170212766	0.0
OTU_694	1.04	0.307821471909	0.457703334456	1.0	0.000180425531915	0.0
OTU_695	1.04	0.307821471909	0.457703334456	1.0	0.000234893617021	0.0
OTU_702	1.04	0.307821471909	0.457703334456	1.0	3.74468085106e-05	0.0
OTU_712	1.04	0.307821471909	0.457703334456	1.0	0.000108936170213	0.0
OTU_716	1.04	0.307821471909	0.457703334456	1.0	0.000149787234043	0.0
OTU_719	1.04	0.307821471909	0.457703334456	1.0	5.78723404255e-05	0.0
OTU_723	1.04	0.307821471909	0.457703334456	1.0	0.000231489361702	0.0
OTU_724	1.04	0.307821471909	0.457703334456	1.0	0.000122553191489	0.0
OTU_738	1.04	0.307821471909	0.457703334456	1.0	4.76595744681e-05	0.0
OTU_739	1.04	0.307821471909	0.457703334456	1.0	4.76595744681e-05	0.0
OTU_745	1.04	0.307821471909	0.457703334456	1.0	2.72340425532e-05	0.0
OTU_748	1.04	0.307821471909	0.457703334456	1.0	0.000183829787234	0.0
OTU_752	1.04	0.307821471909	0.457703334456	1.0	6.12765957447e-05	0.0
OTU_758	1.04	0.307821471909	0.457703334456	1.0	7.48936170213e-05	0.0
OTU_759	1.04	0.307821471909	0.457703334456	1.0	9.53191489362e-05	0.0
OTU_762	1.04	0.307821471909	0.457703334456	1.0	3.40425531915e-05	0.0
OTU_763	1.04	0.307821471909	0.457703334456	1.0	5.44680851064e-05	0.0
OTU_768	1.04	0.307821471909	0.457703334456	1.0	0.000129361702128	0.0
OTU_769	1.04	0.307821471909	0.457703334456	1.0	2.3829787234e-05	0.0
OTU_772	1.04	0.307821471909	0.457703334456	1.0	0.000102127659574	0.0
OTU_774	1.04	0.307821471909	0.457703334456	1.0	5.10638297872e-05	0.0
OTU_775	1.04	0.307821471909	0.457703334456	1.0	3.40425531915e-05	0.0
OTU_778	1.04	0.307821471909	0.457703334456	1.0	4.42553191489e-05	0.0
OTU_785	1.04	0.307821471909	0.457703334456	1.0	6.12765957447e-05	0.0
OTU_786	1.04	0.307821471909	0.457703334456	1.0	8.85106382979e-05	0.0
OTU_788	1.04	0.307821471909	0.457703334456	1.0	2.04255319149e-05	0.0
OTU_791	1.04	0.307821471909	0.457703334456	1.0	4.08510638298e-05	0.0
OTU_792	1.04	0.307821471909	0.457703334456	1.0	0.000173617021277	0.0
OTU_797	1.04	0.307821471909	0.457703334456	1.0	5.44680851064e-05	0.0
OTU_798	1.04	0.307821471909	0.457703334456	1.0	0.000221276595745	0.0
OTU_800	1.04	0.307821471909	0.457703334456	1.0	2.3829787234e-05	0.0
OTU_802	1.04	0.307821471909	0.457703334456	1.0	0.00011914893617	0.0
OTU_803	1.04	0.307821471909	0.457703334456	1.0	0.000180425531915	0.0
OTU_804	1.04	0.307821471909	0.457703334456	1.0	4.08510638298e-05	0.0
OTU_812	1.04	0.307821471909	0.457703334456	1.0	8.85106382979e-05	0.0
OTU_813	1.04	0.307821471909	0.457703334456	1.0	1.70212765957e-05	0.0
OTU_815	1.04	0.307821471909	0.457703334456	1.0	3.40425531915e-05	0.0
OTU_823	1.04	0.307821471909	0.457703334456	1.0	1.70212765957e-05	0.0
OTU_832	1.04	0.307821471909	0.457703334456	1.0	3.74468085106e-05	0.0
OTU_834	1.04	0.307821471909	0.457703334456	1.0	0.00016	0.0
OTU_840	1.04	0.307821471909	0.457703334456	1.0	3.06382978723e-05	0.0
OTU_841	1.04	0.307821471909	0.457703334456	1.0	0.00016	0.0
OTU_843	1.04	0.307821471909	0.457703334456	1.0	4.42553191489e-05	0.0
OTU_848	1.04	0.307821471909	0.457703334456	1.0	0.000112340425532	0.0
OTU_856	1.04	0.307821471909	0.457703334456	1.0	3.06382978723e-05	0.0
OTU_869	1.04	0.307821471909	0.457703334456	1.0	1.70212765957e-05	0.0
OTU_874	1.04	0.307821471909	0.457703334456	1.0	3.06382978723e-05	0.0
OTU_878	1.04	0.307821471909	0.457703334456	1.0	2.04255319149e-05	0.0
OTU_879	1.04	0.307821471909	0.457703334456	1.0	6.8085106383e-05	0.0
OTU_887	1.04	0.307821471909	0.457703334456	1.0	0.000125957446809	0.0
OTU_888	1.04	0.307821471909	0.457703334456	1.0	4.08510638298e-05	0.0
OTU_890	1.04	0.307821471909	0.457703334456	1.0	7.14893617021e-05	0.0
OTU_894	1.04	0.307821471909	0.457703334456	1.0	4.42553191489e-05	0.0
OTU_895	1.04	0.307821471909	0.457703334456	1.0	2.3829787234e-05	0.0
OTU_900	1.04	0.307821471909	0.457703334456	1.0	7.48936170213e-05	0.0
OTU_901	1.04	0.307821471909	0.457703334456	1.0	2.04255319149e-05	0.0
OTU_906	1.04	0.307821471909	0.457703334456	1.0	2.72340425532e-05	0.0
OTU_907	1.04	0.307821471909	0.457703334456	1.0	6.46808510638e-05	0.0
OTU_912	1.04	0.307821471909	0.457703334456	1.0	2.04255319149e-05	0.0
OTU_914	1.04	0.307821471909	0.457703334456	1.0	6.8085106383e-06	0.0
OTU_920	1.04	0.307821471909	0.457703334456	1.0	8.51063829787e-05	0.0
OTU_921	1.04	0.307821471909	0.457703334456	1.0	6.8085106383e-06	0.0
OTU_927	1.04	0.307821471909	0.457703334456	1.0	7.14893617021e-05	0.0
OTU_937	1.04	0.307821471909	0.457703334456	1.0	2.3829787234e-05	0.0
OTU_938	1.04	0.307821471909	0.457703334456	1.0	1.36170212766e-05	0.0
OTU_939	1.04	0.307821471909	0.457703334456	1.0	3.74468085106e-05	0.0
OTU_949	1.04	0.307821471909	0.457703334456	1.0	1.70212765957e-05	0.0
OTU_959	1.04	0.307821471909	0.457703334456	1.0	4.76595744681e-05	0.0
OTU_969	1.04	0.307821471909	0.457703334456	1.0	3.74468085106e-05	0.0
OTU_970	1.04	0.307821471909	0.457703334456	1.0	2.04255319149e-05	0.0
OTU_976	1.04	0.307821471909	0.457703334456	1.0	0.000112340425532	0.0
OTU_981	1.04	0.307821471909	0.457703334456	1.0	2.04255319149e-05	0.0
OTU_985	1.04	0.307821471909	0.457703334456	1.0	1.70212765957e-05	0.0
OTU_991	1.04	0.307821471909	0.457703334456	1.0	2.72340425532e-05	0.0
OTU_992	1.04	0.307821471909	0.457703334456	1.0	4.76595744681e-05	0.0
OTU_993	1.04	0.307821471909	0.457703334456	1.0	3.40425531915e-06	0.0
OTU_994	1.04	0.307821471909	0.457703334456	1.0	1.36170212766e-05	0.0
OTU_1001	1.04	0.307821471909	0.457703334456	1.0	5.78723404255e-05	0.0
OTU_1007	1.04	0.307821471909	0.457703334456	1.0	8.51063829787e-05	0.0
OTU_1008	1.04	0.307821471909	0.457703334456	1.0	4.76595744681e-05	0.0
OTU_1009	1.04	0.307821471909	0.457703334456	1.0	1.36170212766e-05	0.0
OTU_1016	1.04	0.307821471909	0.457703334456	1.0	2.04255319149e-05	0.0
OTU_1018	1.04	0.307821471909	0.457703334456	1.0	3.40425531915e-06	0.0
OTU_1019	1.04	0.307821471909	0.457703334456	1.0	6.12765957447e-05	0.0
OTU_1020	1.04	0.307821471909	0.457703334456	1.0	4.76595744681e-05	0.0
OTU_1021	1.04	0.307821471909	0.457703334456	1.0	4.76595744681e-05	0.0
OTU_1022	1.04	0.307821471909	0.457703334456	1.0	1.70212765957e-05	0.0
OTU_1026	1.04	0.307821471909	0.457703334456	1.0	5.78723404255e-05	0.0
OTU_1027	1.04	0.307821471909	0.457703334456	1.0	2.04255319149e-05	0.0
OTU_1032	1.04	0.307821471909	0.457703334456	1.0	4.76595744681e-05	0.0
OTU_1033	1.04	0.307821471909	0.457703334456	1.0	3.06382978723e-05	0.0
OTU_1037	1.04	0.307821471909	0.457703334456	1.0	3.40425531915e-05	0.0
OTU_1042	1.04	0.307821471909	0.457703334456	1.0	1.70212765957e-05	0.0
OTU_1045	1.04	0.307821471909	0.457703334456	1.0	2.04255319149e-05	0.0
OTU_1046	1.04	0.307821471909	0.457703334456	1.0	8.51063829787e-05	0.0
OTU_1047	1.04	0.307821471909	0.457703334456	1.0	2.04255319149e-05	0.0
OTU_1055	1.04	0.307821471909	0.457703334456	1.0	5.44680851064e-05	0.0
OTU_1063	1.04	0.307821471909	0.457703334456	1.0	1.02127659574e-05	0.0
OTU_1064	1.04	0.307821471909	0.457703334456	1.0	4.08510638298e-05	0.0
OTU_1065	1.04	0.307821471909	0.457703334456	1.0	5.78723404255e-05	0.0
OTU_1066	1.04	0.307821471909	0.457703334456	1.0	7.82978723404e-05	0.0
OTU_1067	1.04	0.307821471909	0.457703334456	1.0	2.3829787234e-05	0.0
OTU_1068	1.04	0.307821471909	0.457703334456	1.0	2.3829787234e-05	0.0
OTU_1075	1.04	0.307821471909	0.457703334456	1.0	2.04255319149e-05	0.0
OTU_1083	1.04	0.307821471909	0.457703334456	1.0	1.02127659574e-05	0.0
OTU_1084	1.04	0.307821471909	0.457703334456	1.0	6.8085106383e-06	0.0
OTU_1085	1.04	0.307821471909	0.457703334456	1.0	1.70212765957e-05	0.0
OTU_1086	1.04	0.307821471909	0.457703334456	1.0	3.74468085106e-05	0.0
OTU_1095	1.04	0.307821471909	0.457703334456	1.0	1.70212765957e-05	0.0
OTU_1096	1.04	0.307821471909	0.457703334456	1.0	1.02127659574e-05	0.0
OTU_1098	1.04	0.307821471909	0.457703334456	1.0	6.8085106383e-06	0.0
OTU_1099	1.04	0.307821471909	0.457703334456	1.0	2.3829787234e-05	0.0
OTU_1100	1.04	0.307821471909	0.457703334456	1.0	6.8085106383e-06	0.0
OTU_1101	1.04	0.307821471909	0.457703334456	1.0	3.40425531915e-06	0.0
OTU_1107	1.04	0.307821471909	0.457703334456	1.0	2.04255319149e-05	0.0
OTU_1108	1.04	0.307821471909	0.457703334456	1.0	1.70212765957e-05	0.0
OTU_1113	1.04	0.307821471909	0.457703334456	1.0	3.40425531915e-05	0.0
OTU_1114	1.04	0.307821471909	0.457703334456	1.0	4.76595744681e-05	0.0
OTU_1115	1.04	0.307821471909	0.457703334456	1.0	1.02127659574e-05	0.0
OTU_1116	1.04	0.307821471909	0.457703334456	1.0	2.72340425532e-05	0.0
OTU_1117	1.04	0.307821471909	0.457703334456	1.0	1.70212765957e-05	0.0
OTU_1118	1.04	0.307821471909	0.457703334456	1.0	6.46808510638e-05	0.0
OTU_1122	1.04	0.307821471909	0.457703334456	1.0	1.02127659574e-05	0.0
OTU_1123	1.04	0.307821471909	0.457703334456	1.0	2.04255319149e-05	0.0
OTU_1124	1.04	0.307821471909	0.457703334456	1.0	4.08510638298e-05	0.0
OTU_1125	1.04	0.307821471909	0.457703334456	1.0	1.70212765957e-05	0.0
OTU_1126	1.04	0.307821471909	0.457703334456	1.0	1.36170212766e-05	0.0
OTU_1127	1.04	0.307821471909	0.457703334456	1.0	1.70212765957e-05	0.0
OTU_1128	1.04	0.307821471909	0.457703334456	1.0	3.40425531915e-06	0.0
OTU_1129	1.04	0.307821471909	0.457703334456	1.0	2.04255319149e-05	0.0
OTU_1130	1.04	0.307821471909	0.457703334456	1.0	4.42553191489e-05	0.0
OTU_1131	1.04	0.307821471909	0.457703334456	1.0	3.40425531915e-06	0.0
OTU_1132	1.04	0.307821471909	0.457703334456	1.0	2.04255319149e-05	0.0
OTU_1138	1.04	0.307821471909	0.457703334456	1.0	4.08510638298e-05	0.0
OTU_1139	1.04	0.307821471909	0.457703334456	1.0	4.08510638298e-05	0.0
OTU_1141	1.04	0.307821471909	0.457703334456	1.0	1.36170212766e-05	0.0
OTU_1142	1.04	0.307821471909	0.457703334456	1.0	2.04255319149e-05	0.0
OTU_1143	1.04	0.307821471909	0.457703334456	1.0	2.3829787234e-05	0.0
OTU_1144	1.04	0.307821471909	0.457703334456	1.0	3.74468085106e-05	0.0
OTU_1153	1.04	0.307821471909	0.457703334456	1.0	3.40425531915e-06	0.0
OTU_1154	1.04	0.307821471909	0.457703334456	1.0	1.02127659574e-05	0.0
OTU_1155	1.04	0.307821471909	0.457703334456	1.0	3.40425531915e-05	0.0
OTU_1156	1.04	0.307821471909	0.457703334456	1.0	2.04255319149e-05	0.0
OTU_1160	1.04	0.307821471909	0.457703334456	1.0	3.40425531915e-06	0.0
OTU_1168	1.04	0.307821471909	0.457703334456	1.0	4.76595744681e-05	0.0
OTU_1169	1.04	0.307821471909	0.457703334456	1.0	2.3829787234e-05	0.0
OTU_1170	1.04	0.307821471909	0.457703334456	1.0	2.72340425532e-05	0.0
OTU_1171	1.04	0.307821471909	0.457703334456	1.0	4.08510638298e-05	0.0
OTU_1180	1.04	0.307821471909	0.457703334456	1.0	2.72340425532e-05	0.0
OTU_1181	1.04	0.307821471909	0.457703334456	1.0	4.76595744681e-05	0.0
OTU_1182	1.04	0.307821471909	0.457703334456	1.0	3.40425531915e-05	0.0
OTU_1183	1.04	0.307821471909	0.457703334456	1.0	2.3829787234e-05	0.0
OTU_1184	1.04	0.307821471909	0.457703334456	1.0	5.78723404255e-05	0.0
OTU_1192	1.04	0.307821471909	0.457703334456	1.0	6.8085106383e-06	0.0
OTU_1202	1.04	0.307821471909	0.457703334456	1.0	3.74468085106e-05	0.0
OTU_1203	1.04	0.307821471909	0.457703334456	1.0	1.02127659574e-05	0.0
OTU_1204	1.04	0.307821471909	0.457703334456	1.0	3.40425531915e-06	0.0
OTU_1206	1.04	0.307821471909	0.457703334456	1.0	3.40425531915e-06	0.0
OTU_1207	1.04	0.307821471909	0.457703334456	1.0	2.04255319149e-05	0.0
OTU_1209	1.04	0.307821471909	0.457703334456	1.0	3.40425531915e-05	0.0
OTU_1210	1.04	0.307821471909	0.457703334456	1.0	2.3829787234e-05	0.0
OTU_1220	1.04	0.307821471909	0.457703334456	1.0	1.02127659574e-05	0.0
OTU_1225	1.04	0.307821471909	0.457703334456	1.0	6.8085106383e-06	0.0
OTU_1226	1.04	0.307821471909	0.457703334456	1.0	6.8085106383e-06	0.0
OTU_1229	1.04	0.307821471909	0.457703334456	1.0	3.40425531915e-06	0.0
OTU_1231	1.04	0.307821471909	0.457703334456	1.0	4.76595744681e-05	0.0
OTU_1232	1.04	0.307821471909	0.457703334456	1.0	3.40425531915e-06	0.0
OTU_1240	1.04	0.307821471909	0.457703334456	1.0	2.04255319149e-05	0.0
OTU_1247	1.04	0.307821471909	0.457703334456	1.0	3.40425531915e-05	0.0
OTU_1249	1.04	0.307821471909	0.457703334456	1.0	1.70212765957e-05	0.0
OTU_1250	1.04	0.307821471909	0.457703334456	1.0	2.3829787234e-05	0.0
OTU_1262	1.04	0.307821471909	0.457703334456	1.0	6.8085106383e-06	0.0
OTU_1264	1.04	0.307821471909	0.457703334456	1.0	3.74468085106e-05	0.0
OTU_1265	1.04	0.307821471909	0.457703334456	1.0	6.8085106383e-06	0.0
OTU_1269	1.04	0.307821471909	0.457703334456	1.0	1.36170212766e-05	0.0
OTU_1270	1.04	0.307821471909	0.457703334456	1.0	1.70212765957e-05	0.0
OTU_1282	1.04	0.307821471909	0.457703334456	1.0	6.8085106383e-06	0.0
OTU_1286	1.04	0.307821471909	0.457703334456	1.0	1.02127659574e-05	0.0
OTU_1288	1.04	0.307821471909	0.457703334456	1.0	1.36170212766e-05	0.0
OTU_1289	1.04	0.307821471909	0.457703334456	1.0	2.3829787234e-05	0.0
OTU_1294	1.04	0.307821471909	0.457703334456	1.0	6.8085106383e-06	0.0
OTU_1295	1.04	0.307821471909	0.457703334456	1.0	1.70212765957e-05	0.0
OTU_1296	1.04	0.307821471909	0.457703334456	1.0	3.74468085106e-05	0.0
OTU_1297	1.04	0.307821471909	0.457703334456	1.0	6.8085106383e-06	0.0
OTU_1298	1.04	0.307821471909	0.457703334456	1.0	1.36170212766e-05	0.0
OTU_1299	1.04	0.307821471909	0.457703334456	1.0	1.70212765957e-05	0.0
OTU_1314	1.04	0.307821471909	0.457703334456	1.0	6.8085106383e-06	0.0
OTU_1321	1.04	0.307821471909	0.457703334456	1.0	1.36170212766e-05	0.0
OTU_1322	1.04	0.307821471909	0.457703334456	1.0	3.40425531915e-06	0.0
OTU_1323	1.04	0.307821471909	0.457703334456	1.0	1.02127659574e-05	0.0
OTU_1325	1.04	0.307821471909	0.457703334456	1.0	1.02127659574e-05	0.0
OTU_1327	1.04	0.307821471909	0.457703334456	1.0	1.36170212766e-05	0.0
OTU_1328	1.04	0.307821471909	0.457703334456	1.0	1.02127659574e-05	0.0
OTU_1329	1.04	0.307821471909	0.457703334456	1.0	4.08510638298e-05	0.0
OTU_1330	1.04	0.307821471909	0.457703334456	1.0	2.04255319149e-05	0.0
OTU_1331	1.04	0.307821471909	0.457703334456	1.0	2.04255319149e-05	0.0
OTU_1332	1.04	0.307821471909	0.457703334456	1.0	2.04255319149e-05	0.0
OTU_1333	1.04	0.307821471909	0.457703334456	1.0	2.3829787234e-05	0.0
OTU_1340	1.04	0.307821471909	0.457703334456	1.0	3.40425531915e-06	0.0
OTU_1346	1.04	0.307821471909	0.457703334456	1.0	1.02127659574e-05	0.0
OTU_1347	1.04	0.307821471909	0.457703334456	1.0	3.40425531915e-06	0.0
OTU_1348	1.04	0.307821471909	0.457703334456	1.0	3.40425531915e-06	0.0
OTU_1349	1.04	0.307821471909	0.457703334456	1.0	6.8085106383e-06	0.0
OTU_1350	1.04	0.307821471909	0.457703334456	1.0	2.3829787234e-05	0.0
OTU_1351	1.04	0.307821471909	0.457703334456	1.0	1.70212765957e-05	0.0
OTU_1353	1.04	0.307821471909	0.457703334456	1.0	6.8085106383e-06	0.0
OTU_1354	1.04	0.307821471909	0.457703334456	1.0	3.40425531915e-06	0.0
OTU_1356	1.04	0.307821471909	0.457703334456	1.0	3.40425531915e-06	0.0
OTU_1357	1.04	0.307821471909	0.457703334456	1.0	1.02127659574e-05	0.0
OTU_1358	1.04	0.307821471909	0.457703334456	1.0	1.02127659574e-05	0.0
OTU_1359	1.04	0.307821471909	0.457703334456	1.0	1.70212765957e-05	0.0
OTU_1360	1.04	0.307821471909	0.457703334456	1.0	2.04255319149e-05	0.0
OTU_1361	1.04	0.307821471909	0.457703334456	1.0	2.04255319149e-05	0.0
OTU_1362	1.04	0.307821471909	0.457703334456	1.0	3.40425531915e-06	0.0
OTU_1363	1.04	0.307821471909	0.457703334456	1.0	3.74468085106e-05	0.0
OTU_1375	1.04	0.307821471909	0.457703334456	1.0	3.40425531915e-06	0.0
OTU_1378	1.04	0.307821471909	0.457703334456	1.0	2.72340425532e-05	0.0
OTU_1379	1.04	0.307821471909	0.457703334456	1.0	3.06382978723e-05	0.0
OTU_1380	1.04	0.307821471909	0.457703334456	1.0	3.74468085106e-05	0.0
OTU_1381	1.04	0.307821471909	0.457703334456	1.0	1.02127659574e-05	0.0
OTU_1383	1.04	0.307821471909	0.457703334456	1.0	6.8085106383e-06	0.0
OTU_1384	1.04	0.307821471909	0.457703334456	1.0	3.40425531915e-06	0.0
OTU_1386	1.04	0.307821471909	0.457703334456	1.0	4.42553191489e-05	0.0
OTU_1387	1.04	0.307821471909	0.457703334456	1.0	1.02127659574e-05	0.0
OTU_1389	1.04	0.307821471909	0.457703334456	1.0	1.02127659574e-05	0.0
OTU_1390	1.04	0.307821471909	0.457703334456	1.0	1.36170212766e-05	0.0
OTU_1391	1.04	0.307821471909	0.457703334456	1.0	1.36170212766e-05	0.0
OTU_1392	1.04	0.307821471909	0.457703334456	1.0	1.02127659574e-05	0.0
OTU_1401	1.04	0.307821471909	0.457703334456	1.0	3.40425531915e-06	0.0
OTU_1404	1.04	0.307821471909	0.457703334456	1.0	3.40425531915e-06	0.0
OTU_1405	1.04	0.307821471909	0.457703334456	1.0	1.02127659574e-05	0.0
OTU_1407	1.04	0.307821471909	0.457703334456	1.0	3.40425531915e-06	0.0
OTU_1408	1.04	0.307821471909	0.457703334456	1.0	1.70212765957e-05	0.0
OTU_1413	1.04	0.307821471909	0.457703334456	1.0	1.02127659574e-05	0.0
OTU_1414	1.04	0.307821471909	0.457703334456	1.0	3.40425531915e-06	0.0
OTU_1417	1.04	0.307821471909	0.457703334456	1.0	6.8085106383e-06	0.0
OTU_1418	1.04	0.307821471909	0.457703334456	1.0	3.40425531915e-06	0.0
OTU_1419	1.04	0.307821471909	0.457703334456	1.0	3.40425531915e-06	0.0
OTU_1420	1.04	0.307821471909	0.457703334456	1.0	1.36170212766e-05	0.0
OTU_1421	1.04	0.307821471909	0.457703334456	1.0	1.36170212766e-05	0.0
OTU_1422	1.04	0.307821471909	0.457703334456	1.0	6.8085106383e-06	0.0
OTU_1423	1.04	0.307821471909	0.457703334456	1.0	2.72340425532e-05	0.0
OTU_1424	1.04	0.307821471909	0.457703334456	1.0	2.72340425532e-05	0.0
OTU_1425	1.04	0.307821471909	0.457703334456	1.0	1.70212765957e-05	0.0
OTU_1426	1.04	0.307821471909	0.457703334456	1.0	2.04255319149e-05	0.0
OTU_1427	1.04	0.307821471909	0.457703334456	1.0	6.8085106383e-06	0.0
OTU_1430	1.04	0.307821471909	0.457703334456	1.0	1.36170212766e-05	0.0
OTU_1436	1.04	0.307821471909	0.457703334456	1.0	1.70212765957e-05	0.0
OTU_1450	1.04	0.307821471909	0.457703334456	1.0	3.40425531915e-06	0.0
OTU_1452	1.04	0.307821471909	0.457703334456	1.0	2.04255319149e-05	0.0
OTU_1455	1.04	0.307821471909	0.457703334456	1.0	3.40425531915e-06	0.0
OTU_1458	1.04	0.307821471909	0.457703334456	1.0	6.8085106383e-06	0.0
OTU_1460	1.04	0.307821471909	0.457703334456	1.0	3.40425531915e-06	0.0
OTU_1461	1.04	0.307821471909	0.457703334456	1.0	2.72340425532e-05	0.0
OTU_1462	1.04	0.307821471909	0.457703334456	1.0	1.36170212766e-05	0.0
OTU_1463	1.04	0.307821471909	0.457703334456	1.0	3.06382978723e-05	0.0
OTU_1465	1.04	0.307821471909	0.457703334456	1.0	6.8085106383e-06	0.0
OTU_1466	1.04	0.307821471909	0.457703334456	1.0	3.40425531915e-06	0.0
OTU_1467	1.04	0.307821471909	0.457703334456	1.0	1.36170212766e-05	0.0
OTU_1468	1.04	0.307821471909	0.457703334456	1.0	6.8085106383e-06	0.0
OTU_1470	1.04	0.307821471909	0.457703334456	1.0	1.70212765957e-05	0.0
OTU_1471	1.04	0.307821471909	0.457703334456	1.0	3.06382978723e-05	0.0
OTU_1472	1.04	0.307821471909	0.457703334456	1.0	2.72340425532e-05	0.0
OTU_1473	1.04	0.307821471909	0.457703334456	1.0	3.06382978723e-05	0.0
OTU_1474	1.04	0.307821471909	0.457703334456	1.0	1.70212765957e-05	0.0
OTU_1477	1.04	0.307821471909	0.457703334456	1.0	3.40425531915e-06	0.0
OTU_1484	1.04	0.307821471909	0.457703334456	1.0	1.36170212766e-05	0.0
OTU_1491	1.04	0.307821471909	0.457703334456	1.0	3.40425531915e-06	0.0
OTU_1492	1.04	0.307821471909	0.457703334456	1.0	1.02127659574e-05	0.0
OTU_1493	1.04	0.307821471909	0.457703334456	1.0	1.02127659574e-05	0.0
OTU_1495	1.04	0.307821471909	0.457703334456	1.0	1.36170212766e-05	0.0
OTU_1496	1.04	0.307821471909	0.457703334456	1.0	1.70212765957e-05	0.0
OTU_1497	1.04	0.307821471909	0.457703334456	1.0	2.3829787234e-05	0.0
OTU_1498	1.04	0.307821471909	0.457703334456	1.0	2.72340425532e-05	0.0
OTU_1500	1.04	0.307821471909	0.457703334456	1.0	1.02127659574e-05	0.0
OTU_1502	1.04	0.307821471909	0.457703334456	1.0	1.36170212766e-05	0.0
OTU_1503	1.04	0.307821471909	0.457703334456	1.0	1.36170212766e-05	0.0
OTU_1504	1.04	0.307821471909	0.457703334456	1.0	2.04255319149e-05	0.0
OTU_1505	1.04	0.307821471909	0.457703334456	1.0	6.8085106383e-06	0.0
OTU_1506	1.04	0.307821471909	0.457703334456	1.0	3.40425531915e-06	0.0
OTU_1507	1.04	0.307821471909	0.457703334456	1.0	2.72340425532e-05	0.0
OTU_1508	1.04	0.307821471909	0.457703334456	1.0	6.8085106383e-06	0.0
OTU_1509	1.04	0.307821471909	0.457703334456	1.0	6.8085106383e-06	0.0
OTU_66	1.02748781747	0.310749438281	0.457703334456	1.0	0.00914382978723	8.18330605565e-05
OTU_916	1.02163461538	0.312131587357	0.457703334456	1.0	1.02127659574e-05	6.54664484452e-06
OTU_1061	1.02163461538	0.312131587357	0.457703334456	1.0	6.8085106383e-06	4.58265139116e-05
OTU_1134	1.02163461538	0.312131587357	0.457703334456	1.0	3.40425531915e-06	1.3093289689e-05
OTU_474	1.02099649258	0.312282754886	0.457703334456	1.0	0.000115744680851	0.000265139116203
OTU_842	1.02099649258	0.312282754886	0.457703334456	1.0	2.3829787234e-05	1.3093289689e-05
OTU_15	1.02078396208	0.312333123303	0.457703334456	1.0	0.000323404255319	0.0173093289689
OTU_59	1.02078396208	0.312333123303	0.457703334456	1.0	0.000697872340426	0.0113813420622
OTU_322	1.02078396208	0.312333123303	0.457703334456	1.0	0.000588936170213	0.000703764320786
OTU_349	1.02078396208	0.312333123303	0.457703334456	1.0	0.000153191489362	0.00157774140753
OTU_362	1.02078396208	0.312333123303	0.457703334456	1.0	0.000142978723404	0.000222585924714
OTU_423	1.02078396208	0.312333123303	0.457703334456	1.0	0.000122553191489	9.16530278232e-05
OTU_473	1.02078396208	0.312333123303	0.457703334456	1.0	1.70212765957e-05	0.000216039279869
OTU_571	1.02078396208	0.312333123303	0.457703334456	1.0	4.08510638298e-05	0.000219312602291
OTU_942	1.02078396208	0.312333123303	0.457703334456	1.0	6.8085106383e-06	6.54664484452e-05
OTU_480	1.0204535349	0.312411453553	0.457703334456	1.0	0.000422127659574	1.96399345336e-05
OTU_13	0.990614932063	0.319592126162	0.457703334456	1.0	0.0125685106383	0.0184844517185
OTU_507	0.964986343026	0.325933761538	0.457703334456	1.0	7.48936170213e-05	6.21931260229e-05
OTU_212	0.964480231307	0.326060662134	0.457703334456	1.0	0.000384680851064	0.000746317512275
OTU_102	0.961538461539	0.326799567669	0.457703334456	1.0	0.0	0.00192798690671
OTU_164	0.961538461539	0.326799567669	0.457703334456	1.0	0.0	0.00371522094926
OTU_183	0.961538461539	0.326799567669	0.457703334456	1.0	0.0	0.00164320785597
OTU_200	0.961538461539	0.326799567669	0.457703334456	1.0	0.0	0.00128641571195
OTU_210	0.961538461539	0.326799567669	0.457703334456	1.0	0.0	0.00345008183306
OTU_243	0.961538461539	0.326799567669	0.457703334456	1.0	0.0	0.00348608837971
OTU_254	0.961538461539	0.326799567669	0.457703334456	1.0	0.0	0.00255973813421
OTU_259	0.961538461539	0.326799567669	0.457703334456	1.0	0.0	0.000418985270049
OTU_285	0.961538461539	0.326799567669	0.457703334456	1.0	0.0	0.000991816693944
OTU_302	0.961538461539	0.326799567669	0.457703334456	1.0	0.0	0.0020589198036
OTU_321	0.961538461539	0.326799567669	0.457703334456	1.0	0.0	0.0011914893617
OTU_341	0.961538461539	0.326799567669	0.457703334456	1.0	0.0	0.000553191489362
OTU_367	0.961538461539	0.326799567669	0.457703334456	1.0	0.0	0.00113911620295
OTU_381	0.961538461539	0.326799567669	0.457703334456	1.0	0.0	0.000219312602291
OTU_382	0.961538461539	0.326799567669	0.457703334456	1.0	0.0	0.000235679214403
OTU_394	0.961538461539	0.326799567669	0.457703334456	1.0	0.0	0.000743044189853
OTU_402	0.961538461539	0.326799567669	0.457703334456	1.0	0.0	0.000307692307692
OTU_403	0.961538461539	0.326799567669	0.457703334456	1.0	0.0	0.000674304418985
OTU_404	0.961538461539	0.326799567669	0.457703334456	1.0	0.0	0.00127004909984
OTU_431	0.961538461539	0.326799567669	0.457703334456	1.0	0.0	0.000209492635025
OTU_434	0.961538461539	0.326799567669	0.457703334456	1.0	0.0	0.000343698854337
OTU_454	0.961538461539	0.326799567669	0.457703334456	1.0	0.0	0.00103436988543
OTU_471	0.961538461539	0.326799567669	0.457703334456	1.0	0.0	0.000700490998363
OTU_481	0.961538461539	0.326799567669	0.457703334456	1.0	0.0	0.000936170212766
OTU_482	0.961538461539	0.326799567669	0.457703334456	1.0	0.0	0.000415711947627
OTU_485	0.961538461539	0.326799567669	0.457703334456	1.0	0.0	0.000631751227496
OTU_502	0.961538461539	0.326799567669	0.457703334456	1.0	0.0	0.000409165302782
OTU_514	0.961538461539	0.326799567669	0.457703334456	1.0	0.0	0.000474631751227
OTU_536	0.961538461539	0.326799567669	0.457703334456	1.0	0.0	0.000756137479542
OTU_558	0.961538461539	0.326799567669	0.457703334456	1.0	0.0	0.000170212765957
OTU_561	0.961538461539	0.326799567669	0.457703334456	1.0	0.0	0.000104746317512
OTU_565	0.961538461539	0.326799567669	0.457703334456	1.0	0.0	0.000337152209493
OTU_575	0.961538461539	0.326799567669	0.457703334456	1.0	0.0	0.000337152209493
OTU_577	0.961538461539	0.326799567669	0.457703334456	1.0	0.0	0.000229132569558
OTU_578	0.961538461539	0.326799567669	0.457703334456	1.0	0.0	0.000199672667758
OTU_587	0.961538461539	0.326799567669	0.457703334456	1.0	0.0	0.000137479541735
OTU_597	0.961538461539	0.326799567669	0.457703334456	1.0	0.0	0.000585924713584
OTU_607	0.961538461539	0.326799567669	0.457703334456	1.0	0.0	0.000317512274959
OTU_622	0.961538461539	0.326799567669	0.457703334456	1.0	0.0	0.00050736497545
OTU_628	0.961538461539	0.326799567669	0.457703334456	1.0	0.0	8.8379705401e-05
OTU_632	0.961538461539	0.326799567669	0.457703334456	1.0	0.0	5.56464811784e-05
OTU_635	0.961538461539	0.326799567669	0.457703334456	1.0	0.0	0.000278232405892
OTU_639	0.961538461539	0.326799567669	0.457703334456	1.0	0.0	0.000111292962357
OTU_653	0.961538461539	0.326799567669	0.457703334456	1.0	0.0	0.000265139116203
OTU_655	0.961538461539	0.326799567669	0.457703334456	1.0	0.0	9.81996726678e-05
OTU_656	0.961538461539	0.326799567669	0.457703334456	1.0	0.0	0.000108019639935
OTU_671	0.961538461539	0.326799567669	0.457703334456	1.0	0.0	7.52864157119e-05
OTU_677	0.961538461539	0.326799567669	0.457703334456	1.0	0.0	4.25531914894e-05
OTU_688	0.961538461539	0.326799567669	0.457703334456	1.0	0.0	0.000261865793781
OTU_697	0.961538461539	0.326799567669	0.457703334456	1.0	0.0	7.85597381342e-05
OTU_700	0.961538461539	0.326799567669	0.457703334456	1.0	0.0	8.8379705401e-05
OTU_703	0.961538461539	0.326799567669	0.457703334456	1.0	0.0	0.000189852700491
OTU_705	0.961538461539	0.326799567669	0.457703334456	1.0	0.0	3.27332242226e-05
OTU_708	0.961538461539	0.326799567669	0.457703334456	1.0	0.0	0.000216039279869
OTU_711	0.961538461539	0.326799567669	0.457703334456	1.0	0.0	6.54664484452e-05
OTU_714	0.961538461539	0.326799567669	0.457703334456	1.0	0.0	0.000281505728314
OTU_721	0.961538461539	0.326799567669	0.457703334456	1.0	0.0	6.87397708674e-05
OTU_726	0.961538461539	0.326799567669	0.457703334456	1.0	0.0	8.18330605565e-05
OTU_747	0.961538461539	0.326799567669	0.457703334456	1.0	0.0	6.87397708674e-05
OTU_751	0.961538461539	0.326799567669	0.457703334456	1.0	0.0	0.000225859247136
OTU_757	0.961538461539	0.326799567669	0.457703334456	1.0	0.0	4.90998363339e-05
OTU_765	0.961538461539	0.326799567669	0.457703334456	1.0	0.0	9.16530278232e-05
OTU_771	0.961538461539	0.326799567669	0.457703334456	1.0	0.0	0.000160392798691
OTU_777	0.961538461539	0.326799567669	0.457703334456	1.0	0.0	0.000281505728314
OTU_782	0.961538461539	0.326799567669	0.457703334456	1.0	0.0	8.18330605565e-05
OTU_826	0.961538461539	0.326799567669	0.457703334456	1.0	0.0	3.60065466448e-05
OTU_831	0.961538461539	0.326799567669	0.457703334456	1.0	0.0	6.87397708674e-05
OTU_839	0.961538461539	0.326799567669	0.457703334456	1.0	0.0	0.00010147299509
OTU_852	0.961538461539	0.326799567669	0.457703334456	1.0	0.0	9.81996726678e-06
OTU_853	0.961538461539	0.326799567669	0.457703334456	1.0	0.0	5.56464811784e-05
OTU_860	0.961538461539	0.326799567669	0.457703334456	1.0	0.0	3.60065466448e-05
OTU_867	0.961538461539	0.326799567669	0.457703334456	1.0	0.0	8.18330605565e-05
OTU_876	0.961538461539	0.326799567669	0.457703334456	1.0	0.0	0.000117839607201
OTU_880	0.961538461539	0.326799567669	0.457703334456	1.0	0.0	0.000186579378069
OTU_881	0.961538461539	0.326799567669	0.457703334456	1.0	0.0	8.8379705401e-05
OTU_884	0.961538461539	0.326799567669	0.457703334456	1.0	0.0	3.60065466448e-05
OTU_886	0.961538461539	0.326799567669	0.457703334456	1.0	0.0	7.52864157119e-05
OTU_889	0.961538461539	0.326799567669	0.457703334456	1.0	0.0	3.60065466448e-05
OTU_892	0.961538461539	0.326799567669	0.457703334456	1.0	0.0	7.20130932897e-05
OTU_897	0.961538461539	0.326799567669	0.457703334456	1.0	0.0	7.85597381342e-05
OTU_910	0.961538461539	0.326799567669	0.457703334456	1.0	0.0	7.20130932897e-05
OTU_917	0.961538461539	0.326799567669	0.457703334456	1.0	0.0	2.94599018003e-05
OTU_925	0.961538461539	0.326799567669	0.457703334456	1.0	0.0	5.89198036007e-05
OTU_932	0.961538461539	0.326799567669	0.457703334456	1.0	0.0	3.27332242226e-05
OTU_936	0.961538461539	0.326799567669	0.457703334456	1.0	0.0	4.58265139116e-05
OTU_943	0.961538461539	0.326799567669	0.457703334456	1.0	0.0	0.00010147299509
OTU_947	0.961538461539	0.326799567669	0.457703334456	1.0	0.0	7.20130932897e-05
OTU_956	0.961538461539	0.326799567669	0.457703334456	1.0	0.0	8.18330605565e-05
OTU_962	0.961538461539	0.326799567669	0.457703334456	1.0	0.0	3.27332242226e-05
OTU_967	0.961538461539	0.326799567669	0.457703334456	1.0	0.0	6.54664484452e-05
OTU_978	0.961538461539	0.326799567669	0.457703334456	1.0	0.0	3.60065466448e-05
OTU_980	0.961538461539	0.326799567669	0.457703334456	1.0	0.0	5.23731587561e-05
OTU_987	0.961538461539	0.326799567669	0.457703334456	1.0	0.0	6.21931260229e-05
OTU_988	0.961538461539	0.326799567669	0.457703334456	1.0	0.0	1.3093289689e-05
OTU_997	0.961538461539	0.326799567669	0.457703334456	1.0	0.0	3.60065466448e-05
OTU_1003	0.961538461539	0.326799567669	0.457703334456	1.0	0.0	4.25531914894e-05
OTU_1004	0.961538461539	0.326799567669	0.457703334456	1.0	0.0	5.89198036007e-05
OTU_1013	0.961538461539	0.326799567669	0.457703334456	1.0	0.0	4.90998363339e-05
OTU_1014	0.961538461539	0.326799567669	0.457703334456	1.0	0.0	5.23731587561e-05
OTU_1015	0.961538461539	0.326799567669	0.457703334456	1.0	0.0	1.63666121113e-05
OTU_1030	0.961538461539	0.326799567669	0.457703334456	1.0	0.0	2.61865793781e-05
OTU_1036	0.961538461539	0.326799567669	0.457703334456	1.0	0.0	7.52864157119e-05
OTU_1038	0.961538461539	0.326799567669	0.457703334456	1.0	0.0	8.8379705401e-05
OTU_1039	0.961538461539	0.326799567669	0.457703334456	1.0	0.0	5.56464811784e-05
OTU_1049	0.961538461539	0.326799567669	0.457703334456	1.0	0.0	2.29132569558e-05
OTU_1051	0.961538461539	0.326799567669	0.457703334456	1.0	0.0	4.90998363339e-05
OTU_1053	0.961538461539	0.326799567669	0.457703334456	1.0	0.0	5.89198036007e-05
OTU_1056	0.961538461539	0.326799567669	0.457703334456	1.0	0.0	9.81996726678e-06
OTU_1058	0.961538461539	0.326799567669	0.457703334456	1.0	0.0	4.25531914894e-05
OTU_1059	0.961538461539	0.326799567669	0.457703334456	1.0	0.0	2.29132569558e-05
OTU_1073	0.961538461539	0.326799567669	0.457703334456	1.0	0.0	2.29132569558e-05
OTU_1077	0.961538461539	0.326799567669	0.457703334456	1.0	0.0	9.49263502455e-05
OTU_1079	0.961538461539	0.326799567669	0.457703334456	1.0	0.0	7.85597381342e-05
OTU_1080	0.961538461539	0.326799567669	0.457703334456	1.0	0.0	4.90998363339e-05
OTU_1089	0.961538461539	0.326799567669	0.457703334456	1.0	0.0	4.25531914894e-05
OTU_1090	0.961538461539	0.326799567669	0.457703334456	1.0	0.0	4.90998363339e-05
OTU_1093	0.961538461539	0.326799567669	0.457703334456	1.0	0.0	1.3093289689e-05
OTU_1094	0.961538461539	0.326799567669	0.457703334456	1.0	0.0	9.81996726678e-06
OTU_1102	0.961538461539	0.326799567669	0.457703334456	1.0	0.0	4.25531914894e-05
OTU_1105	0.961538461539	0.326799567669	0.457703334456	1.0	0.0	1.3093289689e-05
OTU_1106	0.961538461539	0.326799567669	0.457703334456	1.0	0.0	9.81996726678e-06
OTU_1109	0.961538461539	0.326799567669	0.457703334456	1.0	0.0	3.27332242226e-06
OTU_1111	0.961538461539	0.326799567669	0.457703334456	1.0	0.0	2.94599018003e-05
OTU_1112	0.961538461539	0.326799567669	0.457703334456	1.0	0.0	4.90998363339e-05
OTU_1119	0.961538461539	0.326799567669	0.457703334456	1.0	0.0	6.54664484452e-05
OTU_1146	0.961538461539	0.326799567669	0.457703334456	1.0	0.0	3.92798690671e-05
OTU_1147	0.961538461539	0.326799567669	0.457703334456	1.0	0.0	2.61865793781e-05
OTU_1149	0.961538461539	0.326799567669	0.457703334456	1.0	0.0	3.92798690671e-05
OTU_1151	0.961538461539	0.326799567669	0.457703334456	1.0	0.0	4.58265139116e-05
OTU_1157	0.961538461539	0.326799567669	0.457703334456	1.0	0.0	6.54664484452e-06
OTU_1161	0.961538461539	0.326799567669	0.457703334456	1.0	0.0	4.90998363339e-05
OTU_1162	0.961538461539	0.326799567669	0.457703334456	1.0	0.0	4.58265139116e-05
OTU_1163	0.961538461539	0.326799567669	0.457703334456	1.0	0.0	3.27332242226e-05
OTU_1164	0.961538461539	0.326799567669	0.457703334456	1.0	0.0	4.90998363339e-05
OTU_1185	0.961538461539	0.326799567669	0.457703334456	1.0	0.0	2.94599018003e-05
OTU_1186	0.961538461539	0.326799567669	0.457703334456	1.0	0.0	1.63666121113e-05
OTU_1191	0.961538461539	0.326799567669	0.457703334456	1.0	0.0	3.92798690671e-05
OTU_1197	0.961538461539	0.326799567669	0.457703334456	1.0	0.0	2.94599018003e-05
OTU_1198	0.961538461539	0.326799567669	0.457703334456	1.0	0.0	3.27332242226e-05
OTU_1200	0.961538461539	0.326799567669	0.457703334456	1.0	0.0	1.63666121113e-05
OTU_1201	0.961538461539	0.326799567669	0.457703334456	1.0	0.0	1.63666121113e-05
OTU_1212	0.961538461539	0.326799567669	0.457703334456	1.0	0.0	9.81996726678e-06
OTU_1214	0.961538461539	0.326799567669	0.457703334456	1.0	0.0	3.60065466448e-05
OTU_1217	0.961538461539	0.326799567669	0.457703334456	1.0	0.0	2.29132569558e-05
OTU_1218	0.961538461539	0.326799567669	0.457703334456	1.0	0.0	2.61865793781e-05
OTU_1223	0.961538461539	0.326799567669	0.457703334456	1.0	0.0	2.29132569558e-05
OTU_1234	0.961538461539	0.326799567669	0.457703334456	1.0	0.0	1.96399345336e-05
OTU_1238	0.961538461539	0.326799567669	0.457703334456	1.0	0.0	1.3093289689e-05
OTU_1243	0.961538461539	0.326799567669	0.457703334456	1.0	0.0	2.94599018003e-05
OTU_1244	0.961538461539	0.326799567669	0.457703334456	1.0	0.0	2.94599018003e-05
OTU_1246	0.961538461539	0.326799567669	0.457703334456	1.0	0.0	4.90998363339e-05
OTU_1251	0.961538461539	0.326799567669	0.457703334456	1.0	0.0	2.94599018003e-05
OTU_1254	0.961538461539	0.326799567669	0.457703334456	1.0	0.0	9.81996726678e-06
OTU_1257	0.961538461539	0.326799567669	0.457703334456	1.0	0.0	3.92798690671e-05
OTU_1271	0.961538461539	0.326799567669	0.457703334456	1.0	0.0	3.27332242226e-06
OTU_1275	0.961538461539	0.326799567669	0.457703334456	1.0	0.0	1.96399345336e-05
OTU_1276	0.961538461539	0.326799567669	0.457703334456	1.0	0.0	9.81996726678e-06
OTU_1277	0.961538461539	0.326799567669	0.457703334456	1.0	0.0	5.23731587561e-05
OTU_1279	0.961538461539	0.326799567669	0.457703334456	1.0	0.0	9.81996726678e-06
OTU_1280	0.961538461539	0.326799567669	0.457703334456	1.0	0.0	1.3093289689e-05
OTU_1281	0.961538461539	0.326799567669	0.457703334456	1.0	0.0	1.63666121113e-05
OTU_1283	0.961538461539	0.326799567669	0.457703334456	1.0	0.0	9.81996726678e-06
OTU_1284	0.961538461539	0.326799567669	0.457703334456	1.0	0.0	3.92798690671e-05
OTU_1285	0.961538461539	0.326799567669	0.457703334456	1.0	0.0	9.81996726678e-06
OTU_1300	0.961538461539	0.326799567669	0.457703334456	1.0	0.0	6.54664484452e-06
OTU_1305	0.961538461539	0.326799567669	0.457703334456	1.0	0.0	4.58265139116e-05
OTU_1307	0.961538461539	0.326799567669	0.457703334456	1.0	0.0	3.27332242226e-05
OTU_1313	0.961538461539	0.326799567669	0.457703334456	1.0	0.0	1.3093289689e-05
OTU_1315	0.961538461539	0.326799567669	0.457703334456	1.0	0.0	3.60065466448e-05
OTU_1317	0.961538461539	0.326799567669	0.457703334456	1.0	0.0	1.63666121113e-05
OTU_1337	0.961538461539	0.326799567669	0.457703334456	1.0	0.0	2.29132569558e-05
OTU_1339	0.961538461539	0.326799567669	0.457703334456	1.0	0.0	1.63666121113e-05
OTU_1342	0.961538461539	0.326799567669	0.457703334456	1.0	0.0	1.96399345336e-05
OTU_1343	0.961538461539	0.326799567669	0.457703334456	1.0	0.0	3.27332242226e-06
OTU_1344	0.961538461539	0.326799567669	0.457703334456	1.0	0.0	9.81996726678e-06
OTU_1345	0.961538461539	0.326799567669	0.457703334456	1.0	0.0	6.54664484452e-06
OTU_1365	0.961538461539	0.326799567669	0.457703334456	1.0	0.0	3.27332242226e-06
OTU_1366	0.961538461539	0.326799567669	0.457703334456	1.0	0.0	1.3093289689e-05
OTU_1368	0.961538461539	0.326799567669	0.457703334456	1.0	0.0	4.25531914894e-05
OTU_1369	0.961538461539	0.326799567669	0.457703334456	1.0	0.0	2.94599018003e-05
OTU_1370	0.961538461539	0.326799567669	0.457703334456	1.0	0.0	9.81996726678e-06
OTU_1371	0.961538461539	0.326799567669	0.457703334456	1.0	0.0	3.27332242226e-06
OTU_1394	0.961538461539	0.326799567669	0.457703334456	1.0	0.0	1.63666121113e-05
OTU_1395	0.961538461539	0.326799567669	0.457703334456	1.0	0.0	3.27332242226e-06
OTU_1396	0.961538461539	0.326799567669	0.457703334456	1.0	0.0	9.81996726678e-06
OTU_1397	0.961538461539	0.326799567669	0.457703334456	1.0	0.0	1.96399345336e-05
OTU_1400	0.961538461539	0.326799567669	0.457703334456	1.0	0.0	9.81996726678e-06
OTU_1402	0.961538461539	0.326799567669	0.457703334456	1.0	0.0	1.96399345336e-05
OTU_1403	0.961538461539	0.326799567669	0.457703334456	1.0	0.0	6.54664484452e-06
OTU_1433	0.961538461539	0.326799567669	0.457703334456	1.0	0.0	3.27332242226e-06
OTU_1434	0.961538461539	0.326799567669	0.457703334456	1.0	0.0	3.27332242226e-05
OTU_1435	0.961538461539	0.326799567669	0.457703334456	1.0	0.0	9.81996726678e-06
OTU_1438	0.961538461539	0.326799567669	0.457703334456	1.0	0.0	1.3093289689e-05
OTU_1441	0.961538461539	0.326799567669	0.457703334456	1.0	0.0	1.63666121113e-05
OTU_1443	0.961538461539	0.326799567669	0.457703334456	1.0	0.0	2.29132569558e-05
OTU_1444	0.961538461539	0.326799567669	0.457703334456	1.0	0.0	2.61865793781e-05
OTU_1449	0.961538461539	0.326799567669	0.457703334456	1.0	0.0	3.27332242226e-05
OTU_1475	0.961538461539	0.326799567669	0.457703334456	1.0	0.0	1.63666121113e-05
OTU_1478	0.961538461539	0.326799567669	0.457703334456	1.0	0.0	6.54664484452e-06
OTU_1480	0.961538461539	0.326799567669	0.457703334456	1.0	0.0	6.54664484452e-06
OTU_453	0.940754499456	0.33208387922	0.464668445807	1.0	1.02127659574e-05	0.000441898527005
OTU_161	0.927459573825	0.335523924441	0.469042340065	1.0	0.00371744680851	0.000150572831424
OTU_419	0.921880448021	0.336981711973	0.470639565927	1.0	0.000122553191489	0.000189852700491
OTU_73	0.900057548437	0.342766280767	0.478271081482	1.0	0.00379914893617	0.00346972176759
OTU_91	0.89807252121	0.343299065304	0.478567231092	1.0	0.00300595744681	0.00147626841244
OTU_679	0.889442541264	0.345628418632	0.481110363202	1.0	4.76595744681e-05	9.81996726678e-06
OTU_309	0.888928412628	0.345767863172	0.481110363202	1.0	0.000347234042553	0.00010147299509
OTU_24	0.882628738863	0.34748269856	0.483046246694	1.0	0.0139472340426	0.00106055646481
OTU_439	0.880585720232	0.348041305566	0.483372715545	1.0	0.000371063829787	2.61865793781e-05
OTU_142	0.87920340529	0.348419953103	0.483448875449	1.0	0.00353361702128	5.23731587561e-05
OTU_430	0.875995646756	0.349300790132	0.484221058186	1.0	0.000105531914894	0.000134206219313
OTU_249	0.866507509556	0.351923995596	0.487404940097	1.0	0.000228085106383	0.000612111292962
OTU_188	0.863991545507	0.352624091398	0.487470155979	1.0	0.00112	0.000127659574468
OTU_1195	0.863991545507	0.352624091398	0.487470155979	1.0	1.70212765957e-05	2.94599018003e-05
OTU_996	0.858084431837	0.354275305455	0.489039537307	1.0	2.3829787234e-05	9.81996726678e-06
OTU_684	0.857588357588	0.354414453695	0.489039537307	1.0	4.08510638298e-05	0.000150572831424
OTU_466	0.849651425056	0.356650966623	0.491671184827	1.0	0.00011914893617	0.00033387888707
OTU_225	0.844004582763	0.358253964114	0.493425432124	1.0	0.000895319148936	0.000343698854337
OTU_625	0.841198885134	0.35905411407	0.494071697979	1.0	6.8085106383e-05	0.000114566284779
OTU_594	0.829831887084	0.362321145107	0.49810816726	1.0	0.00024170212766	2.29132569558e-05
OTU_478	0.826686826687	0.363232320525	0.498901430123	1.0	0.000125957446809	2.61865793781e-05
OTU_479	0.823540543098	0.364147023784	0.499698075835	1.0	0.000146382978723	0.000225859247136
OTU_350	0.798047345192	0.37167782317	0.509563810829	1.0	0.000255319148936	0.00030441898527
OTU_37	0.790638252187	0.373907201822	0.512149956257	1.0	0.00950468085106	0.00590180032733
OTU_819	0.782947567312	0.376241182189	0.514874505049	1.0	5.78723404255e-05	1.63666121113e-05
OTU_137	0.773602659663	0.379104843033	0.51825109663	1.0	0.00420425531915	0.000415711947627
OTU_277	0.772635910048	0.379402845691	0.51825109663	1.0	0.000537872340426	0.000392798690671
OTU_192	0.766473988439	0.381310067355	0.519904959417	1.0	0.000350638297872	0.00115875613748
OTU_310	0.766473988439	0.381310067355	0.519904959417	1.0	0.000340425531915	0.000454991816694
OTU_14	0.739618431837	0.389783135416	0.530769027414	1.0	0.00747914893617	0.0208477905074
OTU_429	0.73897621366	0.389989030859	0.530769027414	1.0	0.000214468085106	6.54664484452e-05
OTU_1071	0.737490826606	0.390465843258	0.530933974484	1.0	2.72340425532e-05	1.63666121113e-05
OTU_754	0.708750708751	0.399858858518	0.541778692475	1.0	3.40425531915e-05	2.29132569558e-05
OTU_317	0.708648288128	0.399892912999	0.541778692475	1.0	3.40425531915e-05	0.000301145662848
OTU_359	0.708648288128	0.399892912999	0.541778692475	1.0	0.000221276595745	0.000458265139116
OTU_458	0.708648288128	0.399892912999	0.541778692475	1.0	3.74468085106e-05	0.000494271685761
OTU_162	0.698972958683	0.403129010331	0.545667826313	1.0	0.000857872340426	0.000651391162029
OTU_808	0.680782573888	0.409317377839	0.553542432168	1.0	2.3829787234e-05	4.90998363339e-05
OTU_94	0.653090262339	0.419009992139	0.566137482591	1.0	0.00100085106383	0.00297872340426
OTU_459	0.625509629463	0.429007211298	0.579120946173	1.0	0.000146382978723	0.000124386252046
OTU_79	0.624298724205	0.429454324381	0.579200818699	1.0	0.00313191489362	0.00149918166939
OTU_827	0.600233605874	0.438488908739	0.588315268765	1.0	1.36170212766e-05	3.27332242226e-05
OTU_493	0.600210817625	0.438497600912	0.588315268765	1.0	0.000139574468085	7.52864157119e-05
OTU_544	0.600146816746	0.438522014325	0.588315268765	1.0	0.000136170212766	0.000127659574468
OTU_746	0.599886599887	0.438621296631	0.588315268765	1.0	6.8085106383e-05	9.49263502455e-05
OTU_163	0.599799911072	0.438654379254	0.588315268765	1.0	0.00048	0.00183306055646
OTU_527	0.598983625071	0.438966082121	0.588315268765	1.0	0.000231489361702	0.000134206219313
OTU_12	0.598971618581	0.438970669393	0.588315268765	1.0	0.0110842553191	0.00893289689034
OTU_74	0.595570982168	0.440272904189	0.589531341663	1.0	0.00216510638298	0.00235024549918
OTU_744	0.581196581197	0.445843681171	0.596455749093	1.0	4.76595744681e-05	2.94599018003e-05
OTU_211	0.579802856856	0.446389605122	0.596651459667	1.0	0.000626382978723	0.000196399345336
OTU_538	0.576232385189	0.447792906532	0.597991779474	1.0	4.08510638298e-05	0.000137479541735
OTU_533	0.531923858838	0.465799150493	0.621481797753	1.0	6.12765957447e-05	5.89198036007e-05
OTU_171	0.521738719733	0.470100934624	0.626661335172	1.0	0.00502468085106	9.81996726678e-05
OTU_293	0.503757646006	0.477853681945	0.636427785142	1.0	0.000214468085106	0.000166939443535
OTU_494	0.499670277909	0.47964503504	0.638244240031	1.0	8.85106382979e-05	0.000153846153846
OTU_276	0.468731268731	0.493571423965	0.652925037137	1.0	0.000551489361702	0.000301145662848
OTU_351	0.463336540433	0.496068751034	0.652925037137	1.0	0.000415319148936	3.27332242226e-05
OTU_560	0.461886234703	0.496743755842	0.652925037137	1.0	4.76595744681e-05	8.51063829787e-05
OTU_261	0.455054675959	0.499944292067	0.652925037137	1.0	0.00127659574468	7.20130932897e-05
OTU_347	0.453600453601	0.500630096919	0.652925037137	1.0	0.00027914893617	0.000189852700491
OTU_358	0.453534904402	0.50066104726	0.652925037137	1.0	0.000282553191489	6.87397708674e-05
OTU_512	0.448885400314	0.502864735738	0.652925037137	1.0	0.000163404255319	1.96399345336e-05
OTU_241	0.448763287855	0.502922835035	0.652925037137	1.0	0.000588936170213	3.27332242226e-06
OTU_284	0.448763287855	0.502922835035	0.652925037137	1.0	0.000568510638298	5.56464811784e-05
OTU_311	0.448763287855	0.502922835035	0.652925037137	1.0	0.000810212765957	3.92798690671e-05
OTU_414	0.448763287855	0.502922835035	0.652925037137	1.0	0.00023829787234	1.63666121113e-05
OTU_464	0.448763287855	0.502922835035	0.652925037137	1.0	0.000146382978723	9.81996726678e-06
OTU_529	0.448763287855	0.502922835035	0.652925037137	1.0	0.000340425531915	5.89198036007e-05
OTU_540	0.448763287855	0.502922835035	0.652925037137	1.0	0.000187234042553	2.61865793781e-05
OTU_546	0.448763287855	0.502922835035	0.652925037137	1.0	0.000173617021277	3.27332242226e-06
OTU_552	0.448763287855	0.502922835035	0.652925037137	1.0	9.1914893617e-05	6.54664484452e-06
OTU_576	0.448763287855	0.502922835035	0.652925037137	1.0	0.000163404255319	3.27332242226e-06
OTU_630	0.448763287855	0.502922835035	0.652925037137	1.0	0.00023829787234	3.27332242226e-06
OTU_649	0.448763287855	0.502922835035	0.652925037137	1.0	3.06382978723e-05	3.27332242226e-06
OTU_663	0.448763287855	0.502922835035	0.652925037137	1.0	0.000163404255319	6.54664484452e-06
OTU_668	0.448763287855	0.502922835035	0.652925037137	1.0	5.44680851064e-05	6.54664484452e-06
OTU_755	0.448763287855	0.502922835035	0.652925037137	1.0	0.000112340425532	6.54664484452e-06
OTU_767	0.448763287855	0.502922835035	0.652925037137	1.0	8.85106382979e-05	3.27332242226e-06
OTU_781	0.448763287855	0.502922835035	0.652925037137	1.0	4.76595744681e-05	3.27332242226e-06
OTU_828	0.448763287855	0.502922835035	0.652925037137	1.0	3.06382978723e-05	3.27332242226e-06
OTU_882	0.448763287855	0.502922835035	0.652925037137	1.0	8.85106382979e-05	3.27332242226e-06
OTU_1103	0.448763287855	0.502922835035	0.652925037137	1.0	2.04255319149e-05	3.27332242226e-06
OTU_1190	0.448763287855	0.502922835035	0.652925037137	1.0	3.06382978723e-05	3.27332242226e-06
OTU_202	0.445640997197	0.504412277217	0.653908407996	1.0	0.000415319148936	0.0011914893617
OTU_217	0.444889246879	0.50477201521	0.653908407996	1.0	0.00039829787234	0.000258592471358
OTU_344	0.443679118809	0.505352025939	0.653908407996	1.0	6.46808510638e-05	0.000206219312602
OTU_356	0.443511992293	0.505432218907	0.653908407996	1.0	0.000289361702128	0.000366612111293
OTU_380	0.441357635574	0.50646790936	0.654681029156	1.0	0.000262127659574	0.000157119476268
OTU_963	0.418461538462	0.517705706552	0.665029683845	1.0	2.3829787234e-05	6.54664484452e-06
OTU_1029	0.418461538462	0.517705706552	0.665029683845	1.0	1.02127659574e-05	3.27332242226e-06
OTU_1120	0.418461538462	0.517705706552	0.665029683845	1.0	2.3829787234e-05	6.54664484452e-06
OTU_1145	0.418461538462	0.517705706552	0.665029683845	1.0	1.36170212766e-05	3.27332242226e-06
OTU_1308	0.418461538462	0.517705706552	0.665029683845	1.0	1.02127659574e-05	3.27332242226e-06
OTU_1318	0.418461538462	0.517705706552	0.665029683845	1.0	1.02127659574e-05	3.27332242226e-06
OTU_674	0.418365029804	0.517753992006	0.665029683845	1.0	3.06382978723e-05	6.87397708674e-05
OTU_140	0.41691062762	0.518482620225	0.665029683845	1.0	0.00315914893617	0.00013093289689
OTU_424	0.41691062762	0.518482620225	0.665029683845	1.0	0.000194042553191	6.54664484452e-05
OTU_22	0.390830073881	0.531863402156	0.673019473242	1.0	0.0112680851064	0.010883797054
OTU_810	0.389423076923	0.532602812936	0.673019473242	1.0	1.36170212766e-05	6.54664484452e-06
OTU_1092	0.389423076923	0.532602812936	0.673019473242	1.0	6.8085106383e-06	3.27332242226e-06
OTU_1194	0.389423076923	0.532602812936	0.673019473242	1.0	1.36170212766e-05	6.54664484452e-06
OTU_1273	0.389423076923	0.532602812936	0.673019473242	1.0	1.36170212766e-05	6.54664484452e-06
OTU_203	0.388999330376	0.532825865621	0.673019473242	1.0	0.00153191489362	4.25531914894e-05
OTU_228	0.388999330376	0.532825865621	0.673019473242	1.0	0.000789787234043	4.90998363339e-05
OTU_370	0.388999330376	0.532825865621	0.673019473242	1.0	0.000255319148936	0.000134206219313
OTU_619	0.388999330376	0.532825865621	0.673019473242	1.0	0.000146382978723	2.61865793781e-05
OTU_675	0.388999330376	0.532825865621	0.673019473242	1.0	7.82978723404e-05	5.23731587561e-05
OTU_740	0.388999330376	0.532825865621	0.673019473242	1.0	7.82978723404e-05	2.61865793781e-05
OTU_790	0.388999330376	0.532825865621	0.673019473242	1.0	6.46808510638e-05	3.27332242226e-05
OTU_855	0.388999330376	0.532825865621	0.673019473242	1.0	9.1914893617e-05	2.61865793781e-05
OTU_909	0.388999330376	0.532825865621	0.673019473242	1.0	3.74468085106e-05	6.54664484452e-06
OTU_974	0.388999330376	0.532825865621	0.673019473242	1.0	3.06382978723e-05	6.54664484452e-06
OTU_1040	0.388999330376	0.532825865621	0.673019473242	1.0	1.36170212766e-05	6.54664484452e-06
OTU_1069	0.388999330376	0.532825865621	0.673019473242	1.0	2.04255319149e-05	9.81996726678e-06
OTU_1196	0.388999330376	0.532825865621	0.673019473242	1.0	1.36170212766e-05	6.54664484452e-06
OTU_589	0.385439140156	0.534706579456	0.674297935645	1.0	0.000132765957447	6.54664484452e-06
OTU_870	0.385373633844	0.534741296587	0.674297935645	1.0	4.08510638298e-05	6.54664484452e-06
OTU_289	0.377559957923	0.538912007094	0.678983651132	1.0	0.000456170212766	0.000265139116203
OTU_749	0.37217902672	0.541818901168	0.680802598768	1.0	5.78723404255e-05	1.63666121113e-05
OTU_262	0.360816326531	0.548053217855	0.680802598768	1.0	0.000224680851064	0.000199672667758
OTU_615	0.360816326531	0.548053217855	0.680802598768	1.0	0.000214468085106	0.000114566284779
OTU_1176	0.360816326531	0.548053217855	0.680802598768	1.0	1.36170212766e-05	9.81996726678e-06
OTU_16	0.360718171926	0.54810765152	0.680802598768	1.0	6.8085106383e-06	0.0184517184943
OTU_54	0.360718171926	0.54810765152	0.680802598768	1.0	0.00110978723404	0.0045728314239
OTU_279	0.360718171926	0.54810765152	0.680802598768	1.0	3.40425531915e-06	0.000697217675941
OTU_416	0.360718171926	0.54810765152	0.680802598768	1.0	3.40425531915e-06	0.000121112929624
OTU_554	0.360718171926	0.54810765152	0.680802598768	1.0	3.40425531915e-06	9.49263502455e-05
OTU_605	0.360718171926	0.54810765152	0.680802598768	1.0	1.02127659574e-05	0.00033387888707
OTU_789	0.360718171926	0.54810765152	0.680802598768	1.0	3.40425531915e-06	7.52864157119e-05
OTU_807	0.360718171926	0.54810765152	0.680802598768	1.0	3.40425531915e-06	6.54664484452e-05
OTU_825	0.360718171926	0.54810765152	0.680802598768	1.0	1.70212765957e-05	7.20130932897e-05
OTU_835	0.360718171926	0.54810765152	0.680802598768	1.0	3.40425531915e-06	0.000150572831424
OTU_837	0.360718171926	0.54810765152	0.680802598768	1.0	6.8085106383e-06	5.23731587561e-05
OTU_1110	0.360718171926	0.54810765152	0.680802598768	1.0	6.8085106383e-06	4.58265139116e-05
OTU_1245	0.360718171926	0.54810765152	0.680802598768	1.0	3.40425531915e-06	4.58265139116e-05
OTU_316	0.35473094241	0.551447198562	0.684381269703	1.0	0.00011914893617	0.000291325695581
OTU_331	0.341868660136	0.558752576771	0.692871758405	1.0	0.000292765957447	0.000153846153846
OTU_61	0.340316755613	0.559646441628	0.693006080804	1.0	0.011349787234	0.00234369885434
OTU_97	0.340069273371	0.559789238747	0.693006080804	1.0	0.00173617021277	0.00088379705401
OTU_543	0.333594976452	0.563549864271	0.693129457812	1.0	1.36170212766e-05	0.00013093289689
OTU_858	0.333594976452	0.563549864271	0.693129457812	1.0	6.8085106383e-06	1.63666121113e-05
OTU_923	0.333594976452	0.563549864271	0.693129457812	1.0	6.8085106383e-06	1.63666121113e-05
OTU_272	0.333504227003	0.563602921489	0.693129457812	1.0	0.000354042553191	0.000454991816694
OTU_631	0.333504227003	0.563602921489	0.693129457812	1.0	2.72340425532e-05	0.000140752864157
OTU_718	0.333504227003	0.563602921489	0.693129457812	1.0	2.3829787234e-05	9.49263502455e-05
OTU_830	0.333504227003	0.563602921489	0.693129457812	1.0	1.36170212766e-05	1.63666121113e-05
OTU_885	0.333504227003	0.563602921489	0.693129457812	1.0	3.40425531915e-05	2.94599018003e-05
OTU_652	0.321678321678	0.570600776558	0.700767373442	1.0	9.1914893617e-05	2.94599018003e-05
OTU_375	0.321425445208	0.57075226129	0.700767373442	1.0	0.000275744680851	1.96399345336e-05
OTU_388	0.320366835748	0.57138727348	0.700970582832	1.0	0.000234893617021	1.63666121113e-05
OTU_235	0.317714664816	0.572984295294	0.702352670668	1.0	0.000514042553191	0.000448445171849
OTU_1253	0.307692307692	0.579099741954	0.706621136391	1.0	6.8085106383e-06	1.3093289689e-05
OTU_1304	0.307692307692	0.579099741954	0.706621136391	1.0	3.40425531915e-06	6.54664484452e-06
OTU_1447	0.307692307692	0.579099741954	0.706621136391	1.0	3.40425531915e-06	6.54664484452e-06
OTU_86	0.307357495606	0.579306276586	0.706621136391	1.0	0.00119829787234	0.00187888707038
OTU_250	0.307357495606	0.579306276586	0.706621136391	1.0	4.08510638298e-05	0.000765957446809
OTU_441	0.307357495606	0.579306276586	0.706621136391	1.0	9.1914893617e-05	0.000186579378069
OTU_548	0.300490998363	0.583574772541	0.710476614414	1.0	0.000146382978723	6.54664484452e-06
OTU_232	0.299980393438	0.583894712583	0.710476614414	1.0	0.00188255319149	4.58265139116e-05
OTU_647	0.299980393438	0.583894712583	0.710476614414	1.0	5.44680851064e-05	2.94599018003e-05
OTU_165	0.295523685354	0.586702373019	0.713311598467	1.0	0.00115063829787	0.000530278232406
OTU_374	0.288456491457	0.591211348777	0.718208741842	1.0	0.000268936170213	3.60065466448e-05
OTU_392	0.270052513858	0.603296547735	0.730738237268	1.0	0.000408510638298	4.58265139116e-05
OTU_487	0.265686368426	0.606240182364	0.730738237268	1.0	0.000115744680851	0.000104746317512
OTU_871	0.261493989772	0.609095616784	0.730738237268	1.0	2.72340425532e-05	1.63666121113e-05
OTU_850	0.261360665168	0.609186897	0.730738237268	1.0	2.3829787234e-05	1.63666121113e-05
OTU_435	0.260932307154	0.609480369677	0.730738237268	1.0	7.14893617021e-05	0.000360065466448
OTU_1035	0.258335949765	0.611265691186	0.730738237268	1.0	6.8085106383e-06	6.54664484452e-06
OTU_1088	0.258335949765	0.611265691186	0.730738237268	1.0	1.70212765957e-05	1.3093289689e-05
OTU_1133	0.258335949765	0.611265691186	0.730738237268	1.0	1.02127659574e-05	6.54664484452e-06
OTU_1188	0.258335949765	0.611265691186	0.730738237268	1.0	1.02127659574e-05	6.54664484452e-06
OTU_330	0.258265673391	0.6113141717	0.730738237268	1.0	0.000275744680851	0.000284779050736
OTU_365	0.258265673391	0.6113141717	0.730738237268	1.0	0.000204255319149	0.000189852700491
OTU_372	0.258265673391	0.6113141717	0.730738237268	1.0	0.00128680851064	9.81996726678e-06
OTU_408	0.258265673391	0.6113141717	0.730738237268	1.0	0.000265531914894	0.00023240589198
OTU_490	0.258265673391	0.6113141717	0.730738237268	1.0	0.000136170212766	0.000121112929624
OTU_511	0.258265673391	0.6113141717	0.730738237268	1.0	9.53191489362e-05	9.16530278232e-05
OTU_574	0.258265673391	0.6113141717	0.730738237268	1.0	6.12765957447e-05	2.94599018003e-05
OTU_799	0.258265673391	0.6113141717	0.730738237268	1.0	3.40425531915e-05	2.94599018003e-05
OTU_896	0.258265673391	0.6113141717	0.730738237268	1.0	3.06382978723e-05	9.81996726678e-06
OTU_1023	0.258265673391	0.6113141717	0.730738237268	1.0	3.40425531915e-05	2.29132569558e-05
OTU_1076	0.258265673391	0.6113141717	0.730738237268	1.0	1.70212765957e-05	1.96399345336e-05
OTU_328	0.250853941795	0.616474431648	0.73631706116	1.0	0.000207659574468	0.000343698854337
OTU_216	0.244718292405	0.620818892727	0.740448438834	1.0	0.000742127659574	0.000147299509002
OTU_184	0.244569226986	0.620925281595	0.740448438834	1.0	0.0026314893617	6.87397708674e-05
OTU_1052	0.243066724199	0.621999886207	0.741137933046	1.0	3.06382978723e-05	1.96399345336e-05
OTU_30	0.240099060478	0.624134577232	0.743088455987	1.0	0.0098485106383	0.00814402618658
OTU_532	0.232425016558	0.629731516117	0.749154704034	1.0	9.87234042553e-05	4.90998363339e-05
OTU_475	0.225356900068	0.634988196225	0.754806828793	1.0	0.000115744680851	9.16530278232e-05
OTU_33	0.22318389575	0.636624584904	0.756149964409	1.0	0.00116085106383	0.0251587561375
OTU_98	0.222252690887	0.63732881563	0.756384675465	1.0	0.00155234042553	0.000906710310966
OTU_283	0.210079088598	0.646705422245	0.766108293282	1.0	0.000626382978723	0.000124386252046
OTU_251	0.210060723436	0.64671981377	0.766108293282	1.0	0.000194042553191	0.00050736497545
OTU_616	0.208605696276	0.647862446677	0.766108293282	1.0	6.8085106383e-05	4.90998363339e-05
OTU_960	0.208355122104	0.6480597084	0.766108293282	1.0	1.70212765957e-05	2.94599018003e-05
OTU_100	0.208319717666	0.648087591704	0.766108293282	1.0	0.000234893617021	0.00557774140753
OTU_7	0.207178170688	0.648988172754	0.766565935065	1.0	0.0211165957447	0.0227266775777
OTU_633	0.205885135774	0.650011889578	0.767168182719	1.0	8.51063829787e-05	0.000114566284779
OTU_859	0.19491079263	0.658860453235	0.776997359147	1.0	1.02127659574e-05	2.29132569558e-05
OTU_730	0.193277808012	0.660202414016	0.777965433407	1.0	6.12765957447e-05	5.89198036007e-05
OTU_44	0.183118124655	0.668707155147	0.787365759175	1.0	0.00798978723404	0.00290998363339
OTU_234	0.180953732614	0.670554895784	0.788919195749	1.0	0.000483404255319	0.00030441898527
OTU_104	0.16527375064	0.684346795143	0.804511626101	1.0	0.0012629787234	0.00261211129296
OTU_223	0.16132278936	0.687941565562	0.808101304	1.0	0.000316595744681	0.000707037643208
OTU_19	0.15758235002	0.69139221278	0.811516174277	1.0	0.00905872340426	0.00587234042553
OTU_397	0.155008413006	0.693794361503	0.812527831638	1.0	0.000139574468085	0.00023240589198
OTU_541	0.155008413006	0.693794361503	0.812527831638	1.0	3.74468085106e-05	0.000183306055646
OTU_569	0.15438431267	0.694380274035	0.812527831638	1.0	9.1914893617e-05	8.51063829787e-05
OTU_325	0.154330327422	0.694431020207	0.812527831638	1.0	0.00024170212766	0.00057937806874
OTU_31	0.152372742784	0.696278114824	0.814051077081	1.0	0.0141412765957	0.00459247135843
OTU_809	0.147090369246	0.701331558356	0.818150235316	1.0	7.14893617021e-05	1.63666121113e-05
OTU_573	0.147015374157	0.701404047674	0.818150235316	1.0	0.000125957446809	7.20130932897e-05
OTU_185	0.146990392785	0.701428199066	0.818150235316	1.0	0.000701276595745	0.000566284779051
OTU_667	0.142946122703	0.705369557731	0.820947637065	1.0	3.06382978723e-05	3.27332242226e-05
OTU_498	0.142873818139	0.705440599213	0.820947637065	1.0	8.85106382979e-05	0.000124386252046
OTU_360	0.14283769328	0.705476100706	0.820947637065	1.0	0.000364255319149	0.000337152209493
OTU_629	0.127701954339	0.720826732429	0.838157563487	1.0	5.44680851064e-05	4.25531914894e-05
OTU_252	0.1260895292	0.72252151282	0.839474411393	1.0	0.000626382978723	0.000238952536825
OTU_1024	0.120345918527	0.728659615464	0.845695960993	1.0	5.44680851064e-05	2.61865793781e-05
OTU_427	0.120023339492	0.72900917736	0.845695960993	1.0	0.000153191489362	0.000163666121113
OTU_255	0.117017720624	0.732291794514	0.848844448143	1.0	0.000296170212766	0.000294599018003
OTU_32	0.11325633631	0.736466869118	0.853021749878	1.0	0.00395234042553	0.00267430441899
OTU_492	0.0998925280099	0.751958642757	0.870290119098	1.0	0.000136170212766	0.000170212765957
OTU_696	0.096343408461	0.756262613922	0.874593402467	1.0	3.06382978723e-05	1.3093289689e-05
OTU_866	0.0895555058323	0.764743000162	0.883716175883	1.0	3.40425531915e-05	3.60065466448e-05
OTU_42	0.0859145360768	0.769436686153	0.88845241487	1.0	0.00543659574468	0.00374795417349
OTU_120	0.0852459016394	0.770310320057	0.888546406887	1.0	0.000874893617021	0.00188870703764
OTU_477	0.0849421943479	0.77070837034	0.888546406887	1.0	0.000153191489362	6.21931260229e-05
OTU_29	0.0842344028717	0.771639034822	0.888932931319	1.0	0.0130995744681	0.0040883797054
OTU_253	0.0814920830465	0.7752854776	0.892445040907	1.0	0.00135489361702	0.000399345335516
OTU_18	0.0755244755245	0.783456708034	0.901156290519	1.0	0.0144068085106	0.00474304418985
OTU_34	0.0733705226072	0.78649106795	0.903950088106	1.0	0.00565106382979	0.00512929623568
OTU_65	0.0716758901738	0.788912134064	0.906035243198	1.0	0.000285957446809	0.00622585924714
OTU_280	0.0634834192357	0.801072629742	0.919293955576	1.0	0.000432340425532	0.000268412438625
OTU_611	0.0556513539	0.813506084238	0.932845302433	1.0	5.10638297872e-05	0.00010147299509
OTU_172	0.0539423076923	0.816340090907	0.935376635245	1.0	0.000932765957447	0.000949263502455
OTU_62	0.0495571829167	0.823835607409	0.943241228422	1.0	0.00215829787234	0.00413093289689
OTU_155	0.0473016057041	0.827827026731	0.947084866597	1.0	0.00258042553191	0.0009852700491
OTU_220	0.040824040824	0.839877948601	0.959586704264	1.0	0.000449361702128	2.61865793781e-05
OTU_95	0.0407402845353	0.840040068636	0.959586704264	1.0	0.00368	0.000631751227496
OTU_64	0.0393955875051	0.842667014288	0.961851569062	1.0	0.00124936170213	0.00702127659574
OTU_201	0.0387494286716	0.843945903812	0.962575427343	1.0	0.000728510638298	0.000615384615385
OTU_463	0.0350984725068	0.851389465778	0.970324024737	1.0	0.000136170212766	0.000117839607201
OTU_568	0.0339860570023	0.853736477961	0.970817882019	1.0	7.14893617021e-05	6.54664484452e-05
OTU_198	0.0339721254356	0.853766121202	0.970817882019	1.0	0.00088170212766	0.000487725040917
OTU_40	0.0339686443283	0.853773529196	0.970817882019	1.0	0.00556255319149	0.00382651391162
OTU_78	0.0318949343339	0.858258446204	0.974433353751	1.0	0.00259744680851	0.00102782324059
OTU_127	0.0318949343339	0.858258446204	0.974433353751	1.0	0.00194382978723	0.000595744680851
OTU_103	0.0312205688454	0.859749200355	0.975384161193	1.0	0.00216170212766	0.000651391162029
OTU_4	0.0309114037713	0.860438191116	0.975424616049	1.0	0.0427574468085	0.0241342062193
OTU_170	0.0289848736557	0.86481396747	0.9796413152	1.0	0.000612765957447	9.16530278232e-05
OTU_500	0.0271409857541	0.869144527031	0.983800438861	1.0	0.000125957446809	0.000252045826514
OTU_295	0.0246993300508	0.875118590268	0.989812163084	1.0	0.000228085106383	0.00010147299509
OTU_570	0.0231412041997	0.879090450006	0.993233669519	1.0	0.000112340425532	6.21931260229e-05
OTU_818	0.0229934320384	0.879474153452	0.993233669519	1.0	4.08510638298e-05	9.81996726678e-06
OTU_248	0.0223552937596	0.881145800383	0.994369372617	1.0	8.51063829787e-05	0.000746317512275
OTU_176	0.0217948717949	0.882634096601	0.995296605911	1.0	0.000449361702128	0.000454991816694
OTU_10	0.0184702303347	0.891896204408	1.0	1.0	0.0082485106383	0.00687397708674
OTU_175	0.0181413961761	0.892856979761	1.0	1.0	0.000752340425532	0.000222585924714
OTU_93	0.0175289523682	0.894670326992	1.0	1.0	0.00166808510638	0.00272340425532
OTU_271	0.0173739955967	0.895134218168	1.0	1.0	0.000343829787234	0.00063829787234
OTU_591	0.0162891752497	0.898442537934	1.0	1.0	9.87234042553e-05	4.58265139116e-05
OTU_6	0.0160518695707	0.899181033246	1.0	1.0	0.0258076595745	0.0181963993453
OTU_670	0.0147023494933	0.903490451547	1.0	1.0	2.04255319149e-05	6.54664484452e-06
OTU_410	0.0146992890542	0.903500447651	1.0	1.0	0.000122553191489	1.96399345336e-05
OTU_794	0.0146992890542	0.903500447651	1.0	1.0	9.53191489362e-05	1.63666121113e-05
OTU_273	0.0138995494744	0.906149784917	1.0	1.0	0.000248510638298	1.3093289689e-05
OTU_398	0.0131866300265	0.90857744996	1.0	1.0	0.000211063829787	0.000127659574468
OTU_564	0.0118265154535	0.9134009543	1.0	1.0	9.1914893617e-05	7.20130932897e-05
OTU_1028	0.0102341137125	0.919420435484	1.0	1.0	2.04255319149e-05	9.81996726678e-06
OTU_256	0.0102189744909	0.91947985492	1.0	1.0	0.000405106382979	0.000216039279869
OTU_731	0.0102104373361	0.919513381728	1.0	1.0	4.08510638298e-05	2.61865793781e-05
OTU_877	0.0102099649258	0.919515237374	1.0	1.0	4.42553191489e-05	9.81996726678e-06
OTU_190	0.009552372716	0.922141737513	1.0	1.0	0.00108255319149	0.000837970540098
OTU_186	0.00792046936118	0.929084279347	1.0	1.0	0.00068085106383	0.000687397708674
OTU_911	0.00653846153857	0.935552691485	1.0	1.0	2.04255319149e-05	1.3093289689e-05
OTU_1057	0.00653846153857	0.935552691485	1.0	1.0	1.36170212766e-05	9.81996726678e-06
OTU_369	0.00653301735744	0.935579469356	1.0	1.0	0.00027914893617	0.000127659574468
OTU_760	0.00653301735744	0.935579469356	1.0	1.0	7.14893617021e-05	2.61865793781e-05
OTU_483	0.00453797214938	0.946291551789	1.0	1.0	5.78723404255e-05	4.25531914894e-05
OTU_955	0.00453666021757	0.946299304196	1.0	1.0	4.42553191489e-05	1.96399345336e-05
OTU_189	0.0045353490441	0.946307053246	1.0	1.0	0.00159319148936	0.000932896890344
OTU_298	0.0045353490441	0.946307053246	1.0	1.0	0.000221276595745	0.000157119476268
OTU_116	0.00391437830467	0.950112906602	1.0	1.0	0.00122553191489	0.000752864157119
OTU_287	0.00367558737342	0.951656570713	1.0	1.0	0.000394893617021	0.000366612111293
OTU_814	0.00367558737342	0.951656570713	1.0	1.0	6.8085106383e-05	2.61865793781e-05
OTU_995	0.00367558737342	0.951656570713	1.0	1.0	2.04255319149e-05	1.63666121113e-05
OTU_107	0.00354388159272	0.952529565284	1.0	1.0	0.00154212765957	0.000569558101473
OTU_148	0.00327841031812	0.954340151302	1.0	1.0	0.00157957446809	0.00157119476268
OTU_122	0.00313846153864	0.955324302157	1.0	1.0	0.00175319148936	6.54664484452e-06
OTU_258	0.00313846153864	0.955324302157	1.0	1.0	0.00159659574468	9.81996726678e-06
OTU_263	0.00313846153864	0.955324302157	1.0	1.0	0.000432340425532	3.27332242226e-06
OTU_281	0.00313846153864	0.955324302157	1.0	1.0	0.00160340425532	0.000468085106383
OTU_336	0.00313846153864	0.955324302157	1.0	1.0	0.000163404255319	2.29132569558e-05
OTU_339	0.00313846153864	0.955324302157	1.0	1.0	0.000323404255319	6.54664484452e-05
OTU_348	0.00313846153864	0.955324302157	1.0	1.0	0.000326808510638	5.23731587561e-05
OTU_383	0.00313846153864	0.955324302157	1.0	1.0	0.000697872340426	3.27332242226e-06
OTU_426	0.00313846153864	0.955324302157	1.0	1.0	0.000217872340426	0.000153846153846
OTU_443	0.00313846153864	0.955324302157	1.0	1.0	0.00024170212766	6.54664484452e-06
OTU_457	0.00313846153864	0.955324302157	1.0	1.0	0.000302978723404	3.60065466448e-05
OTU_468	0.00313846153864	0.955324302157	1.0	1.0	0.000139574468085	0.00010147299509
OTU_470	0.00313846153864	0.955324302157	1.0	1.0	0.000217872340426	9.81996726678e-06
OTU_537	0.00313846153864	0.955324302157	1.0	1.0	0.000122553191489	6.87397708674e-05
OTU_601	0.00313846153864	0.955324302157	1.0	1.0	0.000445957446809	1.63666121113e-05
OTU_614	0.00313846153864	0.955324302157	1.0	1.0	7.82978723404e-05	9.81996726678e-06
OTU_620	0.00313846153864	0.955324302157	1.0	1.0	0.00011914893617	5.23731587561e-05
OTU_634	0.00313846153864	0.955324302157	1.0	1.0	0.000149787234043	7.85597381342e-05
OTU_664	0.00313846153864	0.955324302157	1.0	1.0	0.000214468085106	7.20130932897e-05
OTU_701	0.00313846153864	0.955324302157	1.0	1.0	8.17021276596e-05	9.81996726678e-06
OTU_715	0.00313846153864	0.955324302157	1.0	1.0	8.85106382979e-05	1.63666121113e-05
OTU_728	0.00313846153864	0.955324302157	1.0	1.0	6.46808510638e-05	9.81996726678e-06
OTU_733	0.00313846153864	0.955324302157	1.0	1.0	2.72340425532e-05	3.27332242226e-06
OTU_753	0.00313846153864	0.955324302157	1.0	1.0	6.46808510638e-05	6.54664484452e-06
OTU_756	0.00313846153864	0.955324302157	1.0	1.0	4.08510638298e-05	1.63666121113e-05
OTU_766	0.00313846153864	0.955324302157	1.0	1.0	0.000234893617021	6.54664484452e-06
OTU_821	0.00313846153864	0.955324302157	1.0	1.0	5.10638297872e-05	3.60065466448e-05
OTU_822	0.00313846153864	0.955324302157	1.0	1.0	4.76595744681e-05	3.27332242226e-06
OTU_838	0.00313846153864	0.955324302157	1.0	1.0	0.000180425531915	3.27332242226e-06
OTU_845	0.00313846153864	0.955324302157	1.0	1.0	2.04255319149e-05	3.27332242226e-06
OTU_864	0.00313846153864	0.955324302157	1.0	1.0	6.8085106383e-05	2.61865793781e-05
OTU_872	0.00313846153864	0.955324302157	1.0	1.0	2.04255319149e-05	9.81996726678e-06
OTU_875	0.00313846153864	0.955324302157	1.0	1.0	3.74468085106e-05	9.81996726678e-06
OTU_899	0.00313846153864	0.955324302157	1.0	1.0	5.10638297872e-05	9.81996726678e-06
OTU_902	0.00313846153864	0.955324302157	1.0	1.0	9.1914893617e-05	2.61865793781e-05
OTU_903	0.00313846153864	0.955324302157	1.0	1.0	1.02127659574e-05	3.27332242226e-06
OTU_953	0.00313846153864	0.955324302157	1.0	1.0	2.3829787234e-05	9.81996726678e-06
OTU_979	0.00313846153864	0.955324302157	1.0	1.0	6.8085106383e-06	3.27332242226e-06
OTU_998	0.00313846153864	0.955324302157	1.0	1.0	1.36170212766e-05	6.54664484452e-06
OTU_1012	0.00313846153864	0.955324302157	1.0	1.0	4.42553191489e-05	1.63666121113e-05
OTU_1025	0.00313846153864	0.955324302157	1.0	1.0	1.02127659574e-05	3.27332242226e-06
OTU_1078	0.00313846153864	0.955324302157	1.0	1.0	5.78723404255e-05	1.3093289689e-05
OTU_1091	0.00313846153864	0.955324302157	1.0	1.0	2.72340425532e-05	3.27332242226e-06
OTU_1104	0.00313846153864	0.955324302157	1.0	1.0	2.72340425532e-05	6.54664484452e-06
OTU_1172	0.00313846153864	0.955324302157	1.0	1.0	1.36170212766e-05	3.27332242226e-06
OTU_1239	0.00313846153864	0.955324302157	1.0	1.0	2.72340425532e-05	9.81996726678e-06
OTU_1255	0.00313846153864	0.955324302157	1.0	1.0	6.8085106383e-06	3.27332242226e-06
OTU_1274	0.00313846153864	0.955324302157	1.0	1.0	1.36170212766e-05	6.54664484452e-06
OTU_1312	0.00313846153864	0.955324302157	1.0	1.0	1.02127659574e-05	6.54664484452e-06
OTU_1335	0.00313846153864	0.955324302157	1.0	1.0	6.8085106383e-06	3.27332242226e-06
OTU_1398	0.00313846153864	0.955324302157	1.0	1.0	1.70212765957e-05	6.54664484452e-06
OTU_1442	0.00313846153864	0.955324302157	1.0	1.0	2.3829787234e-05	3.27332242226e-06
OTU_99	0.00255754988727	0.959666396161	1.0	1.0	0.00286978723404	0.00258265139116
OTU_387	0.0025515025516	0.959714068266	1.0	1.0	0.00023829787234	0.000671031096563
OTU_646	0.0025515025516	0.959714068266	1.0	1.0	7.82978723404e-05	3.92798690671e-05
OTU_709	0.00199591251041	0.964365853437	1.0	1.0	2.72340425532e-05	2.94599018003e-05
OTU_683	0.00199478487622	0.964375914309	1.0	1.0	2.3829787234e-05	4.25531914894e-05
OTU_495	0.00163359438822	0.967760080609	1.0	1.0	0.000163404255319	1.3093289689e-05
OTU_117	0.00163325433943	0.967763434485	1.0	1.0	0.00216510638298	0.00516857610475
OTU_144	0.00163325433943	0.967763434485	1.0	1.0	0.000946382978723	0.00484779050736
OTU_179	0.00163325433943	0.967763434485	1.0	1.0	0.00188936170213	0.00239607201309
OTU_191	0.00163325433943	0.967763434485	1.0	1.0	3.06382978723e-05	0.000779050736498
OTU_244	0.00163325433943	0.967763434485	1.0	1.0	0.000500425531915	4.25531914894e-05
OTU_337	0.00163325433943	0.967763434485	1.0	1.0	0.000459574468085	0.000363338788871
OTU_371	0.00163325433943	0.967763434485	1.0	1.0	2.72340425532e-05	0.000543371522095
OTU_743	0.00163325433943	0.967763434485	1.0	1.0	8.85106382979e-05	7.85597381342e-05
OTU_603	0.00136681992525	0.970508505083	1.0	1.0	0.000102127659574	3.92798690671e-05
OTU_436	0.00123349959157	0.971983086443	1.0	1.0	0.00011914893617	9.16530278232e-05
OTU_503	0.00113984027341	0.973067320551	1.0	1.0	9.87234042553e-05	0.000111292962357
OTU_194	0.0011350765868	0.973123637449	1.0	1.0	0.000643404255319	0.000409165302782
OTU_166	0.0011350036103	0.973124501105	1.0	1.0	0.000963404255319	0.000723404255319
OTU_345	0.000885970398216	0.976254269068	1.0	1.0	0.000211063829787	0.000697217675941
OTU_977	0.000784929356528	0.977648918846	1.0	1.0	3.40425531915e-06	3.27332242226e-06
OTU_1213	0.000784929356528	0.977648918846	1.0	1.0	1.02127659574e-05	9.81996726678e-06
OTU_1222	0.000784929356528	0.977648918846	1.0	1.0	3.40425531915e-06	3.27332242226e-06
OTU_1236	0.000784929356528	0.977648918846	1.0	1.0	3.40425531915e-06	3.27332242226e-06
OTU_1306	0.000784929356528	0.977648918846	1.0	1.0	3.40425531915e-06	3.27332242226e-06
OTU_1393	0.000784929356528	0.977648918846	1.0	1.0	3.40425531915e-06	3.27332242226e-06
OTU_1399	0.000784929356528	0.977648918846	1.0	1.0	3.40425531915e-06	3.27332242226e-06
OTU_1451	0.000784929356528	0.977648918846	1.0	1.0	1.36170212766e-05	1.3093289689e-05
OTU_1485	0.000784929356528	0.977648918846	1.0	1.0	3.40425531915e-06	3.27332242226e-06
OTU_672	0.000643866227359	0.979756235252	1.0	1.0	3.74468085106e-05	3.92798690671e-05
OTU_898	0.000283541263655	0.986565309257	1.0	1.0	1.70212765957e-05	2.61865793781e-05
OTU_750	0.000283500283562	0.986566280055	1.0	1.0	2.04255319149e-05	5.23731587561e-05
OTU_55	0.0	1	1.0	1.0	0.000408510638298	0.0129296235679
OTU_213	0.0	1	1.0	1.0	0.000602553191489	0.000919803600655
OTU_224	0.0	1	1.0	1.0	0.000405106382979	0.000454991816694
OTU_230	0.0	1	1.0	1.0	0.0011914893617	0.000484451718494
OTU_343	0.0	1	1.0	1.0	0.000299574468085	0.000310965630115
OTU_452	0.0	1	1.0	1.0	1.70212765957e-05	0.000222585924714
OTU_550	0.0	1	1.0	1.0	2.72340425532e-05	0.000160392798691
OTU_608	0.0	1	1.0	1.0	5.44680851064e-05	0.000189852700491
OTU_636	0.0	1	1.0	1.0	1.36170212766e-05	0.000196399345336
OTU_637	0.0	1	1.0	1.0	6.8085106383e-06	0.000124386252046
OTU_638	0.0	1	1.0	1.0	4.76595744681e-05	5.89198036007e-05
OTU_641	0.0	1	1.0	1.0	9.87234042553e-05	2.29132569558e-05
OTU_643	0.0	1	1.0	1.0	7.48936170213e-05	9.49263502455e-05
OTU_657	0.0	1	1.0	1.0	3.40425531915e-06	0.000114566284779
OTU_658	0.0	1	1.0	1.0	2.3829787234e-05	0.000183306055646
OTU_665	0.0	1	1.0	1.0	8.85106382979e-05	0.000137479541735
OTU_693	0.0	1	1.0	1.0	3.40425531915e-06	0.000108019639935
OTU_761	0.0	1	1.0	1.0	1.36170212766e-05	4.90998363339e-05
OTU_776	0.0	1	1.0	1.0	5.10638297872e-05	7.20130932897e-05
OTU_873	0.0	1	1.0	1.0	3.40425531915e-06	4.58265139116e-05
OTU_908	0.0	1	1.0	1.0	3.40425531915e-06	3.27332242226e-05
OTU_924	0.0	1	1.0	1.0	1.02127659574e-05	4.90998363339e-05
OTU_973	0.0	1	1.0	1.0	1.70212765957e-05	2.61865793781e-05
OTU_1041	0.0	1	1.0	1.0	1.70212765957e-05	3.60065466448e-05
OTU_1070	0.0	1	1.0	1.0	6.8085106383e-06	1.63666121113e-05
OTU_1072	0.0	1	1.0	1.0	2.3829787234e-05	2.61865793781e-05
OTU_1148	0.0	1	1.0	1.0	6.8085106383e-06	9.81996726678e-06
OTU_1150	0.0	1	1.0	1.0	3.40425531915e-06	2.94599018003e-05
OTU_1158	0.0	1	1.0	1.0	3.40425531915e-06	9.81996726678e-06
OTU_1159	0.0	1	1.0	1.0	3.40425531915e-06	1.96399345336e-05
OTU_1173	0.0	1	1.0	1.0	3.40425531915e-06	1.3093289689e-05
OTU_1177	0.0	1	1.0	1.0	1.02127659574e-05	2.29132569558e-05
OTU_1199	0.0	1	1.0	1.0	3.40425531915e-06	9.81996726678e-06
OTU_1211	0.0	1	1.0	1.0	3.40425531915e-06	6.54664484452e-06
OTU_1221	0.0	1	1.0	1.0	3.40425531915e-06	1.3093289689e-05
OTU_1242	0.0	1	1.0	1.0	6.8085106383e-06	1.3093289689e-05
OTU_1252	0.0	1	1.0	1.0	3.40425531915e-06	1.3093289689e-05
OTU_1278	0.0	1	1.0	1.0	3.40425531915e-06	6.54664484452e-06
OTU_1303	0.0	1	1.0	1.0	3.40425531915e-06	1.96399345336e-05
OTU_1310	0.0	1	1.0	1.0	3.40425531915e-06	1.96399345336e-05
OTU_1311	0.0	1	1.0	1.0	1.36170212766e-05	2.29132569558e-05
OTU_1316	0.0	1	1.0	1.0	3.40425531915e-06	2.61865793781e-05
OTU_1338	0.0	1	1.0	1.0	1.02127659574e-05	1.63666121113e-05
OTU_1372	0.0	1	1.0	1.0	3.40425531915e-06	9.81996726678e-06
OTU_1437	0.0	1	1.0	1.0	6.8085106383e-06	1.3093289689e-05
OTU_1439	0.0	1	1.0	1.0	6.8085106383e-06	1.3093289689e-05
OTU_1445	0.0	1	1.0	1.0	3.40425531915e-06	6.54664484452e-06
OTU_1448	0.0	1	1.0	1.0	3.40425531915e-06	9.81996726678e-06
OTU_1481	0.0	1	1.0	1.0	3.40425531915e-06	6.54664484452e-06
OTU_1482	0.0	1	1.0	1.0	3.40425531915e-06	9.81996726678e-06
OTU_1483	0.0	1	1.0	1.0	3.40425531915e-06	6.54664484452e-06
OTU_1486	0.0	1	1.0	1.0	6.8085106383e-06	1.96399345336e-05
OTU_1488	0.0	1	1.0	1.0	3.40425531915e-06	6.54664484452e-06
