# Supplementary material for: Gut Microbiota in Untreated Diffuse Large B Cell Lymphoma Patients
Source: Front Microbiol. 2021 Apr 13;12:646361. doi: 10.3389/fmicb.2021.646361 (PMC8076791; doi:10.3389/fmicb.2021.646361)
Supplement: Supplementary file 2 [file Data_Sheet_2.ZIP › supplementary tables/qimme2 and picrust2/a┬ analysis/Kruskal_result_class(EG+CG).xls]

OTU	Test-Statistic	P	FDR_P	Bonferroni_P	EG_mean	CG_mean
c__Gammaproteobacteria	6.95889476377	0.0083403538374	0.166807076748	0.166807076748	0.123193191489	0.0337643207856
c__Bacilli	4.9452220783	0.026162877491	0.26162877491	0.523257549821	0.0390876595745	0.0257381342062
c__Synergistia	2.30440900563	0.129007340446	0.693625749681	1.0	0.00108255319149	0.000252045826514
c__Bacteroidia	1.89195266272	0.168981844986	0.693625749681	1.0	0.335533617021	0.423292962357
c__Erysipelotrichia	1.15427456854	0.282656117219	0.693625749681	1.0	0.014965106383	0.00558101472995
c__Betaproteobacteria	1.09462001833	0.295449824472	0.693625749681	1.0	0.0148663829787	0.0168968903437
c__Negativicutes	1.0740616972	0.300029803529	0.693625749681	1.0	0.0372527659574	0.0653944353519
c__Flavobacteriia	1.04	0.307821471909	0.693625749681	1.0	3.40425531915e-06	0.0
c__unidentified	1.02163461538	0.312131587357	0.693625749681	1.0	3.40425531915e-06	1.3093289689e-05
c__Mollicutes	0.694914665091	0.404497734599	0.708505897344	1.0	0.000180425531915	2.94599018003e-05
c__Coriobacteriia	0.657103834656	0.417584264315	0.708505897344	1.0	0.00802042553191	0.0070441898527
c__Actinobacteria	0.597237122595	0.439634134881	0.708505897344	1.0	0.0312272340426	0.0175122749591
c__Deltaproteobacteria	0.44237761594	0.505977108236	0.708505897344	1.0	0.00378893617021	0.00201309328969
c__Alphaproteobacteria	0.388999330376	0.532825865621	0.708505897344	1.0	0.00153191489362	4.25531914894e-05
c__Lentisphaeria	0.385308149794	0.534776006005	0.708505897344	1.0	0.000142978723404	1.96399345336e-05
c__Verrucomicrobiae	0.328058226496	0.566804717875	0.708505897344	1.0	0.00742808510638	0.00194435351882
c__Melainabacteria	0.16132278936	0.687941565562	0.800379507928	1.0	0.000381276595745	0.000900163666121
c__Clostridia	0.128165680473	0.720341557135	0.800379507928	1.0	0.362948085106	0.39421603928
c__Fusobacteriia	0.000642285023461	0.979781102479	1.0	1.0	0.0183591489362	0.00532569558101
c__Epsilonproteobacteria	0.0	1	1.0	1.0	3.40425531915e-06	1.96399345336e-05
