# Supplementary material for: Gut Microbiota in Untreated Diffuse Large B Cell Lymphoma Patients
Source: Front Microbiol. 2021 Apr 13;12:646361. doi: 10.3389/fmicb.2021.646361 (PMC8076791; doi:10.3389/fmicb.2021.646361)
Supplement: Supplementary file 2 [file Data_Sheet_2.ZIP › supplementary tables/qimme2 and picrust2/a┬ analysis/Kruskal_result_family(EG+CG).xls]

OTU	Test-Statistic	P	FDR_P	Bonferroni_P	EG_mean	CG_mean
f__Enterococcaceae	8.41004923208	0.00373152554853	0.162708744973	0.175381700781	0.0171676595745	0.000527004909984
f__Clostridiales_vadinBB60_group	6.63778297106	0.00998381044383	0.162708744973	0.46923909086	0.000619574468085	4.25531914894e-05
f__Enterobacteriaceae	6.56751873732	0.0103856645727	0.162708744973	0.488126234919	0.12245787234	0.0323502454992
f__Clostridiaceae_1	5.17673645536	0.0228912809658	0.268972551349	1.0	0.0206127659574	0.00156137479542
f__Eubacteriaceae	4.41631973356	0.0355967332205	0.327333633163	1.0	8.51063829787e-05	0.0
f__Family_XIII	3.9871898263	0.0458474690925	0.327333633163	1.0	0.000942978723404	0.000261865793781
f__Actinomycetaceae	3.88387831681	0.0487518177051	0.327333633163	1.0	0.000132765957447	1.63666121113e-05
f__Family_XI	2.9486651663	0.0859485217083	0.469563329189	1.0	0.000354042553191	2.61865793781e-05
f__Lachnospiraceae	2.87586977482	0.0899163821851	0.469563329189	1.0	0.193872340426	0.265063829787
f__Peptostreptococcaceae	2.50667669739	0.113364772357	0.532814430077	1.0	0.0116834042553	0.00720130932897
f__Synergistaceae	2.30440900563	0.129007340446	0.551213181904	1.0	0.00108255319149	0.000252045826514
f__Streptococcaceae	1.595604993	0.206527161014	0.688722666047	1.0	0.0107029787234	0.0242487725041
f__Defluviitaleaceae	1.28073800029	0.257761861724	0.688722666047	1.0	2.3829787234e-05	3.27332242226e-06
f__Alcaligenaceae	1.15464054018	0.282579824824	0.688722666047	1.0	0.0148017021277	0.0168674304419
f__Erysipelotrichaceae	1.15427456854	0.282656117219	0.688722666047	1.0	0.014965106383	0.00558101472995
f__Leuconostocaceae	1.14647757648	0.284287731975	0.688722666047	1.0	0.000149787234043	9.81996726678e-05
f__Pseudomonadaceae	1.04	0.307821471909	0.688722666047	1.0	3.40425531915e-06	0.0
f__Moraxellaceae	1.04	0.307821471909	0.688722666047	1.0	2.72340425532e-05	0.0
f__Flavobacteriaceae	1.04	0.307821471909	0.688722666047	1.0	3.40425531915e-06	0.0
f__vadinBE97	1.04	0.307821471909	0.688722666047	1.0	6.8085106383e-06	0.0
f__Microbacteriaceae	0.961538461539	0.326799567669	0.688722666047	1.0	0.0	5.23731587561e-05
f__Prevotellaceae	0.940568480124	0.332131685992	0.688722666047	1.0	0.0456646808511	0.123603927987
f__Lactobacillaceae	0.921679043508	0.33703449615	0.688722666047	1.0	0.0109855319149	0.000729950900164
f__Acidaminococcaceae	0.82894068514	0.362579019875	0.701866580072	1.0	0.0150025531915	0.0213453355155
f__Bacteroidaceae	0.718934911243	0.396493499928	0.701866580072	1.0	0.245565957447	0.275636661211
f__Micrococcaceae	0.708750708751	0.399858858518	0.701866580072	1.0	0.000125957446809	7.52864157119e-05
f__Coriobacteriaceae	0.657103834656	0.417584264315	0.701866580072	1.0	0.00802042553191	0.0070441898527
f__Rikenellaceae	0.563289078289	0.452938050238	0.701866580072	1.0	0.0232885106383	0.00507037643208
f__Bacteroidales_S24-7_group	0.448763287855	0.502922835035	0.701866580072	1.0	0.00068085106383	7.20130932897e-05
f__Desulfovibrionaceae	0.44237761594	0.505977108236	0.701866580072	1.0	0.00378893617021	0.00201309328969
f__unidentified	0.428596049208	0.512678650775	0.701866580072	1.0	0.000650212765957	0.000988543371522
f__Corynebacteriaceae	0.389423076923	0.532602812936	0.701866580072	1.0	1.36170212766e-05	6.54664484452e-06
f__Rhodospirillaceae	0.388999330376	0.532825865621	0.701866580072	1.0	0.00153191489362	4.25531914894e-05
f__Comamonadaceae	0.388999330376	0.532825865621	0.701866580072	1.0	2.04255319149e-05	9.81996726678e-06
f__Victivallaceae	0.363037964755	0.546823849579	0.701866580072	1.0	0.000136170212766	1.96399345336e-05
f__Oxalobacteraceae	0.339616308821	0.560050779491	0.701866580072	1.0	4.42553191489e-05	1.96399345336e-05
f__Verrucomicrobiaceae	0.328058226496	0.566804717875	0.701866580072	1.0	0.00742808510638	0.00194435351882
f__Christensenellaceae	0.32693984823	0.567466596654	0.701866580072	1.0	0.00441531914894	0.00153846153846
f__Veillonellaceae	0.222014041735	0.637509586077	0.745883997363	1.0	0.022250212766	0.0440490998363
f__Peptococcaceae	0.208605696276	0.647862446677	0.745883997363	1.0	9.1914893617e-05	5.89198036007e-05
f__Bifidobacteriaceae	0.205063052561	0.650664763657	0.745883997363	1.0	0.0309276595745	0.0173617021277
f__Pasteurellaceae	0.0662172284645	0.796926285778	0.889181068819	1.0	0.000704680851064	0.00141407528642
f__P5D1-392	0.0556513539	0.813506084238	0.889181068819	1.0	5.10638297872e-05	0.00010147299509
f__Ruminococcaceae	0.0127810650887	0.909988241074	0.972032893874	1.0	0.130219574468	0.118445171849
f__Porphyromonadaceae	0.00222255536342	0.962398470976	1.0	1.0	0.0203336170213	0.0189099836334
f__Fusobacteriaceae	0.000642285023461	0.979781102479	1.0	1.0	0.0183591489362	0.00532569558101
f__Campylobacteraceae	0.0	1	1.0	1.0	3.40425531915e-06	1.96399345336e-05
