# Supplementary material for: Gut Microbiota in Untreated Diffuse Large B Cell Lymphoma Patients
Source: Front Microbiol. 2021 Apr 13;12:646361. doi: 10.3389/fmicb.2021.646361 (PMC8076791; doi:10.3389/fmicb.2021.646361)
Supplement: Supplementary file 2 [file Data_Sheet_2.ZIP › supplementary tables/qimme2 and picrust2/a┬ analysis/Kruskal_result_order(EG+CG).xls]

OTU	Test-Statistic	P	FDR_P	Bonferroni_P	EG_mean	CG_mean
o__Enterobacteriales	6.56751873732	0.0103856645727	0.280412943464	0.280412943464	0.12245787234	0.0323502454992
o__Lactobacillales	4.9452220783	0.026162877491	0.353198846129	0.706397692258	0.0390672340426	0.0257119476268
o__Actinomycetales	3.94036628535	0.0471405121978	0.42426460978	1.0	0.00016	1.63666121113e-05
o__Synergistales	2.30440900563	0.129007340446	0.651787116376	1.0	0.00108255319149	0.000252045826514
o__NB1-n	2.1216	0.145234750224	0.651787116376	1.0	9.1914893617e-05	0.0
o__Pseudomonadales	2.1216	0.145234750224	0.651787116376	1.0	3.06382978723e-05	0.0
o__Bacteroidales	1.89195266272	0.168981844986	0.651787116376	1.0	0.335533617021	0.423292962357
o__Erysipelotrichales	1.15427456854	0.282656117219	0.702296071552	1.0	0.014965106383	0.00558101472995
o__Burkholderiales	1.09462001833	0.295449824472	0.702296071552	1.0	0.0148663829787	0.0168968903437
o__Selenomonadales	1.0740616972	0.300029803529	0.702296071552	1.0	0.0372527659574	0.0653944353519
o__Flavobacteriales	1.04	0.307821471909	0.702296071552	1.0	3.40425531915e-06	0.0
o__unidentified	1.02163461538	0.312131587357	0.702296071552	1.0	3.40425531915e-06	1.3093289689e-05
o__Coriobacteriales	0.657103834656	0.417584264315	0.810384251777	1.0	0.00802042553191	0.0070441898527
o__Desulfovibrionales	0.44237761594	0.505977108236	0.810384251777	1.0	0.00378893617021	0.00201309328969
o__Corynebacteriales	0.389423076923	0.532602812936	0.810384251777	1.0	1.36170212766e-05	6.54664484452e-06
o__Rhodospirillales	0.388999330376	0.532825865621	0.810384251777	1.0	0.00153191489362	4.25531914894e-05
o__Victivallales	0.385308149794	0.534776006005	0.810384251777	1.0	0.000142978723404	1.96399345336e-05
o__Verrucomicrobiales	0.328058226496	0.566804717875	0.810384251777	1.0	0.00742808510638	0.00194435351882
o__Mollicutes_RF9	0.238431376365	0.625341359909	0.810384251777	1.0	8.85106382979e-05	2.94599018003e-05
o__Bifidobacteriales	0.205063052561	0.650664763657	0.810384251777	1.0	0.0309276595745	0.0173617021277
o__Gastranaerophilales	0.16132278936	0.687941565562	0.810384251777	1.0	0.000381276595745	0.000900163666121
o__Bacillales	0.155145727469	0.693665632024	0.810384251777	1.0	2.04255319149e-05	2.61865793781e-05
o__Micrococcales	0.131199120768	0.717191975055	0.810384251777	1.0	0.000125957446809	0.000127659574468
o__Clostridiales	0.128165680473	0.720341557135	0.810384251777	1.0	0.362948085106	0.39421603928
o__Pasteurellales	0.0662172284645	0.796926285778	0.86068038864	1.0	0.000704680851064	0.00141407528642
o__Fusobacteriales	0.000642285023461	0.979781102479	1.0	1.0	0.0183591489362	0.00532569558101
o__Campylobacterales	0.0	1	1.0	1.0	3.40425531915e-06	1.96399345336e-05
