# Supplementary material for: Gut Microbiota in Untreated Diffuse Large B Cell Lymphoma Patients
Source: Front Microbiol. 2021 Apr 13;12:646361. doi: 10.3389/fmicb.2021.646361 (PMC8076791; doi:10.3389/fmicb.2021.646361)
Supplement: Supplementary file 2 [file Data_Sheet_2.ZIP › supplementary tables/qimme2 and picrust2/a┬ analysis/Kruskal_result_phylum.xls]

OTU	Test-Statistic	P	FDR_P	Bonferroni_P	EG_mean	CG_mean
p__Proteobacteria	6.76118343195	0.00931619563906	0.10247815203	0.10247815203	0.143383829787	0.052736497545
p__Synergistetes	2.30440900563	0.129007340446	0.619600098284	1.0	0.00108255319149	0.000252045826514
p__Bacteroidetes	1.89195266272	0.168981844986	0.619600098284	1.0	0.335537021277	0.423292962357
p__Saccharibacteria	1.02163461538	0.312131587357	0.692761321848	1.0	3.40425531915e-06	1.3093289689e-05
p__Actinobacteria	0.818025180395	0.365758190033	0.692761321848	1.0	0.0392476595745	0.0245564648118
p__Tenericutes	0.694914665091	0.404497734599	0.692761321848	1.0	0.000180425531915	2.94599018003e-05
p__Lentisphaerae	0.385308149794	0.534776006005	0.692761321848	1.0	0.000142978723404	1.96399345336e-05
p__Firmicutes	0.363550295858	0.546541073079	0.692761321848	1.0	0.454253617021	0.490929623568
p__Verrucomicrobia	0.328058226496	0.566804717875	0.692761321848	1.0	0.00742808510638	0.00194435351882
p__Cyanobacteria	0.16132278936	0.687941565562	0.756735722119	1.0	0.000381276595745	0.000900163666121
p__Fusobacteria	0.000642285023461	0.979781102479	0.979781102479	1.0	0.0183591489362	0.00532569558101
