# Supplementary material for: Gut Microbiota in Untreated Diffuse Large B Cell Lymphoma Patients
Source: Front Microbiol. 2021 Apr 13;12:646361. doi: 10.3389/fmicb.2021.646361 (PMC8076791; doi:10.3389/fmicb.2021.646361)
Supplement: Supplementary file 2 [file Data_Sheet_2.ZIP › supplementary tables/summary_otus((EG and CG)).txt]

Num samples: 51
Num observations: 942
Total count: 1012656
Table density (fraction of non-zero values): 0.180
Table md5 (unzipped): 67c108f368862e82091df4ed4bbde914

Counts/sample summary:
 Min: 19856.0
 Max: 19856.0
 Median: 19856.000
 Mean: 19856.000
 Std. dev.: 0.000
 Sample Metadata Categories: None provided
 Observation Metadata Categories: taxonomy

Counts/sample detail:
 EG7: 19856.0
 EG22: 19856.0
 EG23: 19856.0
 EG20: 19856.0
 EG21: 19856.0
 EG24: 19856.0
 EG25: 19856.0
 EG6: 19856.0
 CG24: 19856.0
 CG25: 19856.0
 CG26: 19856.0
 CG20: 19856.0
 CG21: 19856.0
 CG22: 19856.0
 CG23: 19856.0
 EG19: 19856.0
 EG18: 19856.0
 EG17: 19856.0
 EG16: 19856.0
 EG15: 19856.0
 EG14: 19856.0
 EG13: 19856.0
 EG12: 19856.0
 EG11: 19856.0
 EG10: 19856.0
 CG9: 19856.0
 CG8: 19856.0
 EG8: 19856.0
 EG9: 19856.0
 CG1: 19856.0
 CG3: 19856.0
 CG2: 19856.0
 CG5: 19856.0
 CG4: 19856.0
 CG7: 19856.0
 CG6: 19856.0
 CG15: 19856.0
 CG14: 19856.0
 CG17: 19856.0
 CG16: 19856.0
 CG11: 19856.0
 CG10: 19856.0
 CG13: 19856.0
 CG12: 19856.0
 EG3: 19856.0
 EG2: 19856.0
 EG1: 19856.0
 CG19: 19856.0
 CG18: 19856.0
 EG5: 19856.0
 EG4: 19856.0
