# Supplementary material for: Gut Microbiota in Untreated Diffuse Large B Cell Lymphoma Patients
Source: Front Microbiol. 2021 Apr 13;12:646361. doi: 10.3389/fmicb.2021.646361 (PMC8076791; doi:10.3389/fmicb.2021.646361)
Supplement: Supplementary file 2 [file Data_Sheet_2.ZIP › supplementary tables/summary_otus(GCB and ABC).txt]

Num samples: 24
Num observations: 750
Total count: 478368
Table density (fraction of non-zero values): 0.205
Table md5 (unzipped): a28e4c9f0c28044ee73ce5e77c6b7428

Counts/sample summary:
 Min: 19932.0
 Max: 19932.0
 Median: 19932.000
 Mean: 19932.000
 Std. dev.: 0.000
 Sample Metadata Categories: None provided
 Observation Metadata Categories: taxonomy

Counts/sample detail:
 EG22: 19932.0
 EG23: 19932.0
 EG21: 19932.0
 EG24: 19932.0
 EG25: 19932.0
 EG19: 19932.0
 EG18: 19932.0
 EG17: 19932.0
 EG16: 19932.0
 EG15: 19932.0
 EG14: 19932.0
 EG13: 19932.0
 EG12: 19932.0
 EG11: 19932.0
 EG10: 19932.0
 EG9: 19932.0
 EG8: 19932.0
 EG3: 19932.0
 EG2: 19932.0
 EG1: 19932.0
 EG7: 19932.0
 EG6: 19932.0
 EG5: 19932.0
 EG4: 19932.0
