# Supplementary material for: Gut Microbiota in Untreated Diffuse Large B Cell Lymphoma Patients
Source: Front Microbiol. 2021 Apr 13;12:646361. doi: 10.3389/fmicb.2021.646361 (PMC8076791; doi:10.3389/fmicb.2021.646361)
Supplement: Supplementary file 2 [file Data_Sheet_2.ZIP › supplementary tables/weighted_unifrac_permanova((GCB and ABC))/permanova_results(weighted_unifrac_GCB and ABC).txt]

Method name	Pseudo-F statistic	p-value	Number of permutations
PERMANOVA	0.9089	0.432	999
